# Supplementary material for: Grapevine LysM-containing receptor-like kinase VvLYK6 enhances resistance to white rot in tomato
Source: Front Plant Sci. 2026 Jun 9;17:1869419. doi: 10.3389/fpls.2026.1869419 (PMC13286899; doi:10.3389/fpls.2026.1869419)
Supplement: Supplementary file 1 [file DataSheet1.zip]

Archive with 9 entries (9 files):
- Supplementary files_R1/Supplementary Figure 1-8.docx
- Supplementary files_R1/Supplementary Table 1.xlsx
- Supplementary files_R1/Supplementary Table 2.xlsx
- Supplementary files_R1/Supplementary Table 3.xlsx
- Supplementary files_R1/Supplementary Table 4.xlsx
- Supplementary files_R1/Supplementary Table 5.xlsx
- Supplementary files_R1/Supplementary Table 6.xlsx
- Supplementary files_R1/Supplementary Table 7.xlsx
- Supplementary files_R1/Supplementary Table 8.xlsx
