# Supplementary material for: Grapevine LysM-containing receptor-like kinase VvLYK6 enhances resistance to white rot in tomato
Source: Front Plant Sci. 2026 Jun 9;17:1869419. doi: 10.3389/fpls.2026.1869419 (PMC13286899; doi:10.3389/fpls.2026.1869419)
Supplement: Supplementary file 1 [file DataSheet1.zip › Supplementary files_R1/Supplementary Table 1.xlsx]

## Sheet: Sheet1
Supplementary Table 1 Alignment of transcriptome data to reference genome
Sample	Total Reads	Unique mapped
GF0h-1	52814372	46921934(88.84%)
GF0h-2	70312228	62327846(88.64%)
GF0h-3	56815180	50996626(89.76%)
GF12h-1	95681114	80325276(83.95%)
GF12h-2	64618138	54488394(84.32%)
GF12h-3	81117974	67250726(82.90%)
GF24h-1	76361432	64285847(84.19%)
GF24h-2	90077432	77660939(86.22%)
GF24h-3	70297818	58395456(83.07%)
GF36h-1	70070142	59481008(84.89%)
GF36h-2	80149282	66848983(83.41%)
GF36h-3	53347314	47160713(88.40%)
GF48h-1	68439180	58021227(84.78%)
GF48h-2	75739628	64554868(85.23%)
GF48h-3	74304218	63239809(85.11%)
GF6h-1	71277082	59547857(83.54%)
GF6h-2	65622954	54064752(82.39%)
GF6h-3	58876894	48924014(83.10%)
GF72h-1	56029778	47521185(84.81%)
GF72h-2	69281896	58548633(84.51%)
GF72h-3	74800016	60947168(81.48%)
RG0h-1	73147122	66927252(91.50%)
RG0h-2	81924270	75024792(91.58%)
RG0h-3	62521298	57329155(91.70%)
RG12h-1	91831838	81099495(88.31%)
RG12h-2	67197988	59429611(88.44%)
RG12h-3	61119980	53396863(87.36%)
RG24h-1	64884280	57502337(88.62%)
RG24h-2	70378626	61594783(87.52%)
RG24h-3	69123752	60697140(87.81%)
RG36h-1	64455536	54322089(84.28%)
RG36h-2	70482558	61794012(87.67%)
RG36h-3	82638188	71237481(86.20%)
RG48h-1	64825522	56621360(87.34%)
RG48h-2	83558418	73456678(87.91%)
RG48h-3	71361002	63242418(88.62%)
RG6h-1	68660564	60591533(88.25%)
RG6h-2	67994078	60200982(88.54%)
RG6h-3	62578796	55620882(88.88%)
RG72h-1	64909442	57134956(88.02%)
RG72h-2	61416750	52608461(85.66%)
RG72h-3	91246172	79334589(86.95%)
