# Supplementary material for: Grapevine LysM-containing receptor-like kinase VvLYK6 enhances resistance to white rot in tomato
Source: Front Plant Sci. 2026 Jun 9;17:1869419. doi: 10.3389/fpls.2026.1869419 (PMC13286899; doi:10.3389/fpls.2026.1869419)
Supplement: Supplementary file 1 [file DataSheet1.zip › Supplementary files_R1/Supplementary Table 2.xlsx]

## Sheet: Sheet1
Supplementary Table 2 The symbol and sequence information of candidate genes.
Gene ID	Gene symbol	Nucleic acid sequence
Vitvi01g01006	VvCG01	ATGATCCTTAATCCCTTCTATTTTCCACTGTGCTCCATGAATATGTATAACCTATTAATGGAGAGGCACATGAGAAGTGCGGTGGTTATCTTGCTTTGGTTTCTCTTTCAAGGGAACACTGAAGTTAGTTTTTGTGCTGGGAATCCAAGTCGTGTTATTTGCAGAGGAAGAGAAAAACGAGCCCTCCTGAGCTTCAGAAGCCATGTTGCTCCTTCAAACCGGCTCTCATCTTGGACGGGTGAAGAGTGCTGTGTGTGGGACCGAGTTGGCTGTGACAACATCACAGGGCATGTTGTCAAGCTCAACCTTCGGTACTCGGATGATCTTTCTGTACTTGGAGAGAATAAATTGTATGGAGAGATAAGTAATTCCTTGCTGGACTTGAAACATCTTCGTTGC…
Vitvi01g01803	VvCG02	ATGATGAGAATCGATGATAACTCCGACACCGAGAGCGTCCAAAGTGACAAAGCCTCCTACAGTGGCCCTCTGGCCGGACCTCCCAACAAGAAGAGATCCGCAAGAAAGAGTGCCAGATTCAATATTCCTCCAGAGACCTCCCCCCAGTTGAAGACCAGCAGCGTTACTCGCCGTGATGATGATGATGCCTACGTGGAGATCACTCTCGACATTCTTGATGACTCCATTGCTGTTCACAGCGTCCAGGCTGCTGGTGGAGCAAAGGGCGAGGATCCGGAGCTGGCCCTGCTGGCCAAGAAGACCCTCGAGAAGAAGTCCTCCTTAGGTTCCTCCGTCTTCCGCAACACCTCCTCTAGAATCAAACAGGTCTCTCAGGAGCTCAAACGCTTCGCTTCCCTT…
Vitvi04g00760	VvCG03	ATGCTCGAAGATGGCTCTGAGGAAGATTCATGCTCGCAGACTACGGCGGCAGCATCGGCCGTAACAGTTACAGGTACTGGCCATATTGATCAGCTGATCCACACTGCAACTCCTACACATGATGGGGTGAGGAGATCAAAGGAGAGTGATGATGGGGCTCGAGTTGTTGCTTTTAGGACGAAATCAGAGCTGGACGTCATGGATGATGGATTTAAATGGAGGAAGTATGGGAAAAAGATGGTGAAGAGCAGCCCAAATCCAAGGAACTACTATAGATGTTCAAGTGGAGACTGCCAAGTGAAGAAGAGGATAGAAAGGGACATAGAAGATTCAAGCTATGTGATAACTACATATACAGGAATCCATAACCATCCAATCCCTGGTGTGGGGTACTACAAC…
Vitvi05g00623	VvCG04	ATGAAGCTCAAACCCCTAAACGACACCGTTTCTTCTCTCCTGCTTTTCTTCTTCCTCTGCTCCCTCCATCTCCACTACTCCCAGGCCCAGCCTGAACCCAACGCCACGGGCTACCCCTGCTCCGCCAACCTCTCCTCCTACCCCTGCCACACCTTCGCCTTTTACACTGCCACTTCTCCCAACTTCCTCGACCTAGCTTCCATTGGCGACCTCTTCTGGGTCAGCCGCCTCATGATCTCCGAGCCCAGCAACATCTCCTCCCCGTCCAACCCCCTTGTCGCCGGTCAAAGCCTCTTCGTCCCTCTCAATTGCTCCTGCAACTCCGTTAACACCACCACCGCTATCTCTTACGCCAATCTCAGCTACACCATCAAGAGTGGCGACACCTTCTACCTCGTC…
Vitvi07g02832	VvCG05	ATGTGCAAGAAAATTGTTCGAGAACAACATGGCAAAGACACTAGCAAATGGAGCAGATTATGGAATCCGGATGATATCTATTATGCGTTTGTAAGTGAAGAGGGGATGGAAAATGTTGAAACCATTTCTCTAGACCTGTCTAGATCAAAAGAAAAATGGTTCAACACAAAAATAGTTGCTCAGATGAAGAAAGTGTTTCCCAAGATGAAGAACCTTAGATTGCTCAAAGTCTATTATAGTCTTGAGCTTAATTTTAGTGAGAGTGGAATTAGAGAACTCCCAATCAGCATTGGGTCCTTGACATCTCTTGAAACTCTTAATCTCTCAAAGTGTTCAAAGTTTGAGAAATTCCCTGATATTTTCTTTGTGAATATGAGACATTTAAAGATGCTTCGGTTA…
Vitvi07g02833	VvCG06	ATGGCATCTGATTCTTCTCCTTTCGACCTTAGATGGACTCATGACGTGTTCTTGAGTTTTAGAGGGGAAGACACCCGTTACGATTTCACTGATCACTTATATAATGCTTTGGTTGGAAAAGGCATTATAACTTTCAGAGATGAGAAACTTAAGAGAGGAGAAAAAATTGCGCCAAAGCTTCTAAATGCTATTGAAAAATCAAGATCTTCCATTGTTGTTTTCTCAAAAACTTATGCTGATTCAAGATGGTGCCTAGACGAGCTTGCAAAGATCATCGAGTGCAGCCGGAAATATAGGCAAATAGTATTCCCAATTTTCTACCATGTGGATCCATCGGATGTACGTAAACAAACAGGGAGGTTTGGAGAAGCATTCACCAAGTATGAAGAAAATTGGAAG…
Vitvi09g00283	VvCG07	ATGACTCCTGTACCGTCATCCCTCTTCGCCACTCTCTCCGTCTCTTTGTTCTTCTTCGTCTTTCAAATGGTCTCTGTACATTCGCTATCCACCACACCCATGAACTGTACGGACACGTCTCGCCTCTGCACCTCCTTCTTGGCCTTCAAGCCCACCCAGAATCAGACTCTCGCTCTGATCCAGTCCATGTACGACGTCCTCCCCAAGGACCTCACCGTTGAAGCCACCGACCCCAACTACGTCTTCTTCAAAAAGAACTGCTCCTGTGAGTCTTATACGAAGAAGTACTTCACCAACACCACCTTCACTGTGAGGGCCAACGATGGGTTCATCAGCGACCTGGTGGCGGAGGCCTACGGCGGCCTTGCGGTGGTCCCCGGGTACCGACGGCGAGCCAGG…
Vitvi14g01367	VvCG08	ATGTTCTTACAGCACGTGATTGCTCCCATGCAGAAGAACTCATGCAGATACCTGGTCATTCTCACCTTTGTTTACTCCTCCTTCTTCCATGGCCATCTAGCAATTGCAGCAACCTCTGATTTGTCGCCATCTCGGTACTACCCCACCGACATCATCCTCCTGAATTGTGGCAGCTTCGGCAACTCGACAGCGCTGGATGACCGAGGATGGATGGGAGATGTTGGCTCAAAATTCACGTCATCACGGCTTTTAAACCAGACATCAGTATCTGCCAAAGCCCCTCATAGCCATGGCTTCTCCATCGATCCCGTTCCCTACATGACTGTTCGGTTCTTTCGCTCTCAATTTACCTACACGTTTCATGTCAAGCCAGGCCAGAAATTCATACGCTTGCACTTT…
Vitvi14g02403	VvCG09	ATGGAAGAGAAACTCTCCCTCTTACACTTTGATCATAACATAATCATGTGCAATGTCATTACTCAATTTCTTTCACTCCTTCTACTATCTGGGTTTTTGTCCCAAGGAACAATTAAACTCAGGTCATGTGATGCCAATCAGAACATGAATTGCCTAGAAGTTGAGAAGGAAGGACTTCTTAAGTTCAAACAAGGCCTCACAGATCCTTCAGGTCGGCTGTCATCTTGGGTCGGAGAAGATTGTTGTAAATGGAGAGGAGTTAGCTGCTATAACAGGACTGGACGCGTCATCAAGCTCAAACTTGGCAACCCATTCCCAAACAGTTTGGAGGGCGATAGAACAGCTAGTGAGTTGGGCGGTGAGATCAATCCTTCTTTGCTCAGCTTGAAATATCTGAAT…
Vitvi16g01136	VvCG10	ATGGCGTCCGATCTGGAGATCAGAGCCGGCAAGGCCTTCATCGACGACCACTTTGAACTCGCCGTTGACCTGTACACTCAGGCCATCGAAATAAACCCTAATCATGCCGAGCTCTATGTTGAACGATCTCAGGCCAACATCAAACTCAACAACTTCACTGAGGCTGTTGCTGATGCAAACAGAGCAATTGAGTTGGACCCATCAATGTCTAAAGCATTCTTGCGGAAAGGCACTGCATGTATGAAGCTTGAGGAATATCAAACTGCTAAGGCAGCCTTCGAAACAGGGGCTTCCTTGGCACCGGGAGATTCAAGATTCACTAATTTGATAAAAGAATGCGAAGAGTGCATTGCAGAGGAAACTGATGGCCTACCAAAGCAGTCAGTGGTACCAGCCCCT…
Vitvi16g01769	VvCG11	ATGGCAGGACGGTCCTTTCAACACCTTCTTAGCTTTCTTATGCTTTTGCTGCTATGTGCCAAACCTGGCCTGGGGAATGTTACTGGGTGCATAGAGAGGGAGAGACAAGCTCTCCTTCACTTCAAACGTGGCCTTGTCGATGAATTTGGCCTTCTTTCCTCTTGGGGAGACGACAACAGAGATTGTTGCCAATGGAGAGGAGTCCAGTGTAGTAACCAGTCTGGTCACATCATCATGCTTCATCTTCCTGCCCCGCCAAATGAAGAATATGGTGAATTTGTTATTTACCAATCTCTTAGAGGCGATATAAGTCCTTCGCTGCTTGAATTGGAGCACTTGACTCATTTGGATCTCAGCTGTAATGATTTTGAAGAGAGGCACATACCTCCATTCCTTGGT…
Vitvi16g01892	VvCG12	ATGAGAAACTCCAGACCCATCATTCTGTTTCCCTTGCTTTGCTTTCTCTCCTCCACCATCTCAATCTTATGTGACCCAAACACTTTGGTTTGCAATGAAAAAGAGAAGCATGCCCTTCTAAGATTCAAGAAAGCTCTCTCTGATCCTGGCAACCGGCTCTCGTCTTGGTCTGTCAATCAAGATTGTTGTAGATGGGAAGCAGTTCGCTGCAACAACGTTACAGGGCGAGTGGTTGAGCTCCATCTCGGTAATCCATATGACACGGATGATTATGAATTCTATAGCAAGTTCGAGTTGGGTGGTGAGATTAGCCCTGCTTTGCTTGAATTAGAATTTTTGAGTTACTTGAACTTGAGTTGGAATGATTTTGGAGGTAGTCCAATTCCAAGTTTCCTGGGT…
Vitvi16g01894	VvCG13	ATGCACCCAGATGAGCGAGATGCATATCGATCTGCAGTTCGTGCCTCGAAAGCATCTAATTGGGAACGTGAACAACATGAGAATATTGTAGGAAGCAAACGCAAATCGGGAGAGTCTTCTACTGGTATACCGTCGACGATGCGAAAATCACAGACAACCACGAGAAACTCCAGACCCATCATTCTGTTTCCCTTGCTTTGCTTTCTCTCCTCCACCATCTCAATCTTATGTGACCCAAACACTTTGGTTTGCAATGAAAAAGAGAAGCATGCCCTTCTAAGATTCAAGAAAGCTCTCTCTGATCCTGGCAACCGGCTCTCGTCTTGGTCTGTCAATCAAGATTGTTGTAGATGGGAAGCAGTTCGCTGCAACAACGTTACAGGGCGAGTGGTTGAGCTC…
Vitvi16g01967	VvCG14	ATGGCTACAAGCCCCTTTCGATATTTTATTTCCCTTTTTCTGCTTTTGCTCTGTTTCGAAGCCTGTTTCAGGGTGGGTGACACTAAAGTTGGGTGCATAGAGAGGGAGACACAGGCTCTCCTTCACTTCAAAAAAGTTGTTCTCGATGACCATGGAGTGCTTTCTTCATGGGGGAATGGGGAAGACAAAAAAGATTGTTGCAAATGGAGAGGAGTGGAGTGTAACAACCAGACGGGTCATGTGATCAGGCTTGATCTTCATCACCAATATTTGGGAGGTAAGATATCTCAGCTTGGTCCTTCATTGGCAGAGTTGCAGCACTTGAAGCATTTGAACCTCAGCTGGAATCATTTTAAAGGAATTCTTCCCACTCAACTTGGAAATCTTTCCAATTTGCAA…
