# Supplementary material for: Grapevine LysM-containing receptor-like kinase VvLYK6 enhances resistance to white rot in tomato
Source: Front Plant Sci. 2026 Jun 9;17:1869419. doi: 10.3389/fpls.2026.1869419 (PMC13286899; doi:10.3389/fpls.2026.1869419)
Supplement: Supplementary file 1 [file DataSheet1.zip › Supplementary files_R1/Supplementary Table 3.xlsx]

## Sheet: Sheet1
Supplementary Table 3 The sequence information of VvLYK6 and SlLYK1 genes.
Gene symbol	Nucleic acid sequence	Protein sequence	Length(aa)	MW(Da)	pI
VvLYK6	ATGAAGCTCAAACCCCTAAACGACACCGTTTCTTCTCTCCTGCTTTTCTTCTTCCTCTGCTCCCTCCATCTCCACTACTCCCAGGCCCAGCCTGAACCCAACGCCACGGGCTACCCCTGCTCCGCCAACCTCTCCTCCTACCCCTGCCACACCTTCGCCTTTTACACTGCCACTTCTCCCAACTTCCTCGACCTAGCTTCCATTGGCGACCTCTTCTGGGTCAGCCGCCTCATGATCTCCGAGCCCAGCAACATCTCCTCCCCGTCCAACCCCCTTGTCGCCGGTCAAAGCCTCTTCGTCCCTCTCAATTGCTCCTGCAACTCCGTTAACACCACCACCGCTATCTCTTACGCCAATCTCAGCTACACCATCAAGAGTGGCGACACCTTCTACCTCGTC…	MKLKPLNDTVSSLLLFFFLCSLHLHYSQAQPEPNATGYPCSANLSSYPCHTFAFYTATSPNFLDLASIGDLFWVSRLMISEPSNISSPSNPLVAGQSLFVPLNCSCNSVNTTTAISYANLSYTIKSGDTFYLVSTFSFLNLTTYYSVEIVNPTLVPTDLDVGDKVIFPIFCKCPNETQLRNGVNFLISYVFQPSDNLTGVAASLGSDTASIIDVNGDNIQPFQTIFVPVSRLPNISQPNVTASVATSVRKVERKGVIIGLAIGLGVCGILLVLLIGVWVYRHVMVEKIKEIEGDKERPLVGRGTGLKAEEVNLMADVSDCLDKYKVYGIEELRDATGGFSERSLIQGSVYKGSIDGELYAIKKMKWNAYEELKILQKVNHGNLVRLEGFCIDPEDATCY…	622	68603.8	5.52
SlLYK1	ATCAATAACCCACTCAGTCAACGCTTACTCCTCCAAAACCCAGCTCAAATTTCCCAGAAAAATTCGTTCTTGCATCAATTTCCTTCACACCCATTTCATAATTTCCAGAAAAATACATTTTTGTATCAATTTCATAATACCCATTTCAGGAAATCCATAAAAATACGTTCTTGAATCAATTTCCCACATACCCATTTCAGAAATTTTCATTCTTTATTCATGAAACATGTTTGAATCCAGGCCAAGAAGTGTTTTGAGCTTAGGGGTTTTCGTTATACTAGTTTACTTATCCTCTGTTCCATTACCAGTTAACTCCCAATGTAACAGAGGCTGCGATTTAGCTTTAGCTTCATTCTATGTCTGGCGAGGTTCAAATCTCACTTTAATCTCAGAGATGTT…	MFESRPRSVLSLGVFVILVYLSSVPLPVNSQCNRGCDLALASFYVWRGSNLTLISEMFSTSIADIVSYNNRDNIPNQDSVIAGTRINIPFRCDCLNDGEVLGHAFPYRVKSGDTYDLVARNYSDLTTAQWMMKFNSYPENNIPNTVNLSVVVNCSCGNSDVSKDFGLFVTYPVRAEDNLTSVASAANVSEDIIRRYNPAAVSILDIGQGIIYIPGRDRNGNFPPLPTSTDGLSGGAKAGISIGAIGVVLLLAGLVYVGCYRNKTRKISLLRSEDHLHQYGHGPEGSTTVKAADSGRLADGNSPVLSGITVDKSVEFTYEELATATNDFSIANKIGQGGFGAVYYAELRGEKAAIKKMDMEATREFLAELKVLTNVHHLNLVRLIGYCVEGSLFLVYEYV…	626	68544.8	5.62
