# Supplementary material for: Grapevine LysM-containing receptor-like kinase VvLYK6 enhances resistance to white rot in tomato
Source: Front Plant Sci. 2026 Jun 9;17:1869419. doi: 10.3389/fpls.2026.1869419 (PMC13286899; doi:10.3389/fpls.2026.1869419)
Supplement: Supplementary file 1 [file DataSheet1.zip › Supplementary files_R1/Supplementary Table 4.xlsx]

## Sheet: Sheet1
Supplementary Table 4 Information of the PCR primers used in this study.
Gene symbol	Forward primer sequence (5′-3′)	Reverse primer sequence (5′-3′)	Purpose
VvCG01	TGCTACCATTGCTCCTCT	ATGTTGCGAAGACCTACTG	For RT-qPCR detection
VvCG02	TCAAGTTCATCACCACCAA	GAGTCCTTCATCCTACCAAT	For RT-qPCR detection
VvCG03	CCAAGTGAAGAAGAGGATAGA	AGTCCAGTCATAGTCATAAGG	For RT-qPCR detection
VvCG04	CCTCAACCTCACCACCTA	CAGCAACACCAGTCAAGT	For RT-qPCR detection
VvCG05	GGTCCTTGACATCTCTTGAA	AGCCTCTAAGCACTGAATG	For RT-qPCR detection
VvCG06	GATTCAAGATGGTGCCTAGA	TTGCCTGCTTCAGTCAAG	For RT-qPCR detection
VvCG07	TCCTGGTGAGCCTTATCC	ATCCTTATGATTCGCCTGAA	For RT-qPCR detection
VvCG08	CGGAGGCTAATGCTGATG	GCTATAACGAGGTGAGGATT	For RT-qPCR detection
VvCG09	AATCAGTTAAGTGGCAGAGT	TACATTAGACGACCAGAGTG	For RT-qPCR detection
VvCG10	CAGGTGCCAATGGTAACA	AGGAACATCAATGCTGACA	For RT-qPCR detection
VvCG11	GGAGACGACAACAGAGATT	CAAGCAGCGAAGGACTTA	For RT-qPCR detection
VvCG12	CTCCATCTCGGTAATCCATAT	CAGCAAGATCCAACATTCC	For RT-qPCR detection
VvCG13	CACAGACAACCACGAGAA	GACAGACCAAGACGAGAG	For RT-qPCR detection
VvCG14	GGTGTCCTGAAGATGAACT	TCCGATGATGAATCCAAGAA	For RT-qPCR detection
VvCG01	GCCCATTGCCCCAAATTTCT	TCGCCAAGTTTCCCAATCCA	For VIGS fragment amplification
VvCG02	GCGAATGCATTGGTAGGATGA	GCAACAGCAGAGTTTCCAGG	For VIGS fragment amplification
VvCG03	CCAAGTGAAGAAGAGGATAGA	AGTCCAGTCATAGTCATAAGG	For VIGS fragment amplification
VvCG04	TCATGAGCATACGAGACCGC	TTGCCTTCACCTTCTCGTCC	For VIGS fragment amplification
VvCG05	GGTGGCATCATTCGTCTT	CTCTGGTATTCCTCTACTTCC	For VIGS fragment amplification
VvCG06	TTCAAGATGGTGCCTAGAC	CATACTTGGTGAATGCTTCT	For VIGS fragment amplification
VvCG07	TCCTGGTGAGCCTTATCC	ATCCTTATGATTCGCCTGAA	For VIGS fragment amplification
VvCG08	CGGAGGCTAATGCTGATG	GCTATAACGAGGTGAGGATT	For VIGS fragment amplification
VvCG09	CCAACTTCTTCAGCGGTAA	TCCAGACTATTCACAAGGTAG	For VIGS fragment amplification
VvCG10	TGGAAGAGAAACTCTCCCTCT	TTGATCTCACCGCCCAACTC	For VIGS fragment amplification
VvCG11	GGAGACGACAACAGAGATT	CAAGCAGCGAAGGACTTA	For VIGS fragment amplification
VvCG12	CTCCATCTCGGTAATCCATAT	GGTATTGATCCTGACAGACTA	For VIGS fragment amplification
VvCG13	CACAGACAACCACGAGAA	GACAGACCAAGACGAGAG	For VIGS fragment amplification
VvCG14	GGTGTCCTGAAGATGAACT	TCCGATGATGAATCCAAGAA	For VIGS fragment amplification
VvLYK6	TTCTACCTCGTCTCCACTT	TTCGTCCATCCAATCCTTC	VvLYK6 transgenic lines detection
VvLYK6	GAAGGACGAGAAGGTGAAG	TACAAGCAGTGGCAACAG	For RT-qPCR detection in Solanum lycopersicum
SlLYK1	TCTTGTGGCGAGGAACTA	TACTGATGGAGGTGGTCTT	For VIGS fragment amplification
SlLYK1	ATGTTCTCCACCAGTATAGC	CGTCGTTCAAGCAATCAC	For RT-qPCR detection
SlICS1	CAACATCTTTACGCTCGATTGAG	CCTCGGTCAAACATTTCAGTTTC	For RT-qPCR detection
SlEDS5	AAGTAGAAGCGGTAGCAAT	TAGAGCGGCAAGTTCAATA	For RT-qPCR detection
SlPBS3	TCCTATATTATCCGCTCATCC	AACTGGCATAAGAAGACTGT	For RT-qPCR detection
SlEPS1	GAACTGGCGATATGTCTATAAG	CCTAACCTCTTGTATCTTCTCT	For RT-qPCR detection
SlNPR1	GGGATAGTGGAAGGAAGTG	GATTTCGTAAGTGCCTCCT	For RT-qPCR detection
SlTGA1	GGCATGTGGGATGATTTC	CATCATCGGTATCTGGTCCT	For RT-qPCR detection
SlPR1	GGTAACTGGAGAGGACAACG	GTCACATAAGCATAGCCTGG	For RT-qPCR detection
SlPR5	GAGTCCTGGATTGCAAAGGA	AAGTGAACCAGGGCATTCAC	For RT-qPCR detection
VvActin-7	GATTCTGGTGATGGTGTGAGT	GACAATTTCCCGTTCAGCAGT	Reference for RT-qPCR in Vitis vinifera
SlGAPDH	GGCTGCAATCAAGGAGGAA	AAATCAATCACACGGGAACTG	Reference for RT-qPCR in Solanum lycopersicum
