# Supplementary material for: Grapevine LysM-containing receptor-like kinase VvLYK6 enhances resistance to white rot in tomato
Source: Front Plant Sci. 2026 Jun 9;17:1869419. doi: 10.3389/fpls.2026.1869419 (PMC13286899; doi:10.3389/fpls.2026.1869419)
Supplement: Supplementary file 1 [file DataSheet1.zip › Supplementary files_R1/Supplementary Table 5.xlsx]

## Sheet: Sheet1
Supplementary Table 5 The result of PCA components.
Sample	PC1	PC2	PC3	PC4	PC5	PC6	PC7	PC8	PC9	PC10	PC11	PC12	PC13	PC14	PC15	PC16	PC17	PC18	PC19	PC20	PC21	PC22	PC23	PC24	PC25	PC26	PC27	PC28	PC29	PC30	PC31	PC32	PC33	PC34	PC35	PC36	PC37	PC38	PC39	PC40	PC41	PC42
GF0h-1	-65.9949	-14.427	-43.6347	-40.7851	16.4965	18.3789	-6.25326	17.6477	-1.97709	0.984628	-1.41784	14.5541	-6.79304	9.85986	-0.896369	-2.50637	1.6579	3.24435	-3.28721	-0.134621	5.76348	5.22404	2.35641	-1.86695	-2.861	-1.23917	-5.6996	2.62948	0.0784374	2.66194	4.52988	5.46106	-2.34	-5.95668	-0.284595	-0.177337	-1.14108	-0.762071	0.409262	0.187618	0.889837	3.23075e-14
GF0h-2	-75.5295	-11.8547	-49.3335	-46.3077	19.379	13.9131	-4.60945	12.4126	-0.605379	11.6	-6.04522	-3.26913	-5.12739	2.6535	-2.24054	2.35392	-1.28684	-2.60886	-4.42113	6.6568	-8.41136	-3.63029	-3.54746	-3.42007	1.72524	-1.64892	-0.672905	0.359061	-2.09704	-3.3855	-0.365802	-8.38592	2.76148	5.03926	-1.40834	0.104994	0.286772	-0.163258	-1.10533	-0.444665	0.130855	3.16761e-14
GF0h-3	-94.7678	-11.9983	-1.22829	-40.6204	15.1297	18.5867	-6.6196	6.95848	-2.70143	-2.1547	11.4081	-6.11172	-2.73416	-3.62998	-5.6054	-2.34359	0.0605558	-6.13657	8.57743	-7.38016	2.11544	-3.63208	-2.57005	9.34634	1.03429	1.73177	7.39002	-2.0935	3.15136	0.474454	-4.23261	4.49069	-0.527588	1.36272	1.635	0.740937	0.808221	0.60622	0.717641	0.302371	-0.321277	2.02616e-14
GF6h-1	36.6155	-60.6673	-8.44921	15.3422	39.7451	6.99199	-0.602485	-3.74626	-4.12652	-0.969539	9.21518	-10.842	2.88188	10.779	13.7219	5.22489	3.59685	-4.05762	0.236849	7.11369	-1.47497	-5.55253	3.61547	-0.543191	1.58954	7.84723	-3.88805	-0.975836	0.998909	4.3865	-3.57542	0.425814	-3.27868	-1.11467	1.89269	-3.37337	-1.02697	0.923357	-1.54628	0.768448	0.789572	4.16334e-14
GF6h-2	45.5622	-62.8185	-28.0489	16.7118	41.4524	-12.988	4.66568	7.69437	-8.40488	-19.3546	-3.37196	-1.55128	8.85254	-3.06028	-10.1944	0.138714	0.29584	0.663591	-3.21678	-4.7825	-1.41484	5.508	-5.79797	-3.05823	-2.84607	-4.61472	1.68036	-0.483165	0.617804	-4.78131	-1.43909	2.47654	0.680423	1.36712	1.03922	-6.69874	-0.765644	-0.120603	-1.09151	0.0063272	1.97357	1.63758e-14
GF6h-3	43.0063	-63.1534	-16.6173	18.954	38.7779	-2.60756	-2.11284	1.83067	-6.32639	-8.60735	3.08287	-1.15885	7.44754	3.06674	0.296419	0.0460935	3.82109	3.0913	-1.01796	-1.6839	1.85747	1.92746	0.629197	4.73125	0.907087	-1.26522	1.41858	-1.71685	-2.0107	1.00165	3.30574	-3.55482	1.99148	-0.712444	-3.09495	11.2433	1.1547	-1.16773	2.3365	-0.951271	-2.90942	3.91909e-14
GF12h-1	37.7829	-46.4341	2.44477	-10.3644	-4.46905	11.7213	2.73164	-14.8688	-20.2672	7.85175	-3.55184	1.16001	-4.64113	-10.2633	1.09863	-2.71473	-3.26295	-0.0105019	0.586482	3.43405	-0.580077	0.143829	1.26164	-3.01891	-3.76754	1.27521	-1.50095	2.58882	1.41748	-2.85372	0.0404566	4.14572	1.6071	2.10346	0.317448	1.05365	1.19517	0.434554	0.147278	9.17239	-6.55026	3.53051e-14
GF12h-2	26.4404	-44.7897	13.9126	-17.2074	-4.24955	8.32231	7.12669	-13.8683	-17.2284	-0.555062	-1.07613	12.6106	-5.63132	-13.7167	-1.50681	-10.1006	10.6603	3.29432	2.54494	-1.78728	5.58579	-1.64042	3.4681	3.50053	-0.584471	1.26547	-1.15475	-0.200696	-6.24055	3.54486	-0.94901	-6.75653	-0.542426	1.52829	1.13897	-3.32384	-1.15562	0.844029	-1.27155	-2.28371	2.33849	3.7477e-14
GF12h-3	41.142	-49.8949	-2.14134	-12.4656	-9.22443	3.44826	3.06675	-17.741	-14.9423	11.5027	-9.88869	-9.88046	-7.12496	-6.8231	4.35916	-0.260799	-1.88986	0.169575	0.801073	5.76434	-0.554585	0.280242	-1.98834	-2.27319	4.78951	-0.557546	4.11302	1.89067	4.33469	-2.5709	3.19615	5.30474	1.19953	-3.01064	-0.261542	1.9723	0.1348	-0.778607	0.583858	-7.06557	4.47998	3.44794e-14
GF24h-1	-4.91953	-32.1886	-20.6507	19.7929	-12.6726	2.31064	8.92237	11.1698	-6.4117	7.32504	-14.1337	10.4737	2.01313	8.02583	9.30046	7.70118	-15.8837	4.33017	2.90814	-6.91823	8.49219	2.15355	2.04719	-1.29135	4.217	1.59233	6.98486	0.193091	0.490973	0.651952	-3.64333	-3.31297	-0.450212	1.31617	0.300913	-1.00482	0.731273	0.992566	-1.00878	0.690511	-0.153696	3.63459e-14
GF24h-2	-54.4398	-26.1905	35.2139	16.3547	-25.5779	-22.0725	39.9824	21.4896	-21.3068	-0.25529	14.2142	4.0379	-5.91062	5.01184	-7.29583	4.19304	-0.350458	2.71493	-0.0987374	6.18475	-7.47806	1.00366	2.06639	-0.938931	-5.13901	1.7256	3.63826	-2.56903	-0.295479	1.12555	1.10476	0.492135	-1.51036	-0.457027	-0.794685	1.07322	0.797599	0.498906	-0.994433	-0.788004	0.538751	4.47142e-14
GF24h-3	-51.7962	-19.9186	31.565	12.2296	-11.4441	9.44094	13.9356	7.04451	-11.0779	4.6613	6.19142	-3.63343	7.27862	-9.07141	5.99681	5.84021	-4.78741	-2.25182	-0.230571	-13.531	-5.02059	-1.96892	-3.64079	-0.0209457	6.36535	-2.51626	-10.6227	1.81304	-0.912502	1.12143	1.87254	-0.326115	0.937105	-1.62993	-1.41457	-0.824804	-2.05673	-2.08066	2.31325	0.0337529	0.232058	2.37102e-14
GF36h-1	43.1852	-50.0759	7.45675	-9.85249	-25.5548	-12.012	-25.2425	6.87413	3.75423	-2.81074	-1.57248	1.0722	-5.07524	4.67587	2.56135	-1.69296	-4.6575	-1.01666	3.81068	-1.70081	-2.7695	-4.53433	1.85946	0.775334	-8.3423	-2.7273	-3.58829	-2.95895	1.82019	-1.73368	-2.68063	-2.53853	-0.101739	-2.27494	0.628039	-2.78142	5.99122	-2.07132	6.6601	-3.22096	-1.72551	2.68396e-14
GF36h-2	37.115	-51.9618	17.5106	-13.5467	-25.1233	-15.5021	-29.4399	3.16091	9.91152	-0.754535	-4.35159	1.10946	-1.45378	2.08992	3.9874	0.064902	-2.89885	-0.171122	0.693467	-3.48092	-6.96518	-4.66425	-2.47276	2.07953	-3.25381	-5.10418	2.37974	-2.11947	-2.74976	3.8498	1.66468	1.60541	0.246591	-1.86176	-1.29298	2.12487	-5.37993	2.43417	-7.03848	2.76462	1.95734	1.30174e-14
GF36h-3	21.0898	-48.6978	44.3315	-12.1934	-28.6053	-14.5256	-22.5802	2.21779	5.51885	-6.69717	10.4925	-1.65521	-10.5699	7.26662	-6.25677	-2.47836	1.73947	-5.45626	-10.4427	-1.93912	3.78787	8.29637	-1.13018	-2.71051	9.35812	5.03712	-0.147272	2.11307	0.566212	-1.12539	0.102198	-1.04169	-1.37936	3.87334	0.296833	0.241992	-0.305019	-0.153687	0.991733	0.688646	-0.540608	7.38298e-15
GF48h-1	-41.822	-18.79	7.70182	8.14728	-15.7585	9.44355	-3.30198	1.74503	14.0726	8.51613	3.65691	14.0322	19.4954	-9.13561	10.7042	-0.73297	4.71948	-7.20064	-12.7456	2.86036	0.664722	0.757924	-0.325997	1.77773	-6.044	4.06748	4.11518	-0.987478	2.41522	-3.80875	0.0460748	0.558056	0.388103	0.110994	-0.0958458	0.154723	-0.688424	-1.96516	0.367632	-0.888414	1.00262	3.0663e-14
GF48h-2	-51.0647	-19.4808	27.9515	8.38483	-14.3409	18.0189	-14.049	3.75333	8.42344	2.67542	9.03459	-19.2264	7.33138	-2.65288	-4.19666	6.41487	-0.153013	6.33867	7.12654	3.42307	11.5582	0.895785	2.60743	-6.61634	-5.83008	-1.56157	-0.848264	0.919529	-4.47	-4.33647	1.05908	-1.2653	-0.538717	0.590991	-0.929809	0.53784	-1.30071	0.154521	-1.26506	-0.273407	1.26471	2.07473e-15
GF48h-3	-36.3584	-33.4542	-5.90845	6.97597	-11.2831	-14.9845	-6.81831	10.6069	15.7923	-6.8794	-5.67871	8.28499	11.5995	-9.66475	-10.1195	3.37301	2.59059	1.89825	6.35704	10.7135	1.29805	-4.59944	1.95655	-1.54374	9.01052	-1.54605	-1.55411	-0.336299	5.04965	5.90379	2.12033	0.832079	2.41242	-0.184129	0.736114	-1.66923	2.02993	1.25204	-0.0923184	0.172271	-2.38666	2.11775e-14
GF72h-1	-27.4432	-24.7635	-33.5334	2.56583	-14.3016	-10.8811	16.0359	-5.13002	27.9618	-0.66025	-18.3683	-9.61193	-8.35339	-5.99538	-0.917478	9.88777	11.1249	8.03083	-1.51719	-5.68533	-3.9034	2.50739	0.23176	3.39589	-1.74802	6.07662	-0.727225	0.280508	-1.45907	0.0976181	-1.24268	1.56824	-4.48938	0.832761	-0.626238	0.601313	0.695695	-1.26817	1.14304	1.1155	-0.431872	2.57017e-14
GF72h-2	-34.2732	-24.8554	-8.04538	20.3677	-14.0198	5.66327	23.959	-14.537	18.2185	-0.538	-0.597253	-1.77129	-2.72575	8.01809	-1.14728	-9.54895	1.10009	-4.08905	3.48483	-0.0832741	0.290062	4.62235	-2.58931	1.10816	-0.271	-0.72296	-3.77723	-0.424499	2.60376	-4.1509	-2.6611	-3.54225	5.8479	-5.93805	6.09024	1.78815	-1.3684	4.38912	-1.88898	0.119846	-0.974486	2.59306e-14
GF72h-3	-25.9463	-27.2577	-10.3827	29.0542	-8.28471	24.2036	18.9411	-26.2582	19.6188	-4.83136	2.48625	0.367354	0.949793	9.45213	-0.694916	-12.6603	-6.14813	-3.03789	-0.179042	1.74325	-2.12448	-2.77503	1.40986	-0.409577	0.784398	-6.52576	1.98113	2.10311	-3.78299	3.40501	1.83192	3.128	-3.10578	5.24137	-4.19358	-1.50381	1.45944	-1.66476	1.7375	-0.0514886	0.600521	3.54577e-14
RG0h-1	-66.5329	37.4518	0.113118	-5.1335	9.94444	-39.7207	7.63578	-18.153	-9.14901	-5.26512	-8.43788	-5.10675	-2.75218	3.24341	-0.982521	0.824895	0.652566	-5.52579	-9.40167	-5.83197	8.71191	-11.6175	4.97698	-3.52249	-2.11095	-1.51403	-1.24355	-4.21071	1.64556	-0.239917	3.04502	0.964372	1.66687	1.63323	1.38158	0.888137	-0.291466	0.932635	-0.399533	-0.204835	-0.263454	2.226e-14
RG0h-2	-80.375	32.7796	28.534	-12.6704	20.9873	-19.9074	-13.5532	-24.8342	-3.59698	-2.24681	2.30658	-3.46026	3.53439	-2.85537	4.1383	-6.38865	-10.7567	15.4449	-3.93916	4.47832	-2.65399	7.17387	-1.1165	4.24564	-0.997878	-0.145436	-1.94463	-1.42419	5.06492	2.3666	-2.5091	-2.31494	-1.70095	0.278351	-0.846902	-0.664159	-0.985967	0.201413	0.383501	0.325867	0.618999	4.76286e-14
RG0h-3	-64.2062	34.9178	3.54126	-4.07633	12.5611	-38.8079	-10.4876	-14.3608	-4.68549	-8.19697	-3.54036	6.63025	2.86793	0.266988	7.0872	1.59952	0.0755437	-9.11252	11.0708	2.98483	-2.88323	4.08595	-1.50426	-1.62203	1.42929	3.40067	2.20613	5.51607	-9.32884	-3.19697	0.5803	0.825794	-0.517009	-2.92509	-0.886356	-0.433211	0.80283	-0.898159	0.941981	-0.0339904	-0.861398	3.20577e-14
RG6h-1	36.2146	21.4921	48.8513	9.51518	33.5065	-7.95998	8.72066	18.2263	18.601	4.81704	2.79756	8.607	-7.36816	-0.466672	4.63059	-7.94005	-1.20193	8.78986	1.85634	-0.0663068	3.28154	-9.88258	-10.8536	-1.98358	0.437002	4.16027	-0.899867	2.18533	-0.356811	-4.13846	2.09718	1.55017	-1.09715	1.33769	0.0364325	0.726065	1.46066	1.31688	-0.25523	-0.458784	-0.123393	3.60684e-14
RG6h-2	41.1482	25.3407	30.9298	-3.3493	34.3498	-1.10384	8.3491	10.7301	16.6584	11.2987	-4.2009	-3.87505	-6.01528	-7.30408	-3.85591	-1.82648	-5.09422	-7.17945	0.953078	-0.43681	-0.717903	4.61938	4.52413	-3.78087	-2.42524	0.348642	3.79014	-2.49275	0.272725	4.47614	0.470812	-1.43154	0.522756	-1.69035	-2.1045	-2.01997	-7.35349	0.773945	4.09057	-2.01307	-4.13889	2.89282e-14
RG6h-3	33.8837	20.5401	36.6036	-2.16965	32.7722	-10.0706	5.50417	9.1945	14.5345	12.5184	2.19742	0.221866	-4.71663	-4.67201	1.23441	3.23465	-1.1536	-3.95988	-0.545258	-0.244522	-0.576402	4.85239	10.3414	4.42882	1.97241	-6.84827	-1.74264	1.2436	-0.392142	-1.86314	-0.663398	0.581586	1.08594	0.592884	2.01018	0.670647	6.34157	-2.13749	-3.62424	2.4886	4.47024	2.92405e-14
RG12h-1	43.5763	32.5546	20.312	-35.0439	-1.51776	8.22996	4.35528	-14.1776	0.953891	5.2908	-0.567238	10.2668	7.66958	6.76645	-1.22203	9.54057	2.12488	2.07683	2.47038	0.229269	-1.50426	3.94035	-2.46398	-3.31953	-0.079606	-1.54404	-4.39394	-6.68929	-3.90167	1.34532	-4.65968	5.71933	1.26775	5.97938	3.88452	2.90607	-0.474069	1.21495	0.283238	-3.93447	-1.39729	2.45914e-14
RG12h-2	44.4989	33.5048	30.8511	-25.2038	0.782735	13.8214	9.28314	-14.7238	-0.288342	-6.64672	-5.1046	1.89321	4.97169	3.04849	-11.7905	5.50267	-2.40273	-5.48635	-0.0478403	-1.78762	1.30471	-2.05733	-3.74952	-1.59761	-3.86101	2.56874	-0.968812	6.41566	5.02514	2.86255	-3.01575	-3.72383	-2.96601	-3.3958	-3.5765	1.53215	2.16196	-4.27869	-5.47922	-1.53312	-1.37921	2.53547e-14
RG12h-3	49.0175	27.2643	25.9339	-24.9886	-2.89742	8.36048	6.55638	-16.109	-1.03128	5.37166	0.839529	1.23238	4.99842	10.9364	-4.94779	12.216	4.46601	2.7204	-1.52577	2.58582	1.10472	-2.4906	-3.05728	6.62023	1.63445	-2.43792	4.09973	0.518737	-0.487657	-1.63615	5.1891	-2.55183	1.12843	-3.07593	0.000886396	-3.90963	-1.03164	2.30958	5.74178	4.87346	2.42872	2.19547e-14
RG24h-1	-28.5426	49.4675	47.2406	9.44573	-1.48885	28.0928	-6.69359	12.1001	-6.78955	-17.0694	-8.3534	-5.8698	-2.59237	3.096	10.6379	-1.41797	10.3612	5.52888	-3.94813	-1.90795	-4.33712	0.285718	1.4739	-4.43506	-0.0919666	-3.09819	6.02662	4.50354	-0.0655335	4.23314	-0.692466	0.299457	5.12534	-0.281038	3.86358	-0.76386	1.63847	-1.26782	0.282369	-0.351816	-1.90989	3.96072e-14
RG24h-2	2.18686	44.8075	16.4054	25.0804	-7.09129	15.4452	-3.97397	13.1704	-9.44611	-9.92091	-17.0613	0.892133	-1.08571	-0.200959	-3.69198	-6.51177	-0.29402	-4.63837	3.41867	5.6652	0.519489	-0.510045	-1.33277	-1.1677	1.77501	1.79888	-2.58687	-7.23479	0.613793	-1.51086	-3.26143	-0.420939	-2.69978	-0.300122	-0.0335828	3.6635	-2.60836	-3.93492	2.82483	4.62399	6.02502	2.92266e-14
RG24h-3	6.32686	43.0802	15.5469	26.1211	-8.57296	15.096	-6.49213	15.0727	-12.1838	-4.44557	-13.8075	-4.90015	0.394719	2.07019	0.487169	0.164487	-1.49154	-4.46867	-1.87884	4.24238	1.14595	2.47074	0.902623	11.2999	-0.573283	0.0697749	-4.45214	0.457967	-0.554437	-3.67048	3.51289	1.43637	-2.51161	2.69679	-2.50418	-2.18829	0.413578	5.67935	-2.69707	-3.7344	-3.88957	2.47163e-14
RG36h-1	47.6058	40.5439	-30.9309	-36.2583	-21.1884	-16.7878	15.6415	11.4013	-1.38551	-3.12483	7.78143	-3.29019	4.88051	0.21603	8.907	-5.66908	7.3822	2.9829	0.701183	1.77501	1.68584	-2.04248	2.81044	-0.415539	5.32724	-8.48204	1.18759	0.86004	2.07031	-5.38013	-4.69901	-0.649585	-6.02293	-1.43477	-1.46771	0.255534	-3.39934	-1.32169	-0.394176	0.0542051	-3.40434	2.24959e-14
RG36h-2	56.986	46.1953	-41.3285	-34.4239	-21.4942	-14.198	14.074	14.4783	-0.0149874	-0.123617	2.5225	-13.4656	8.19648	-2.95499	6.91341	-7.7838	-2.53856	-3.94937	1.53956	-0.344922	3.36489	5.70917	-6.06306	-1.00062	-3.33649	2.9611	-0.62732	-0.796678	-0.470033	7.53433	4.5152	-1.0504	1.40277	2.08486	0.834051	-0.0963782	4.14367	1.62952	0.253846	1.69514	2.25024	2.41474e-14
RG36h-3	53.5193	41.6488	-29.157	-24.9873	-9.66542	13.7984	2.33707	0.123715	7.42202	-18.9027	7.41282	1.70155	3.05423	-2.57565	-3.73397	-1.80969	-10.6394	5.78143	-0.671443	-2.86264	-5.64369	-3.97421	10.4197	0.233586	1.85733	8.92794	-0.291347	0.420399	-1.74681	-4.78981	1.82495	1.32952	4.71961	-0.58297	-0.639052	0.0952924	-1.40983	0.332584	-0.397658	-0.873328	1.57371	1.43219e-14
RG48h-1	-0.0611909	37.2914	-12.7414	23.2478	1.37761	5.03944	-15.1329	-2.41925	-7.29636	18.1105	0.941341	-2.31678	6.94148	-0.218313	-9.08846	-7.21612	4.89697	2.26991	-5.12804	-5.6057	-3.82361	-0.968408	1.05559	-5.58471	3.43354	1.57926	1.92271	-2.83056	-3.24076	0.611383	-4.31523	1.2439	-1.9393	-5.54064	-3.97901	-0.110959	5.10106	5.96286	0.0138223	0.458464	0.182243	3.02952e-14
RG48h-2	19.2179	28.02	-30.2508	32.0668	-9.43629	-12.9764	-9.21438	4.45592	-6.44793	19.2038	1.63574	-5.47635	2.50391	5.31959	-9.6333	-4.80861	-1.97928	3.81311	-3.02805	1.96024	1.33412	-2.50217	-1.81395	6.02406	0.762051	1.70212	0.404674	1.89581	-4.59474	1.74152	-0.584051	1.80626	2.87635	-0.707354	5.093	-1.79715	-2.27869	-8.33072	-1.36189	-0.813543	-2.58928	2.21767e-14
RG48h-3	9.76934	29.6496	-21.4951	29.4018	-0.0150122	-10.5109	-14.1589	-1.47738	-6.4855	11.7712	2.34883	5.22424	3.25659	6.59556	-2.56084	-2.29253	8.45402	0.204569	9.58256	-6.30424	-4.35756	0.826078	4.04851	-1.81744	-3.54492	1.08914	-1.03763	7.22232	8.36773	-0.381237	2.17694	-1.21081	-0.472721	6.24621	0.410282	1.48012	-3.0359	1.6825	1.40444	-0.272958	2.76393	3.04756e-14
RG72h-1	0.876005	38.8467	-22.1391	22.9542	-0.981228	11.4777	-7.81535	-13.5406	1.05326	-0.20808	9.93093	4.51324	-9.97456	0.107952	5.77415	3.55913	5.62932	0.460411	5.95912	-2.83849	0.0508737	3.89182	-2.31129	-2.08785	1.95307	0.616618	1.24446	-10.5653	3.55876	-1.79205	5.90587	-1.55009	1.46261	-0.426529	-3.58274	-3.60846	1.54199	-4.19661	-4.12659	0.19597	-2.3185	2.9074e-14
RG72h-2	13.4495	40.2934	-38.6187	29.0441	0.139822	13.259	-10.0248	-7.34962	0.761777	-6.93999	10.1158	3.79371	-7.17366	-11.6443	-1.755	7.9911	-7.19425	-2.26401	-3.84373	1.02052	-1.92645	-1.33814	-2.20494	-1.87195	-0.517271	-3.26242	1.69093	1.24258	-0.868752	1.17393	2.73006	-2.56027	-7.7868	-1.05255	8.55528	2.65454	0.371499	2.2446	0.843964	-0.608171	-0.34526	2.38837e-14
RG72h-3	13.8575	37.9827	-38.316	29.89	-8.14336	-5.44684	-2.64788	-0.264078	0.919667	-5.3403	10.5144	3.79365	-13.3005	-5.66079	2.49785	8.83278	0.655175	-1.22777	-3.5643	4.50284	5.20391	-0.795322	-3.5286	2.35188	-2.13654	-2.47998	-1.90406	3.73758	-0.137349	2.77636	-7.73235	1.94309	6.64795	0.337534	-6.12761	0.440131	-1.20482	1.75183	1.56619	0.0619737	2.10285	2.93029e-14
