# Supplementary material for: Grapevine LysM-containing receptor-like kinase VvLYK6 enhances resistance to white rot in tomato
Source: Front Plant Sci. 2026 Jun 9;17:1869419. doi: 10.3389/fpls.2026.1869419 (PMC13286899; doi:10.3389/fpls.2026.1869419)
Supplement: Supplementary file 1 [file DataSheet1.zip › Supplementary files_R1/Supplementary Table 6.xlsx]

## Sheet: Sheet1
Supplementary Table 6 The result of PCA variance proportion.
Description	PC1	PC2	PC3	PC4	PC5	PC6	PC7	PC8	PC9	PC10	PC11	PC12	PC13	PC14	PC15	PC16	PC17	PC18	PC19	PC20	PC21	PC22	PC23	PC24	PC25	PC26	PC27	PC28	PC29	PC30	PC31	PC32	PC33	PC34	PC35	PC36	PC37	PC38	PC39	PC40	PC41	PC42
Standard deviation	44.5256	38.2177	27.7769	22.9523	19.3015	15.94	13.4703	12.6756	11.3518	8.91858	7.91613	7.26186	6.90518	6.54144	6.22823	5.93311	5.63585	5.0253	4.90764	4.7475	4.32772	4.29402	3.96895	3.82739	3.7746	3.68758	3.50393	3.40128	3.2988	3.25955	3.10316	2.99818	2.91486	2.85029	2.75656	2.70726	2.6028	2.56959	2.51207	2.4962	2.4504	3.13643e-14
Proportion of Variance	0.30384	0.22385	0.11825	0.08074	0.0571	0.03894	0.02781	0.02462	0.01975	0.01219	0.0096	0.00808	0.00731	0.00656	0.00594	0.00539	0.00487	0.00387	0.00369	0.00345	0.00287	0.00283	0.00241	0.00225	0.00218	0.00208	0.00188	0.00177	0.00167	0.00163	0.00148	0.00138	0.0013	0.00125	0.00116	0.00112	0.00104	0.00101	0.00097	0.00095	0.00092	0
Cumulative Proportion	0.30384	0.52768	0.64593	0.72666	0.78376	0.8227	0.85051	0.87513	0.89488	0.90707	0.91667	0.92476	0.93206	0.93862	0.94457	0.94996	0.95483	0.9587	0.96239	0.96585	0.96872	0.97154	0.97396	0.9762	0.97838	0.98047	0.98235	0.98412	0.98579	0.98742	0.98889	0.99027	0.99157	0.99282	0.99398	0.99511	0.99615	0.99716	0.99812	0.99908	1	1
