# Supplementary material for: Grapevine LysM-containing receptor-like kinase VvLYK6 enhances resistance to white rot in tomato
Source: Front Plant Sci. 2026 Jun 9;17:1869419. doi: 10.3389/fpls.2026.1869419 (PMC13286899; doi:10.3389/fpls.2026.1869419)
Supplement: Supplementary file 1 [file DataSheet1.zip › Supplementary files_R1/Supplementary Table 7.xlsx]

## Sheet: Sheet1
Supplementary Table 7 Fragments per kilobase of transcript per million mapped reads (FPKM) and log2(FoldChange) of DEGs
Genes	GF0h-1	GF0h-2	GF0h-3	GF6h-1	GF6h-2	GF6h-3	GF12h-1	GF12h-2	GF12h-3	GF24h-1	GF24h-2	GF24h-3	GF36h-1	GF36h-2	GF36h-3	GF48h-1	GF48h-2	GF48h-3	GF72h-1	GF72h-2	GF72h-3	RG0h-1	RG0h-2	RG0h-3	RG6h-1	RG6h-2	RG6h-3	RG12h-1	RG12h-2	RG12h-3	RG24h-1	RG24h-2	RG24h-3	RG36h-1	RG36h-2	RG36h-3	RG48h-1	RG48h-2	RG48h-3	RG72h-1	RG72h-2	RG72h-3	GF6h_vs_GF0h	GF12h_vs_GF0h	GF24h_vs_GF0h	GF36h_vs_GF0h	GF48h_vs_GF0h	GF72h_vs_GF0h	RG6h_vs_RG0h
Vitvi00g00541	1.5704	3.3973	4.1575	8.0953	10.2463	9.4607	6.9253	9.1495	7.5637	7.315	15.5405	10.5939	6.3646	6.3593	14.0116	10.0454	12.495	12.3979	8.9101	11.4736	17.3796	1.0955	0.6149	0.7989	4.4152	3.0714	3.1572	1.9458	2.0274	5.5763	9.3918	10.542	5.5087	5.2713	2.9785	4.5952	11.7138	5.1726	4.6903	11.377	6.2056	2.7943	1.45646	1.15506	1.91686	1.26246	1.83385	2.07425	NA
Vitvi00g00671	6.4771	5.4405	5.8257	8.8401	7.6661	6.5338	6.5985	6.3059	7.176	7.0441	4.528	5.7633	8.398	9.6006	11.7973	11.9909	11.0209	9.4018	7.7291	6.4525	9.1834	1.8915	2.029	2.5748	2.1029	2.4158	2.4865	3.4693	3.1115	4.4796	2.8579	4.1026	3.5814	6.5894	4.0569	5.6419	3.798	3.9208	3.4867	3.3674	4.4898	4.4224	0.241422	-0.0174722	-0.0101677	0.482592	0.776072	0.436479	-0.161315
Vitvi00g00789	46.4874	50.6611	46.498	124.271	107.556	108.838	110.692	102.045	128.168	72.1086	56.0591	69.4036	119.954	126.654	125.15	51.271	67.7317	63.2037	67.9182	74.4439	70.0295	50.2546	58.6895	51.7852	132.878	131.757	124.332	124.023	149.722	122.026	81.572	86.3197	96.6099	76.8078	88.0193	97.4333	67.1121	71.8605	62.3157	60.1414	72.395	64.5938	1.10143	1.04459	0.482548	1.10726	0.248346	0.600826	1.00092
Vitvi00g00813	20.0357	22.1336	25.2949	81.7748	69.2163	68.9942	38.5696	35.9164	44.5919	33.9263	56.8831	47.8549	29.8058	24.8057	27.5779	30.1203	35.7554	33.9392	35.9592	46.1043	48.4407	41.4669	33.9649	38.6917	87.045	81.621	75.265	46.6457	54.7665	57.5861	49.3912	54.7805	55.3663	46.4586	47.7602	43.1932	48.2244	54.2137	49.4122	46.257	46.1865	49.2738	1.56097	0.618687	1.08124	0.0225958	0.472366	0.988368	0.810587
Vitvi00g00816	3.1365	3.3103	3.5634	13.9881	14.352	14.7241	8.6464	8.5087	10.987	6.5183	7.0801	5.2826	9.4383	9.8111	9.6515	3.8713	6.2586	7.8695	6.6321	5.7077	5.5362	5.172	4.8999	4.0119	6.445	5.7361	6.3446	4.0853	4.6601	4.2308	2.6881	3.6564	3.9057	3.211	2.8431	2.343	3.8002	5.4454	6.2351	4.2158	3.6792	4.3247	1.96341	1.28984	0.95487	1.26653	0.763112	0.872234	0.112997
Vitvi00g00824	253.863	647.727	353.611	2016.51	2511.49	2227.11	1804.58	2042.85	3056.7	1638.93	70.8936	2833.37	1469.15	2011.77	187.163	1483.29	1743.94	1727.09	1939.6	1679.99	2280.45	114.613	99.5313	78.7976	1248.83	883.506	1045.08	911.217	870.573	1793.97	1588.16	1395.56	1101.41	2342.1	879.64	1682.9	1673.5	1095.38	978.065	785.892	1376.51	497.457	2.28658	2.25234	1.8322	1.29069	1.88287	2.26347	3.15247
Vitvi00g00859	4.8847	2.9302	6.3853	8.2897	8.4693	9.2194	6.1862	8.1672	3.9247	3.6191	6.0186	6.3835	4.5652	5.1722	5.7231	5.6881	3.8488	2.8935	2.6291	4.1846	4.6161	2.7643	3.7666	4.2263	9.8821	8.6317	10.1205	5.0591	6.4318	5.246	6.9881	4.1145	4.1806	3.2845	2.4619	3.4499	4.2203	2.5027	3.6218	4.0444	3.2088	2.9377	0.73823	0.168354	0.217591	-0.134178	-0.284393	-0.269687	1.14487
Vitvi00g00869	51.2364	50.1036	63.903	140.82	124.694	117.114	121.015	112.336	135.605	84.1959	64.8148	75.9827	122.296	131.141	132.381	56.2531	68.1199	70.6271	71.3217	78.8753	77.7378	57.9652	63.4784	57.543	141.574	130.625	125.175	123.367	144.045	146.879	90.8914	90.0623	111.844	80.4025	92.6134	92.1558	70.439	80.3557	69.4119	71.0622	76.0895	69.6263	1.07002	0.959251	0.472598	0.961886	0.150178	0.503062	0.874466
Vitvi00g00894	28.4592	24.9548	14.1133	40.3793	29.9815	28.9626	32.2289	18.1123	40.1998	40.7251	12.3187	11.2992	44.5095	56.8355	52.708	26.9389	15.0992	31.8272	15.6077	20.3142	22.2147	17.5788	10.9223	26.6424	21.6701	35.7226	31.8853	46.1812	39.0747	39.5872	10.2858	9.4777	9.5625	32.5038	34.1823	35.0388	10.116	10.8891	17.9741	7.265	9.0204	11.1448	0.412372	0.221174	-0.0565102	0.925126	0.0553335	-0.181483	0.408452
Vitvi00g00897	4.0315	3.8881	3.8431	2.7695	3.0874	2.4083	1.8363	2.4261	2.0885	2.8836	3.549	3.7734	1.4145	1.2997	1.2384	3.1364	2.825	2.8058	2.3533	4.0464	3.8146	5.5657	7.0438	5.9392	5.9234	6.1303	6.0564	5.7444	4.6014	5.444	8.0097	7.7326	9.1404	4.7958	5.988	5.8297	7.1109	6.2222	5.321	8.4626	7.5136	7.2241	-0.644573	-1.09776	-0.17192	-1.83125	-0.517395	-0.16315	-0.307041
Vitvi00g00936	5.0405	3.9638	12.6121	6.2748	2.1207	3.8829	6.6321	7.3286	5.4272	4.6793	9.6652	16.5068	4.3455	5.2521	8.2943	8.2224	16.8827	4.3594	2.5888	6.5335	8.8241	4.3523	10.354	4.7251	10.9593	9.7776	9.4081	6.637	8.9939	7.0787	25.3398	11.8391	11.514	1.6105	1.5202	2.4041	5.99	2.7881	2.7302	3.6261	2.2018	2.2667	-0.980113	-0.353205	0.546743	-0.53645	0.324627	-0.232596	0.382666
Vitvi00g00956	24.3041	22.1555	19.3321	19.275	29.3285	25.2745	28.8375	30.2269	31.369	38.7002	20.5858	30.804	39.1977	44.1718	27.29	36.017	32.1225	35.9242	28.0224	28.4577	29.1591	11.6683	11.2428	14.8196	18.9179	20.9902	18.509	26.0572	21.2468	26.2927	25.4382	30.342	40.4043	27.1658	28.0216	31.0548	29.2128	38.1269	31.6117	33.2502	40.4427	41.2825	0.037231	0.257959	0.469822	0.493934	0.572318	0.418383	0.356537
Vitvi00g01022	113.194	84.4185	73.7445	88.1766	114.409	103.641	96.4158	92.1874	89.3157	51.3264	50.6626	41.9443	95.8199	89.279	81.8855	54.4332	49.2917	62.0677	57.7614	51.1251	53.4386	64.9385	64.2581	66.3557	132.916	142.441	145.311	141.176	120.116	117.956	49.2352	58.7406	58.2846	168.236	165.487	186.488	91.3339	87.8447	91.8137	81.9474	79.9246	91.3775	0.0444647	-0.164934	-0.87993	-0.28269	-0.795496	-0.702404	0.826968
Vitvi00g01061	2.4034	2.6525	3.0616	6.2583	6.3424	6.9501	6.0767	5.8433	6.8474	3.9513	5.2695	5.1625	7.4759	8.8299	11.0398	2.7332	5.7736	4.4349	3.676	2.5017	1.9288	2.0679	1.7316	0.7499	1.3359	1.5982	1.2207	1.3547	1.2411	1.3868	1.0574	0.8298	1.0304	0.8675	0.7901	0.7234	1.515	2.2655	0.7477	0.4975	0.6513	0.9028	1.1248	1.00716	0.860982	1.48279	0.574225	0.0333394	-0.420821
Vitvi00g01102	2.4845	1.9956	4.8842	2.7453	1.4086	2.072	2.8561	2.4096	2.386	2.0806	3.3068	5.2169	2.7375	2.143	6.0886	2.9932	6.4338	1.9084	1.9007	2.9952	3.534	4.1677	6.069	4.5901	5.1531	3.5599	4.1591	4.3461	4.4357	3.8412	8.6586	3.8766	3.9606	1.3542	1.2707	1.7738	3.5898	2.1171	2.3554	4.9926	2.6476	2.1856	-0.739795	-0.486326	0.2118	-0.0426089	0.156016	-0.110052	-0.473892
Vitvi00g01110	14.2884	14.2231	11.8575	9.9119	9.4651	9.2925	10.0211	7.9348	10.1308	10.7926	5.2261	9.873	8.1138	6.8864	8.2602	10.9072	11.6128	9.4401	9.6486	8.7941	11.0167	9.2955	11.411	9.1362	6.5425	7.7574	7.8984	6.7053	7.7958	7.4577	12.5251	12.1244	12.346	8.351	7.0265	9.9252	11.2277	11.7279	10.2318	11.3458	13.8698	11.3745	-0.6346	-0.723244	-0.630104	-1.06137	-0.435787	-0.4187	-0.700143
Vitvi00g01146	104.419	101.495	65.362	133.447	145.547	143.662	130.181	111.599	134.827	83.2815	29.8891	29.2641	149.206	118.542	99.0679	70.3431	68.3369	62.0338	85.1796	70.4848	83.7914	58.204	35.3071	60.1758	125.53	138.017	134.977	333.047	255.11	319.287	105.472	152.699	142.398	217.674	230.908	287.632	149.78	154.879	152.85	130.905	151.958	122.673	0.503001	0.27091	-0.914167	0.175227	-0.531232	-0.143758	1.08185
Vitvi00g01161	68.8084	17.4745	46.0364	1.279	36.3843	35.702	69.9183	55.7736	34.1209	1.3748	10.5276	1.6887	37.2824	65.5717	2.0251	56.1548	1.9272	1.7975	59.039	9.0819	1.9622	64.2419	79.9547	7.6137	41.527	1.6402	39.1803	3.73	2.776	87.3299	13.392	11.053	31.2193	15.2274	71.6564	66.7322	72.109	1.9348	41.3834	1.5133	1.5538	1.1478	-0.947872	0.0779394	-3.18406	-0.575742	-1.23017	-0.855281	-1.161
Vitvi00g01183	124.177	119.087	134.533	194.961	199.186	189.944	119.78	117.586	105.891	164.698	173.724	196.721	73.7864	70.5609	73.2724	192.321	129.731	149.661	152.77	168.714	191.189	64.6124	77.2954	75.3878	132.718	134.767	142.035	58.1525	70.2987	57.6647	61.2526	79.3325	95.458	40.1643	59.5554	66.7819	76.4912	82.5376	65.0415	72.788	70.1784	77.1236	0.490344	-0.338906	0.5328	-1.05719	0.232989	0.477846	0.641666
Vitvi00g01184	13.9931	12.3319	8.1778	7.3443	6.6586	8.3633	11.0793	9.8341	9.5987	10.3741	4.3473	5.7887	9.6567	7.8592	6.2267	7.2376	5.5999	4.4282	6.313	6.5962	6.2393	5.2785	4.5939	5.2076	15.9964	20.2261	21.2919	6.9839	5.9647	6.3277	2.1929	2.9136	3.6892	8.8318	10.9486	11.6062	4.3459	5.1257	4.4935	6.047	6.3063	7.1907	-0.767371	-0.378737	-0.736336	-0.796972	-1.09878	-0.812139	1.65169
Vitvi00g01259	97.7492	107.748	101.855	28.4279	30.9557	29.8533	32.5411	36.086	29.3943	54.9313	36.5137	62.0957	20.6077	20.0952	17.322	64.721	65.5651	66.726	70.9261	65.0871	68.4905	34.9991	42.0256	53.3492	11.6615	17.512	15.1399	26.6946	25.797	21.0363	37.2396	33.5416	32.5605	21.0146	22.9561	27.5109	38.8562	28.532	38.3275	42.5625	41.1481	33.6476	-1.92314	-1.85158	-0.984896	-2.66472	-0.73348	-0.550624	-1.8273
Vitvi00g01283	5.8552	5.307	8.3326	10.4481	4.8623	9.6203	7.3551	6.4323	8.4838	4.8617	3.9606	7.2889	7.0507	7.9661	4.6174	6.918	10.5151	7.1193	5.3837	5.8602	5.8909	3.992	5.6693	4.0078	13.7271	13.3256	13.1797	7.4489	8.0349	8.033	10.0991	8.1675	5.4979	4.3804	4.2402	6.4083	4.8093	5.6447	7.3528	7.8228	4.928	4.42	0.201702	-0.00172109	-0.256797	-0.235276	0.236371	-0.143101	1.28155
Vitvi00g01285	10.8658	4.3033	5.9433	10.626	14.2149	13.3088	16.5731	13.2575	17.3426	14.7449	13.0331	14.2145	14.8597	13.924	13.7689	11.7462	13.3894	10.927	9.2709	7.9806	8.883	9.0053	9.418	10.2411	15.8413	11.249	13.97	16.1014	13.7602	13.4172	10.3112	9.5899	12.2277	14.1542	12.1484	14.2619	9.3384	10.2914	9.0283	9.876	10.6261	9.013	0.733669	0.971954	1.02934	0.761534	0.684403	0.354451	0.242049
Vitvi00g01315	4.2531	4.6405	3.329	4.7222	9.9901	5.5345	5.6268	4.7724	4.7674	4.1954	5.4431	4.9675	5.8859	7.1887	4.4273	3.8002	5.9124	5.0564	7.5542	3.9162	3.4683	6.5277	5.729	7.4432	5.7728	5.8228	6.3005	5.7038	4.8995	6.6073	4.9118	6.1997	5.802	2.579	2.5813	3.9825	8.0429	6.1503	8.2568	6.8668	6.5306	5.9281	0.601618	NA	0.289956	0.262561	0.173835	NA	-0.414736
Vitvi00g01316	6.3161	7.7543	5.8161	3.6909	3.0366	2.7237	3.0297	2.152	1.048	8.5015	9.3992	4.2843	2.7603	1.7559	1.6478	5.4006	5.2292	4.6932	4.5923	7.1866	8.0035	12.7552	11.6631	13.1235	9.4108	5.3314	6.3316	5.1366	3.9616	2.6559	10.1462	12.6245	11.9203	4.0315	4.0352	4.6692	10.617	13.7804	16.1341	11.8353	9.7584	15.4778	-1.21737	-1.87224	0.202872	-1.9486	-0.478277	0.0288888	-1.11315
Vitvi00g01319	25.339	19.2735	23.0803	104.933	109.849	107.969	53.4038	63.8494	58.6676	47.782	31.9289	30.0011	49.2025	52.0526	48.1529	36.2802	33.0356	43.1459	64.4669	75.3124	86.8262	32.7138	28.1738	34.6905	41.9106	43.0384	39.4107	34.2493	44.7251	46.4517	25.4858	35.1096	35.6736	48.2635	43.7517	47.7399	45.9549	62.2376	61.4563	62.2072	51.5373	60.9312	2.11864	1.1803	0.72606	0.883896	0.650775	1.78122	0.0974102
Vitvi00g01320	10.1804	11.0952	9.556	5.0526	4.514	5.413	5.2909	4.7055	6.2349	10.0783	12.6671	8.0945	3.48	3.3304	3.3859	10.4569	8.9622	11.176	11.5362	13.0421	12.5994	12.4174	10.5548	12.6171	3.4386	2.9032	3.0301	3.485	3.9658	3.44	6.9621	10.3048	8.7551	4.4094	3.6126	4.7664	9.4396	10.4898	9.1218	10.6316	10.0555	11.3362	-1.18761	-1.12666	0.0426921	-1.8603	-0.0990971	0.306235	-2.20758
Vitvi00g01326	7.8506	8.5555	8.2887	27.4809	20.9016	23.746	14.8831	12.0339	15.8363	10.6321	4.1091	7.7956	8.1886	6.6729	7.2462	7.2017	7.8236	8.197	11.2862	15.5522	23.495	1.2276	1.8233	1.3772	1.3648	1.1119	1.4895	1.026	2.5809	1.9826	0.6699	1.35	1.1079	0.6449	0.9242	1.9012	2.7303	2.6533	3.5879	2.4095	2.6286	1.4049	1.39841	0.590758	-0.123013	-0.423742	-0.181131	1.06034	NA
Vitvi00g01327	114.271	129.25	112.082	21.9797	19.4775	21.2321	34.3858	37.0436	40.4267	67.1752	81.7471	77.6346	23.2663	23.2327	27.0144	85.9756	80.3527	76.3412	108.574	102.177	96.3775	105.511	141.014	129.042	36.2135	40.5727	40.9687	58.6104	61.3724	58.1108	113.756	100.562	99.5577	65.4393	73.9446	68.3716	115.468	103.849	107.369	117.304	107.744	105.069	-2.64785	-1.87114	-0.617036	-2.5411	-0.645853	-0.173834	-1.94214
Vitvi00g01329	5.3232	3.8001	3.4983	5.0516	3.5623	4.5829	4.6682	4.5555	4.5103	4.9867	2.4645	3.8847	6.1345	6.104	4.5105	5.599	4.8434	3.8202	5.3649	4.5172	5.2296	2.079	3.05	3.4441	5.9107	5.8196	5.546	8.7943	6.2533	8.1384	6.2114	6.0213	7.3416	7.2124	7.5593	8.6119	7.4758	7.2372	8.1702	7.8355	8.8765	6.8948	-0.0776762	-0.0747305	-0.1386	0.154506	0.0802047	0.299798	0.745909
Vitvi00g01364	0.0904	0.068	0.0832	0.215	0	0	0.1594	0	0.0633	0.066	0	0	0	0	0.1792	0.0734	0	0	0	0	0	3.72	5.5491	3.384	3.575	3.5353	4.2844	2.4241	3.2311	2.3267	2.2366	2.2882	2.5363	2.1138	2.537	3.0829	2.5827	2.2073	3.0368	2.7687	2.6939	3.4307	NA	NA	NA	NA	NA	NA	-0.424907
Vitvi00g01383	14.3395	13.7948	16.81	123.183	101.762	109.702	73.2464	64.9754	87.8348	28.6859	31.3642	30.8083	34.3066	28.3242	32.545	18.346	24.5877	20.1539	20.9047	23.5859	37.9815	1.5919	2.1444	1.3297	2.514	2.2315	1.9536	2.0865	5.3769	3.3148	1.1765	1.2135	1.1724	1.2579	1.0426	1.5262	1.6345	3.1998	1.5877	1.7605	1.7332	1.7072	2.75311	2.13087	1.05014	0.821307	0.393315	0.90951	0.128662
Vitvi00g01390	1.8679	2.8813	2.494	9.9993	11.5375	9.8127	8.6766	12.2534	21.6248	8.0185	14.6488	13.8798	8.7151	12.2011	20.1382	8.4588	9.3956	10.5136	11.0128	10.2822	14.1441	2.932	3.54	1.1783	8.4027	6.0279	6.3247	5.8814	4.6003	6.3425	7.1649	5.4814	5.2419	10.396	3.5073	5.0285	10.4006	5.9424	6.3808	4.3304	5.8206	3.379	1.96574	2.34865	2.36749	2.22254	1.87149	2.31637	1.15868
Vitvi00g01392	4.0007	2.3576	1.953	4.0139	4.445	5.5291	4.9883	6.2825	6.1798	10.0731	2.3815	5.0863	10.635	8.7243	8.5538	5.7948	6.1012	6.9125	4.0905	5.519	4.8292	1.0088	0.8456	2.001	1.944	2.2626	2.5298	3.0635	4.3656	3.5088	2.9026	6.5826	7.3271	6.8061	6.619	6.7058	6.8871	7.6209	5.3267	5.4277	6.0953	6.5184	0.62023	0.876941	1.08569	1.49613	1.09631	0.842263	0.537351
Vitvi00g01397	18.5159	21.2402	19.0157	59.9651	43.4504	55.0351	32.85	25.2399	39.3644	23.4327	8.957	15.9891	21.2253	19.9547	15.3939	15.6038	19.208	18.1196	27.3271	32.0008	48.4037	14.0341	18.6878	17.5907	19.617	19.8289	21.546	20.9705	23.4433	26.6214	14.7897	15.5565	18.6349	12.5265	13.1973	21.6992	26.3704	22.5657	27.1728	36.5374	37.3041	27.1547	1.28076	0.527389	-0.270555	-0.314046	-0.246154	0.906467	0.00766019
Vitvi00g01421	9.0378	9.3698	7.7676	4.4599	4.1934	5.0335	7.2037	5.3741	5.7689	5.4298	11.5964	9.5449	3.0177	5.2335	4.9777	10.4411	7.935	9.1033	8.5218	7.8797	7.3311	5.0441	4.5299	6.0488	3.5828	2.6711	3.0603	3.3961	1.7552	1.7829	2.9822	3.544	2.1919	3.3056	2.7427	3.3583	4.22	3.6142	3.8991	3.991	1.8141	3.2163	-1.0825	-0.709083	0.0657985	-1.25193	-0.0235093	-0.108177	-1.02193
Vitvi00g01805	23.0685	20.4081	12.7307	36.7171	34.5909	37.1066	53.6255	46.0323	54.9152	42.5027	15.0952	19.6527	75.1628	67.8962	51.4727	30.528	28.5051	25.5925	28.5013	30.3099	26.1772	5.5433	6.7245	5.9201	11.0582	12.1944	10.9708	20.1671	16.0491	19.5826	9.8319	18.0425	20.8923	19.3448	21.9739	19.608	17.7189	21.0346	16.555	15.6117	16.669	15.3262	0.808196	1.25769	0.471168	1.53152	0.493654	0.634439	0.639558
Vitvi00g01969	19.9246	23.2654	18.1647	12.1503	14.2606	13.1991	12.7191	12.8472	15.7663	14.9357	14.3881	17.2641	9.8557	13.529	11.8438	15.2174	13.8228	13.2419	17.3109	14.5869	12.8849	14.2878	12.309	13.6983	6.2491	9.8742	11.2891	11.5484	10.059	12.8253	10.6736	8.4044	11.6953	16.1251	14.815	11.3885	11.7756	12.5504	11.1728	9.9903	10.0379	10.4758	-0.770211	-0.773278	-0.373172	-1.06529	-0.633327	-0.417825	-0.8377
Vitvi00g01996	4.1818	3.3257	2.2541	3.2895	4.2591	4.3586	4.6179	9.1853	3.9539	6.7819	4.1689	4.8746	5.3503	6.7042	4.112	5.6338	7.1142	4.4462	7.7496	4.3827	4.4623	3.5577	3.1524	3.8467	5.1156	4.761	4.3745	6.3833	10.8583	5.5835	6.3383	8.2163	10.4685	6.6854	7.5316	8.55	7.858	8.8932	8.885	9.0079	10.6251	10.7479	0.153464	0.661809	0.71882	0.472665	0.712169	0.805051	0.155565
Vitvi00g02050	14.6865	3.1283	3.6203	5.5549	7.7054	12.1964	5.2079	10.9606	4.9071	17.2691	5.0032	5.096	15.6166	16.5809	11.8271	18.7205	8.993	15.2443	15.7406	14.2559	12.3186	3.7831	2.7745	6.5474	4.2409	3.2171	4.3991	5.0327	3.6261	3.9313	6.598	10.3662	11.7304	8.0639	11.0736	10.095	12.2677	16.1479	14.2728	13.8437	15.5102	15.0631	0.126218	-0.213717	0.372295	0.787893	0.929833	1.02823	-0.425939
Vitvi00g02062	23.4984	23.3943	13.6488	24.0834	33.3375	32.7562	25.7207	30.2683	30.3925	32.7551	14.4178	23.2959	34.5925	33.0982	25.8046	34.064	23.5406	33.3091	24.2574	21.7095	23.5844	22.4462	21.7434	34.7233	42.8998	43.8375	31.2146	53.5418	53.4215	54.2364	57.2574	62.1277	78.9072	51.9849	65.0016	62.3835	71.0992	70.6328	65.5942	59.8648	85.8778	73.1176	0.437505	0.306386	0.227818	0.366877	0.498605	0.233559	0.308745
Vitvi00g02077	2.4181	1.6376	1.7146	6.3478	7.5102	8.3679	10.991	8.0151	9.3177	9.9124	9.3274	8.7068	21.8193	22.4117	16.5414	15.2033	8.4216	12.2003	6.8721	8.5967	8.6953	10.9317	13.7866	14.7625	24.6256	26.5418	25.6693	29.6381	24.4563	23.9996	19.4688	40.9818	35.3631	20.7797	28.1607	24.6163	30.0997	35.8075	31.2005	19.1407	23.5671	19.9935	1.81616	2.10314	2.31464	3.146	2.55606	2.11113	0.690617
Vitvi00g02082	24.5829	22.7726	21.9712	11.8779	11.9512	8.8611	18.5238	23.4479	28.0045	16.1511	27.2986	17.6384	21.9725	19.1315	22.323	22.3178	26.9035	25.2505	26.092	25.9687	22.9426	40.1366	43.0338	36.0685	21.6301	25.9389	20.3725	31.7998	26.7518	18.7054	28.3731	30.2714	27.2954	26.8424	24.6842	18.2384	25.9569	22.7034	22.2889	21.2093	18.8455	23.5251	-1.21929	-0.187563	-0.134006	-0.392337	0.0106246	0.151895	-1.08704
Vitvi00g02111	0.5154	0.8403	1.503	1.9757	1.9431	2.4013	1.7174	1.8537	1.8055	2.1342	0.9716	2.6294	1.6983	2.662	4.0027	1.884	1.3827	1.4043	1.0172	1.7883	1.6012	6.2327	5.6511	6.503	13.1922	11.0889	10.3988	11.2201	10.5785	11.6677	9.2831	11.27	10.0448	7.0694	8.6028	7.1821	10.3246	11.9807	11.2892	9.4598	7.3712	9.3751	NA	NA	1.00819	1.27142	NA	NA	0.638402
Vitvi00g02142	3.187	3.5727	2.4556	1.8054	1.5277	2.5704	2.2181	2.0772	2.2783	2.0911	2.2842	2.829	1.4402	1.9238	0.7738	2.0076	1.5703	1.4498	2.8239	1.9789	1.7679	10.7537	10.6353	10.3765	3.6825	6.8692	6.1113	8.1537	6.2524	7.1017	6.7602	6.437	7.8586	9.6343	9.5727	6.9603	6.997	8.9872	7.4303	7.2699	6.4033	7.9853	-0.797017	-0.692838	-0.333905	-1.39767	-0.975833	-0.460091	-1.2079
Vitvi00g02146	25.7624	20.9452	18.4741	62.1166	53.1974	66.6493	69.4292	63.7721	61.7185	59.881	40.8496	27.6689	75.4628	68.9248	68.9885	29.7665	32.8775	34.435	25.5675	29.4597	38.694	21.3814	21.0569	19.5842	40.8815	33.1279	39.355	40.3171	29.8779	42.5199	20.5189	23.3433	23.6606	30.0122	28.0259	30.6496	20.2216	22.0767	23.9349	17.9595	19.057	19.4516	1.34005	1.38137	1.01028	1.45126	0.485357	0.560591	0.589886
Vitvi00g02167	27.9321	28.505	25.7544	18.6228	17.1863	19.3911	16.8494	16.5521	18.6056	23.0535	13.956	18.186	15.0503	14.2441	13.7022	22.0131	22.4748	17.9589	20.6003	18.3381	19.2485	20.168	21.4441	17.8768	15.0134	14.9455	14.7933	15.211	16.2985	17.7941	23.8772	21.5963	23.0714	17.4263	18.6658	22.409	26.061	24.6723	22.7745	26.3625	28.8895	24.2498	-0.717451	-0.861893	-0.554697	-1.19609	-0.495285	-0.461765	-0.688105
Vitvi00g02178	51.5206	58.9243	87.3174	42.301	39.7341	40.75	52.3637	58.1119	56.2455	54.1011	74.0352	80.4537	53.1783	67.1702	84.1353	75.0346	81.4605	80.5573	77.1154	77.9485	62.1062	119.184	104.657	94.2291	82.7383	75.9139	77.4595	59.0685	68.0521	60.1165	76.0695	63.5948	64.37	66.1918	54.7937	36.0977	71.2619	66.0214	68.6786	60.3883	44.965	54.695	-0.829864	-0.446561	0.112847	-0.217558	0.171707	0.176219	-0.714029
Vitvi00g02208	5.335	4.2609	6.464	3.5258	2.8906	3.5185	2.7517	4.6453	3.6392	4.1376	4.7077	7.4261	3.6268	4.1198	5.1498	6.9565	6.8137	5.0073	3.2325	5.9953	5.2337	4.3422	8.2095	5.1044	5.263	5.1622	5.7045	5.3756	4.2757	5.3176	8.1454	5.601	5.2532	2.9593	2.7693	3.537	5.1132	3.3085	4.1582	4.146	3.9311	4.3578	-0.833089	-0.74384	0.045183	-0.580623	0.130679	-0.107353	-0.392961
Vitvi00g02226	8.5527	7.5728	5.8198	16.2626	14.134	14.4354	17.1266	10.1099	17.8312	24.9221	8.1783	10.2923	24.3378	22.4726	18.5924	11.0208	18.7224	11.1532	9.2529	8.6907	11.0439	20.5837	14.6763	27.707	29.9972	42.6719	40.3866	44.2818	34.0835	39.4563	32.0458	66.8552	82.0935	55.0153	78.0199	70.0922	80.688	108.854	75.8896	78.7201	105.266	94.8954	0.889769	0.837747	0.996712	1.31647	0.790049	0.438002	0.559635
Vitvi00g02243	114.541	96.7188	242.006	300.598	187.303	221.897	411.751	449.948	348.631	192.952	448.362	404.053	291.329	296.504	511.861	397.231	335.37	194.5	152.587	302.196	320.889	168.359	268.724	162.206	522.069	496.162	483.5	459.151	560.62	433.622	297.312	236.253	208.468	126.982	99.2675	114.892	162.311	106.849	126.434	168.239	106.807	131.599	0.496316	1.21967	1.25543	1.01458	0.93288	0.812299	1.06262
Vitvi00g02256	2.1863	1.9699	1.404	4.9736	4.2045	4.7418	4.2119	2.9052	4.0711	3.3632	1.0617	1.4367	3.549	3.586	2.8805	2.3601	2.3784	1.7956	1.8451	2.1882	3.0609	9.6734	9.3541	13.722	17.3589	20.5253	18.3859	26.9895	21.7809	23.3416	14.096	18.5836	20.878	21.0824	27.2159	31.6131	27.7811	25.4963	23.2846	24.1762	32.8697	25.2699	1.18106	0.810193	0.0871438	0.591115	0.132253	0.388516	0.504885
Vitvi00g02281	0.3416	0.3856	0.1573	0.1355	0.1486	0	0.1004	0	0	0.624	0.2033	0.4127	0	0	0.3386	0.4162	0.125	0.1269	0.1685	0.4103	0.2653	10.3662	11.7705	11.6779	6.8883	4.8102	5.9277	4.2823	2.4424	3.3356	9.4396	9.0414	9.4529	3.6988	5.9605	4.3409	8.6129	10.6476	9.9472	12.3029	10.9529	11.9536	NA	NA	NA	NA	NA	NA	-1.21473
Vitvi00g02300	5.9876	5.6956	5.2535	56.2438	47.7408	45.6278	46.2501	33.0572	45.3711	26.9933	15.0634	18.291	37.7462	34.2916	30.7998	17.6652	19.9615	17.3345	16.0248	19.1089	27.7915	17.9302	12.6872	19.8629	46.3521	51.129	56.1126	52.1716	58.6093	59.998	30.637	50.0757	57.9695	34.2521	48.8969	51.9862	55.024	70.2842	51.1822	45.8574	60.8675	50.9753	3.00071	2.67878	1.85376	2.34222	1.60245	1.92729	1.31819
Vitvi01g00012	5.8842	4.3843	5.6044	4.1862	2.5595	2.3355	1.7469	2.0914	2.3239	7.8825	7.5546	7.8763	2.3723	2.844	2.545	6.7244	5.086	6.7727	5.7494	7.6907	7.0117	5.4533	3.795	5.447	7.3603	5.4834	6.2507	3.3974	3.0478	3.1751	11.0165	8.5641	8.252	4.3476	4.2672	3.4726	5.0183	5.5244	5.4274	7.4035	5.6275	5.6457	-0.947032	-1.56453	0.589871	-1.28692	0.146464	0.408934	0.090035
Vitvi01g00026	43.5509	40.4377	45.6656	21.198	22.5166	22.2005	24.6784	27.2618	24.1439	34.029	39.8853	35.2167	29.2175	29.8366	31.2275	42.025	35.1268	39.9315	43.0857	37.6279	37.9884	55.3505	47.4973	52.6116	23.555	19.586	22.483	28.7843	26.0341	29.2654	30.4774	32.8279	33.2233	40.0489	41.0493	42.9287	30.9338	35.2644	32.0761	37.6249	38.1385	43.6097	-1.11386	-0.969836	-0.211503	-0.784103	-0.234403	-0.0881623	-1.52894
Vitvi01g00027	1.8723	1.3158	1.903	0.7144	0.461	0.63	0.4778	0.5717	0.3094	0.8067	2.2448	1.3303	0.7753	0.5474	0.7442	1.4707	1.5185	0.9778	1.2462	1.3436	1.5502	2.6925	2.1248	3.0409	1.7947	1.6582	1.7046	1.9002	1.8664	1.9992	2.63	2.3715	2.0379	2.7618	2.325	2.3924	1.9968	1.8958	2.2487	2.3254	2.0102	2.3258	-1.63783	-2.10785	-0.156486	-1.56184	-0.458435	-0.255482	-0.890918
Vitvi01g00034	17.8451	16.293	12.0614	40.7865	48.1639	40.6664	28.9859	23.6854	28.952	30.4743	12.088	13.5155	33.604	28.0851	26.0462	16.7224	18.1452	20.9742	21.0154	21.4834	27.3439	15.6724	9.1446	15.7033	11.5766	14.7352	13.3441	13.2915	16.9202	16.0444	9.4857	23.1168	22.4789	18.7567	26.2489	22.479	26.2418	31.911	26.5544	22.6148	27.8115	28.8772	1.3548	0.619736	0.295809	0.664793	0.185056	0.631351	-0.323468
Vitvi01g00036	10.2504	9.4411	9.2852	14.9507	17.7442	16.5817	10.9864	11.5688	10.516	11.2882	7.4934	9.0975	16.0306	16.4523	19.4756	11.3279	12.0056	14.6592	11.5567	10.7147	13.2952	9.2046	14.3744	9.3462	10.6705	9.3585	9.278	6.0499	7.1651	6.6718	8.6795	6.8712	6.4771	3.3637	3.4211	5.2641	6.1412	6.6282	8.2617	7.1216	6.958	7.0456	0.631124	-0.0104429	-0.0326441	0.577701	0.305588	0.33298	-0.433457
Vitvi01g00037	15.6622	15.764	15.3078	9.8799	9.6878	10.2321	11.5882	13.0696	13.4423	9.8052	8.0116	7.7115	12.2275	12.5255	9.0145	11.4859	11.1076	14.4654	11.5417	11.1614	12.6928	13.246	13.05	13.89	5.2505	4.4186	4.069	6.68	8.0197	8.961	7.3026	6.884	7.5566	8.2932	6.625	9.7522	8.2484	9.9889	10.1693	9.6845	11.6502	10.5963	-0.791131	-0.497753	-0.842602	-0.724951	-0.419234	-0.363907	-1.82584
Vitvi01g00041	19.2476	23.37	21.7661	6.4632	5.1012	5.5723	10.1877	8.1925	9.7015	12.0186	9.3471	14.3298	6.5627	6.6494	5.0085	16.3478	16.4578	11.3357	14.8411	15.9286	17.3284	15.2536	22.0007	15.0065	6.4236	7.4771	7.5437	12.044	11.0674	8.5286	17.7768	14.7161	13.8678	8.8532	10.2167	11.5331	15.8291	12.5514	13.3329	16.7868	17.0559	14.5011	-2.05573	-1.3991	-0.832128	-2.07965	-0.647652	-0.384892	-1.55148
Vitvi01g00048	16.7329	13.8292	11.5317	42.7942	40.3991	38.2321	29.6422	27.669	35.2733	20.8929	10.7362	12.7726	24.623	19.0838	21.0589	11.0056	11.367	13.799	13.1796	17.1965	20.5969	3.429	3.2401	4.3487	8.4697	9.9141	8.3577	9.2459	9.1003	9.5803	5.5706	6.2958	6.447	10.3667	11.1545	10.2341	7.0587	9.0923	9.3187	10.5633	11.3884	11.7625	1.3905	0.937601	0.0967268	0.360903	-0.304687	0.311641	1.00452
Vitvi01g00050	22.058	27.4577	29.1805	17.1576	12.2853	13.3399	25.6078	24.2322	29.9176	16.943	16.8286	24.1377	19.5208	22.4367	25.1998	24.1119	26.2848	16.2223	23.1036	21.619	22.8123	17.4376	20.5967	16.8742	10.0546	15.2238	14.5123	22.9404	20.0376	22.8659	17.7532	13.8895	15.2574	18.3738	19.8202	19.0604	14.3376	13.5958	12.7797	17.6087	15.0256	13.8034	-1.02793	-0.182769	-0.419137	-0.495138	-0.345689	-0.183866	-0.736462
Vitvi01g00051	67.0818	57.486	109.363	40.1837	34.0482	35.2633	45.473	53.3636	38.0761	51.4586	111.05	86.1042	46.1579	47.5344	60.9927	72.9486	91.7028	68.1533	50.961	60.3279	57.4076	54.4762	59.8649	57.3549	41.3959	31.7643	38.7261	32.1503	33.063	31.3757	51.2466	34.3489	35.3399	42.5575	36.0182	33.1858	28.8848	31.1643	31.663	29.637	29.4472	33.4608	-1.23771	-0.971057	0.13867	-0.858742	-0.103338	-0.431206	-0.894854
Vitvi01g00052	14.0068	13.2117	32.6085	5.7263	2.6774	3.8222	5.6955	8.0374	5.2105	8.7787	31.2482	30.8441	6.8644	6.6134	21.5527	14.3583	42.3779	12.5626	10.4731	16.0644	17.5891	53.9229	47.3999	32.4213	16.1426	18.3661	19.7726	17.4042	26.7386	21.9087	48.1051	24.7009	27.912	7.1092	5.2833	8.6954	18.5539	15.1008	14.3032	19.209	12.3663	13.7838	-2.44782	-1.85681	0.294686	-1.04444	0.087305	-0.400584	-1.58508
Vitvi01g00053	27.304	32.9824	37.2002	4.5283	4.7432	5.5038	2.4486	2.6495	3.2182	11.8575	26.2191	25.2959	4.1759	4.7015	11.1935	24.9338	42.5609	25.0572	23.2993	24.1307	23.556	58.6423	42.5104	44.9216	3.4796	3.3586	4.688	2.3155	3.5301	3.0108	24.294	15.3486	17.2517	3.6817	2.8662	3.4026	18.5824	16.6653	17.6146	18.1461	15.5494	13.7883	-2.86528	-3.75358	-0.580476	-2.55669	-0.182867	-0.419893	-3.95542
Vitvi01g00060	22.5083	28.5834	34.3269	42.4442	32.7148	40.5556	36.8522	35.6107	49.7887	40.0214	61.6377	47.543	62.9672	72.12	74.8313	36.7881	52.3153	49.4859	40.3872	30.6769	26.6658	23.687	26.7353	24.2214	19.6133	14.4112	22.6981	14.745	11.9071	20.2231	12.7229	13.589	15.0819	16.8069	15.009	9.4045	18.5054	31.0688	21.7305	16.4704	14.374	21.0434	0.289261	0.31594	0.847621	1.03261	0.605277	0.234303	-0.673194
Vitvi01g00061	72.7479	56.1126	92.4303	175.707	203.109	205.709	155.181	163.782	143.733	132.201	99.0133	120.989	124.734	113.921	124.609	96.3466	113.495	103.746	96.515	111.268	129.729	144.933	125.933	130.322	91.4189	81.5292	96.0614	84.5032	90.9647	95.2235	76.2418	89.193	92.5763	87.52	88.1359	83.402	117.207	128.832	149.501	118.94	125.154	124.301	1.26688	0.866075	0.698964	0.455902	0.412036	0.647112	-0.861068
Vitvi01g00064	2.0613	1.9036	3.0445	14.6282	7.9766	9.4574	18.3303	16.6372	14.0287	0.8802	0.9242	1.2399	9.2938	9.9641	11.8898	2.0876	2.2329	1.0145	1.268	1.404	1.2787	2.2131	5.3587	2.6258	19.1749	28.7971	23.704	24.7256	22.9061	21.4835	3.6327	2.67	2.1703	8.2672	8.2661	13.0261	2.5875	1.4797	1.5691	2.5823	2.2367	1.4767	2.04116	2.60687	-1.17421	1.89021	-0.50178	-0.785659	2.56483
Vitvi01g00066	9.7887	9.9071	5.9596	9.1105	7.4074	8.5387	4.7092	4.3293	4.3641	8.9258	4.1293	5.1479	5.23	4.1876	3.0075	6.9327	5.7561	8.1902	7.5437	6.2831	4.5394	12.7549	16.9664	16.9233	23.6862	22.8473	26.0742	19.7174	17.0962	17.11	9.9433	12.4442	11.777	12.7192	11.2469	11.6198	8.4651	8.0329	9.544	11.052	10.9057	9.6445	-0.179028	-1.13969	-0.480236	-1.30357	-0.381848	-0.44346	0.368741
Vitvi01g00074	9.2207	8.5	8.0209	12.1429	10.6266	12.5285	10.1232	10.4847	13.8971	13.5247	10.5722	11.648	29.84	37.3335	36.5987	15.8643	15.7331	19.6947	20.0103	10.7611	12.5255	8.9963	7.461	7.2562	15.5435	17.4352	21.8898	19.78	13.8943	19.7841	8.3079	12.7388	14.3492	8.2822	9.2154	10.1725	11.067	13.2518	9.4509	6.733	7.9904	7.5274	0.312932	0.222937	0.500324	1.74807	0.909759	0.789868	0.925647
Vitvi01g00075	104.384	124.044	124.578	54.8778	48.0843	47.9081	54.7953	61.1607	65.8129	59.5228	80.2743	74.2019	42.4385	48.808	66.6885	72	88.8723	81.0244	83.3948	83.3644	71.2939	114.52	115.73	137.193	51.0519	58.1148	58.9382	52.4019	52.2088	55.1516	60.6151	57.4845	58.1158	59.3848	62.7364	46.9622	72.6972	77.0696	71.1829	65.1418	58.2436	58.0367	-1.37017	-1.15958	-0.685898	-1.42919	-0.640146	-0.529825	-1.40553
Vitvi01g00087	14.7313	13.863	11.7293	88.2228	78.4682	79.3621	73.876	64.7565	79.7189	46.1045	21.4495	18.5872	59.0657	84.974	64.8227	19.2238	18.936	19.9718	33.4443	33.6709	37.1042	7.5211	14.1563	9.3764	81.4971	68.8306	56.5378	55.9942	54.8515	56.2425	14.2839	14.786	17.3548	23.731	27.1141	30.7935	11.6986	17.2983	11.7439	12.9919	11.6051	12.8105	2.46767	2.23583	1.11714	2.11072	0.436661	1.40681	2.47516
Vitvi01g00090	2.0408	1.9777	2.1355	2.9427	2.2058	3.0997	2.6726	2.4821	3.2494	1.8753	1.362	1.1706	4.3281	4.3117	4.9966	1.733	1.8777	1.838	1.312	1.3864	1.3688	0.7334	0.9299	1.1578	2.662	2.9996	3.1148	2.6684	2.5548	2.9371	1.1733	1.9452	2.1693	2.8928	3.12	2.9781	1.7672	2.1264	1.7085	1.9457	2.346	2.2925	0.275849	0.251103	-0.449097	0.882792	-0.267231	-0.558301	1.37298
Vitvi01g00091	4.7605	6.2755	5.768	9.1406	9.5908	10.9371	11.1756	10.3809	11.6103	10.2785	8.6077	10.437	13.7	14.6459	13.5197	13.8105	10.0039	12.3407	11.1256	8.8844	9.9519	5.943	6.9518	8.3326	8.3284	8.7367	9.2717	6.7204	6.4267	7.3718	7.0568	7.6891	9.5704	5.054	6.4358	5.2908	7.1298	10.7891	8.6593	8.8019	6.8539	7.0058	0.673728	0.774343	0.824234	1.05003	1.01503	0.86697	0.0400943
Vitvi01g00102	17.651	23.7887	21.6336	6.3749	5.3709	4.7528	4.1174	5.615	5.0509	18.3167	23.5786	24.0969	5.9635	4.7273	6.2437	28.2381	18.9774	21.3974	23.2639	25.2468	24.1668	18.8467	13.5766	16.5598	5.5275	5.8023	6.0679	2.5609	2.7322	2.7219	12.0312	10.6174	11.4662	4.4866	4.7152	4.1847	11.3876	9.7997	10.7046	13.5168	10.928	12.2632	-2.07847	-2.30197	0.0969978	-2.16695	0.0303045	0.239805	-1.78185
Vitvi01g00103	21.4946	21.0807	22.9345	48.7222	43.072	41.6127	35.5552	34.8656	39.6773	34.5882	31.5913	31.1991	34.044	29.808	28.3725	27.5877	25.4893	25.2135	24.8145	31.0368	33.5044	14.7848	16.1713	17.3242	48.8196	47.2355	44.1341	32.1781	33.9858	32.0255	28.0659	26.9365	28.9224	33.0814	32.2251	33.7808	21.085	21.2069	20.7382	25.3207	24.1865	25.6052	0.884621	0.548735	0.603279	0.233835	0.165403	0.485076	1.26342
Vitvi01g00106	17.2506	18.357	12.0626	12.4397	6.2161	9.6752	13.0442	13.2747	12.2523	10.1684	11.2811	13.5116	6.5922	7.1408	7.9944	11.5251	9.4847	8.2672	8.5279	9.971	10.8607	12.7942	16.9684	11.7429	13.6435	14.1877	14.2572	18.4309	15.4351	16.1293	13.2197	10.1545	10.238	11.4654	7.8731	7.4872	14.7274	10.1685	9.8574	12.142	9.0046	10.9784	-0.906498	-0.509396	-0.422236	-1.4015	-0.802043	-0.664084	-0.250994
Vitvi01g00108	14.0063	11.6492	10.9183	32.2545	35.7729	36.1424	26.4333	25.2465	24.6447	20.8997	15.5623	16.2951	24.4857	21.7565	25.0832	16.9575	17.0007	15.752	28.0715	38.3684	55.5787	12.3587	11.1516	11.195	24.3853	26.8608	25.7109	24.9103	27.8916	29.22	21.7983	24.3369	23.8299	22.2337	20.2717	36.4386	21.3595	23.0057	26.7697	33.4413	34.0067	32.1465	1.37496	0.861668	0.555674	0.701568	0.349447	1.77096	0.86751
Vitvi01g00129	0.2958	0.4109	0.426	2.5082	2.3357	2.6318	6.8274	3.6463	7.003	2.8761	1.1693	2.0099	3.4127	2.8416	2.0902	1.1705	1.6147	1.4539	0.7409	0.7834	0.9719	3.0053	2.9508	2.5064	4.0353	3.7083	3.2807	4.0729	4.4709	4.7466	3.1532	5.3823	6.7812	3.2849	4.1255	4.0023	5.807	6.3854	5.6063	3.2716	4.254	3.6482	2.57013	3.74005	2.42765	2.61848	1.80373	1.1716	0.101521
Vitvi01g00136	58.9731	66.715	66.3563	28.5746	24.2467	27.2157	28.7145	29.7052	28.8927	45.3342	61.3355	54.4982	33.0289	32.4012	34.9588	55.9422	58.5153	50.3329	49.8621	55.6927	48.2166	41.3108	43.8309	39.3559	22.8699	25.2802	23.4904	22.4455	20.1209	28.0765	32.0874	27.7975	26.5753	29.7416	29.6332	25.3954	36.0198	39.6154	31.3668	28.8622	28.1656	34.1876	-1.40762	-1.33986	-0.215776	-1.20024	-0.317505	-0.282628	-1.0737
Vitvi01g00137	3.9521	3.4718	4.181	7.4204	8.4596	7.7963	7.6416	6.9179	7.8428	5.1174	4.6066	6.3669	12.1672	12.1173	12.0823	5.8084	6.6977	7.5806	5.8588	4.1358	4.3971	2.6417	2.8907	2.8878	6.0878	6.0831	5.9597	5.4664	5.6372	5.5808	5.2314	5.3168	5.3162	5.4299	4.6858	5.9138	4.8975	5.3636	4.6804	4.3681	5.8278	5.3097	0.894435	0.752076	0.497073	1.38956	0.706186	0.349727	0.832413
Vitvi01g00140	17.6301	19.7591	23.4015	12.4255	10.804	10.2421	15.6591	17.9924	17.0454	12.536	13.9992	16.3271	12.4435	13.4887	15.566	15.2005	17.925	13.8292	17.0962	17.5301	15.6371	26.6763	31.5465	27.076	16.4823	23.3229	21.226	20.1258	19.6254	18.7448	18.6466	16.4336	15.5634	16.474	13.7862	13.1951	18.4865	14.3756	17.0552	18.4358	16.4437	14.1699	-1.0036	-0.464046	-0.473974	-0.81651	-0.47104	-0.235795	-0.754811
Vitvi01g00157	4.8202	4.8089	5.3363	5.1113	4.5703	6.0558	6.4965	5.6565	4.2496	5.5007	8.0918	7.5036	7.8807	7.6285	8.913	5.6751	8.0836	6.7608	4.8632	4.163	6.3094	6.7632	10.3491	6.789	5.6708	5.381	8.1607	5.2738	4.6901	5.9618	5.6292	5.4432	5.1085	4.2693	3.9034	3.6224	5.6899	7.1009	5.0145	5.0672	3.8646	5.1076	-0.0730433	-0.0678285	0.5345	0.441016	0.360324	0.0723727	-0.584289
Vitvi01g00158	224.571	176.724	133.028	111.979	182.169	184.157	155.598	166.383	158.828	198.088	86.7005	71.0436	139.689	143.881	105.204	125.084	99.6206	174.171	157.944	103.13	127.275	104.446	57.3996	172.334	37.7196	45.3551	58.0694	88.1865	54.2086	67.8889	75.576	98.513	99.2626	94.1469	91.6029	107.139	94.527	117.235	131.643	118.55	127.285	136.403	-0.286598	-0.352277	-0.565166	-0.717759	-0.497545	-0.421399	-1.5348
Vitvi01g00163	36.9941	35.9905	26.6785	74.9308	82.3611	72.6014	54.8392	44.173	63.8482	76.3709	38.61	33.7189	88.5476	88.3629	84.3569	49.4453	38.0547	71.5886	35.6789	41.4934	49.1058	22.6785	13.7683	25.9964	26.2747	34.7121	29.2561	26.9137	30.2064	27.9467	21.4214	42.442	44.1019	35.3069	42.0849	38.4501	36.8766	48.3342	36.3383	28.4896	35.9557	35.8108	1.06965	0.506837	0.599433	1.12744	0.600184	0.376222	0.241324
Vitvi01g00170	59.4049	76.2644	79.7684	36.2858	34.1177	34.8248	45.8758	47.991	52.129	50.0969	71.4441	73.3533	52.9756	56.9478	67.6968	66.0641	88.5615	66.0677	79.3825	61.6974	52.0266	89.4276	96.1035	81.9601	44.3848	60.7142	62.5202	74.8086	65.6006	71.3176	67.2265	54.2933	66.6243	60.9202	64.2133	59.6544	66.5248	65.8305	57.2269	56.4929	52.8595	50.6759	-1.17695	-0.763465	-0.110035	-0.544614	-0.0661271	-0.117205	-0.949421
Vitvi01g00188	39.9703	37.5591	29.2495	118.145	105.27	110.621	88.7487	67.446	95.326	81.0569	43.0255	46.3499	72.7869	48.1174	42.2739	44.7542	41.5823	45.3868	67.0371	79.8032	100.101	14.0097	6.1899	11.0284	18.5457	21.1991	17.5442	17.5829	21.1702	24.3694	10.9375	23.0362	27.6961	27.5155	35.5979	28.0039	34.4866	51.8742	39.6252	45.6714	43.0789	50.9266	1.50383	1.03439	0.695175	0.353841	0.212561	1.24361	0.57378
Vitvi01g00189	61.8248	61.0226	55.1342	49.604	41.4844	42.7181	32.5964	28.1244	33.3887	67.6938	69.4658	66.1631	26.8872	21.1399	22.6036	56.4731	54.4256	47.7661	57.7093	56.7148	51.4618	48.3338	39.27	43.6883	40.8821	44.3315	39.5513	39.9146	42.3439	41.2398	55.079	55.6352	59.7794	45.4982	51.2441	40.9937	51.1984	58.0647	54.7454	52.4509	53.5246	60.0855	-0.554711	-1.12022	0.223958	-1.59476	-0.261748	-0.0630636	-0.358603
Vitvi01g00198	12.3947	10.848	11.7779	14.5358	13.1537	15.3369	15.248	10.509	14.9037	20.4579	20.2502	19.7909	12.8259	12.0104	12.9851	18.0656	16.883	14.2068	14.7028	18.7929	18.2626	18.6432	14.7049	13.4879	7.8066	8.2526	10.9016	8.2267	9.3933	8.6621	15.6631	15.9163	18.7075	11.6127	13.7051	9.0545	15.5893	19.4068	15.7531	17.2134	16.7534	19.2393	0.156377	0.0183756	0.822744	-0.149788	0.394262	0.603873	-1.08493
Vitvi01g00199	5.0162	4.7789	3.8108	26.7041	22.4043	24.9879	26.2824	19.7239	28.4784	21.6189	5.3	8.3121	28.76	19.5059	16.2156	8.5641	16.3714	11.3084	27.9931	37.5467	58.7783	4.6993	3.5188	3.7769	8.4621	10.9321	9.3646	13.2144	15.2864	15.371	7.803	14.9679	13.6652	10.0331	11.0704	24.3664	16.5554	19.0903	21.2225	27.0782	27.0799	21.8415	2.30156	2.25092	1.38085	1.98694	1.30864	3.22244	0.974936
Vitvi01g00203	33.6199	43.2504	25.4434	29.9435	23.8505	28.978	32.6197	26.6773	36.0491	33.6207	10.4887	18.8447	23.957	22.8267	11.5475	29.0833	18.1337	17.777	32.8156	21.673	21.4462	23.9277	21.2085	22.1271	14.1158	15.8691	17.241	19.9314	15.3531	15.187	15.368	15.4989	15.2578	23.0608	19.0795	19.7421	25.5311	20.6505	26.1411	24.5761	23.3578	22.3646	-0.453582	-0.306349	-0.694668	-1.06917	-0.750578	-0.392085	-0.792588
Vitvi01g00211	5.0024	4.6856	5.1798	5.0373	1.9141	2.2409	2.502	2.6695	2.3412	5.6269	4.5345	3.1098	3.1188	3.6253	3.169	3.6925	3.4474	4.5653	4.3217	3.1245	3.5304	5.1551	3.095	3.8184	1.1108	1.5589	1.5638	1.1014	1.1873	1.3267	2.4828	1.8632	1.6019	2.0138	1.4488	1.541	2.6168	2.2012	1.8753	2.1826	1.8561	1.9698	-0.851884	-1.1871	-0.127128	-0.842338	-0.428255	-0.401326	-1.80538
Vitvi01g00214	122.119	104.598	100.116	37.9915	43.3692	42.7991	38.0355	46.8546	34.8337	51.879	39.0573	45.9672	34.1619	38.3674	30.1663	79.7781	63.9679	92.5471	69.1829	71.4901	81.2303	61.8878	64.0787	60.3886	19.1196	15.6145	15.9329	24.0683	20.914	20.1084	33.1119	34.2754	26.4405	24.6378	20.497	28.4124	40.4819	32.258	39.4191	40.5941	42.2179	37.7004	-1.53133	-1.64895	-1.2304	-1.92981	-0.548674	-0.521671	-2.15761
Vitvi01g00224	287.488	308.362	240.815	110.468	106.496	103.287	137.621	118.137	129.42	166.071	95.2457	147.509	81.6904	83.8182	68.9326	166.352	176.29	147.515	170.319	181.424	202.25	173.814	213.666	168.672	100.539	124.903	109.26	153.591	148.38	128.105	173.698	184.276	164.005	108.317	122.659	159.138	199.145	166.314	167.545	188.611	204.488	173.325	-1.52586	-1.32184	-1.01741	-2.09708	-0.869721	-0.559322	-1.00312
Vitvi01g00233	1.7071	1.466	1.5292	2.6929	2.0985	2.8617	3.1258	2.1782	3.2433	1.8574	1.4303	2.085	2.7073	2.6723	2.6765	1.8388	2.0975	1.4477	1.3274	1.8125	2.3777	1.2103	1.5054	1.2083	6.0947	6.1403	4.7435	4.7496	5.9113	6.0699	3.5128	2.9539	3.1532	2.194	2.4142	3.7169	2.3548	2.1704	2.0851	2.4811	2.6145	2.102	0.558973	0.665134	0.213961	0.517939	0.0958471	0.268825	1.83988
Vitvi01g00234	11.7935	8.592	16.1172	15.0046	24.2903	24.7845	20.1174	20.0716	11.503	20.1579	28.2539	28.7339	15.9175	18.7539	17.4758	20.1074	17.5622	35.5169	14.0635	23.1568	33.7567	12.7629	34.9335	27.3064	53.1692	26.2446	34.8886	22.9383	20.7919	19.644	21.1415	35.9363	27.84	22.3816	11.445	50.1431	14.5704	25.9797	18.1409	51.8254	54.6164	28.8943	0.684358	0.304077	1.12039	0.257659	0.93836	0.994908	0.355537
Vitvi01g00238	209.354	207.436	170.343	68.2343	56.9914	55.9266	83.5006	71.1516	79.9503	123.005	98.6938	119.648	46.0515	38.8026	35.6458	105.404	105.243	87.143	121.157	119.548	119.985	140.158	139.425	115.072	61.1039	78.2944	73.0306	77.8394	74.4407	66.6413	128.252	120.574	119.101	93.9578	97.3768	100.634	132.663	112.527	110.035	138.587	148.852	134.044	-1.83948	-1.52537	-0.758679	-2.54515	-1.07746	-0.665499	-1.17171
Vitvi01g00241	2.9776	2.1495	9.1398	5.4526	3.4329	4.317	6.1778	10.0718	5.6477	3.8916	11.5137	11.505	3.9054	4.6374	7.4399	6.7842	11.442	5.1446	3.0338	7.0362	6.0164	7.0426	10.1164	7.9018	9.1064	5.8143	6.2298	9.4857	11.3667	10.9602	14.8176	8.915	8.1524	3.9844	3.6365	3.2222	8.0776	4.901	6.182	7.0355	4.5919	5.5855	-0.261054	0.424011	0.968667	-0.0982386	0.60595	0.215329	-0.514169
Vitvi01g00244	42.3343	39.4932	29.4137	232.816	202.509	210.247	189.097	144.879	204.028	159.317	140.312	99.4782	190.677	154.605	132.298	72.964	75.0622	64.2299	59.3816	89.2729	86.9985	37.5989	33.6901	31.3445	189.322	203.664	178.569	163.75	160.167	210.756	83.1682	140.826	148.363	209.531	256.238	171.561	122.316	165.191	136.156	107.623	117.224	109.874	2.39493	2.07208	1.87678	1.84236	0.834603	1.11816	2.19518
Vitvi01g00249	55.3365	52.9898	45.4756	21.119	23.546	24.6546	20.6056	21.7232	19.1953	37.847	24.0821	27.2567	23.7975	20.7234	19.3547	29.6955	32.0029	34.5984	23.2389	19.206	17.4338	29.0833	28.5133	25.8939	27.0011	23.6226	23.9101	21.2714	21.4212	21.5215	20.4854	24.7406	25.358	23.4899	26.5867	26.3903	26.7583	33.85	30.1318	30.8635	34.6884	33.3386	-1.28731	-1.52371	-0.763497	-1.52803	-0.765463	-1.32214	-0.443963
Vitvi01g00250	62.2983	76.2786	75.656	23.8259	21.0269	18.7462	22.5582	21.1171	22.2465	31.7416	40.7897	40.5064	19.347	18.747	21.7964	39.7214	47.351	37.4317	38.9633	40.9733	36.0298	35.1028	41.379	40.4284	14.4201	18.2392	19.4857	21.8882	19.5773	21.168	27.655	23.1847	23.7182	22.8033	27.8075	23.3111	26.7382	25.0553	25.3188	29.7858	25.6427	23.4901	-1.89507	-1.90269	-0.888488	-2.10457	-0.882176	-0.847491	-1.43738
Vitvi01g00253	45.5041	38.3889	37.7787	11.8036	7.0932	11.4521	9.6645	16.4214	7.6707	14.3929	23.2345	24.0813	11.5652	8.6953	12.7791	30.3608	24.0702	21.5218	28.8106	28.642	26.7566	40.2143	30.3415	42.0117	7.8295	7.6544	8.129	11.1686	10.4055	11.1443	19.0033	15.9066	15.7787	25.4715	22.9757	17.347	20.6889	18.8149	27.5604	29.9396	19.0074	26.9587	-2.1533	-2.05052	-0.94352	-2.14626	-0.774264	-0.49174	-2.5404
Vitvi01g00258	12.7184	9.5552	29.5353	6.6036	4.2529	5.5359	8.939	13.2594	6.5853	9.4965	49.221	42.8195	7.6377	8.0614	20.5877	11.6548	32.4525	10.6169	5.2553	17.6938	14.1219	24.6497	27.5403	20.333	12.2997	7.7423	8.3438	10.3476	19.1036	12.8253	59.1295	32.1087	29.2939	7.3162	5.8497	8.2408	11.2574	7.3056	8.2056	9.7078	8.2029	8.6515	-1.80931	-1.04377	1.02855	-0.782176	-0.0415008	-0.444097	-1.63091
Vitvi01g00264	4.539	1.8135	1.8864	14.0168	11.2173	12.39	6.9439	7.8358	6.0222	4.1678	3.993	2.8149	5.7495	5.7144	5.6547	5.6121	4.0263	3.6115	7.3327	8.9411	12.9465	2.2979	2.0636	1.2751	3.022	2.4197	3.9783	3.0214	2.2658	3.3519	2.5514	2.7427	1.7222	3.2012	1.2799	3.224	2.4983	2.814	3.0593	5.3546	5.8413	4.0978	2.06277	1.14708	0.458713	0.80444	0.598138	1.86918	0.451648
Vitvi01g00269	15.3013	16.6253	18.0539	8.8012	8.3965	8.2984	15.7795	13.9912	14.6308	11.2542	13.3519	14.6819	12.845	14.684	14.4359	15.2974	13.8279	12.3441	15.165	13.3286	12.0925	11.7539	12.8943	13.7962	7.7727	8.9714	10.3622	13.9615	11.729	13.8819	10.93	8.5916	8.8607	13.9539	13.2669	12.2135	10.3731	9.6612	9.5419	11.8337	10.206	9.5143	-1.11283	-0.371816	-0.315774	-0.515581	-0.364822	-0.262629	-0.779186
Vitvi01g00271	5.3643	5.1659	4.5544	9.133	5.7157	8.2542	7.7986	5.1612	9.6539	11.1116	6.1518	6.9571	6.7329	4.4364	4.1715	8.1551	8.2996	6.9662	6.8715	6.5609	5.6185	4.0685	3.5612	5.2477	3.8361	4.6201	3.7077	2.8552	3.0497	2.9708	3.4913	7.8157	9.2072	5.1157	9.0355	6.1224	9.5754	14.5495	10.4177	9.8609	10.7128	10.8877	0.464895	0.384374	0.704247	-0.233128	0.537253	0.374297	-0.359292
Vitvi01g00274	26.2998	26.7261	37.6345	27.7006	30.7283	28.3619	25.6623	27.9426	28.4796	28.0594	44.4815	36.4923	33.8402	37.2133	50.9336	30.785	44.6375	41.1454	32.6766	28.019	23.598	31.7732	33.5566	34.4583	26.8193	26.4025	28.0508	23.232	28.2874	24.1809	35.1552	25.624	27.7384	18.4113	19.0414	20.1034	20.9294	19.4018	19.4255	18.9542	17.757	21.4162	-0.199842	-0.342989	0.309925	0.162706	0.270645	-0.0633301	-0.572819
Vitvi01g00275	8.7137	9.6241	7.8518	12.5756	9.0447	11.4274	6.6409	4.6161	7.3099	11.8596	5.0978	7.2599	6.3585	5.294	4.1895	8.4755	7.0594	6.4747	8.3769	8.7736	12.983	5.2963	5.9279	4.1096	2.4075	2.7209	1.9311	2.2461	2.1392	2.3571	4.0413	4.7629	5.4516	2.5593	2.9507	2.2762	8.078	8.9172	7.4279	7.4625	7.6341	7.1868	0.186136	-0.696296	-0.0994623	-0.982598	-0.348584	0.235979	-1.39401
Vitvi01g00280	16.0189	11.1663	44.9509	8.128	7.3893	9.094	9.7162	12.8211	8.9309	18.1164	45.0857	46.6484	24.4476	27.0817	59.153	43.8716	86.1502	34.8426	15.0172	26.012	24.3367	64.8484	104.222	65.6525	47.171	39.4963	45.0778	31.6233	44.5151	34.1489	99.772	59.3595	54.064	11.1036	9.7778	12.442	29.3459	18.7229	23.1987	27.0147	18.3365	18.0947	-1.69337	-1.39164	0.656889	0.352262	1.08131	-0.101142	-1.09629
Vitvi01g00281	10.863	12.7919	12.1467	8.1677	7.1799	8.3633	7.2169	4.81	7.4622	9.3292	16.0396	13.9207	7.6423	8.0479	5.9442	9.0532	20.1795	12.3697	8.7703	7.6248	9.6967	8.8087	14.7165	10.5648	6.8935	6.6774	5.6727	4.9768	4.4273	5.1348	8.6119	8.8754	8.3581	6.1105	6.85	6.9826	7.9444	8.3871	8.4272	9.4616	10.003	8.7442	-0.741848	-1.07484	0.1739	-0.983138	0.108617	-0.422493	-1.08875
Vitvi01g00287	14.6193	17.3693	18.1519	16.1563	14.7902	15.5752	14.4991	15.4652	18.3536	14.1358	18.4948	15.406	18.602	20.3079	20.6321	15.9526	19.6499	23.6859	17.7881	17.6023	13.8866	16.896	16.6197	22.1892	14.6353	11.4944	11.6931	11.1094	9.6352	11.2866	11.3947	13.4368	11.1106	12.4736	10.3685	8.3812	14.72	16.3897	15.1018	13.1662	10.524	13.4955	-0.252393	-0.255919	-0.0233915	-0.0170198	0.155681	0.0131664	-0.836859
Vitvi01g00293	123.151	120.569	175.112	73.2284	76.6177	75.262	122.457	139.301	111.206	80.2992	161.342	125.012	106.353	118.609	162.279	123.008	171.239	124.999	131.417	113.589	85.0805	115.965	139.194	100.462	64.7606	82.1864	84.5052	96.7451	99.5806	99.1258	104.251	71.6654	72.3374	69.7999	73.2581	71.6009	60.8439	58.2817	58.8454	52.9716	46.4722	49.1365	-1.0341	-0.366927	-0.144109	-0.378286	-0.0975968	-0.30036	-0.891235
Vitvi01g00296	1.4702	1.4852	1.6506	3.8494	2.9611	3.3197	3.1974	3.3899	3.7814	1.501	1.031	1.3627	4.2047	4.5672	3.6339	1.5214	1.8861	1.691	1.6097	1.3546	1.0793	0.6744	0.7571	0.623	1.7183	2.1743	2.1481	2.4191	2.4801	2.2885	0.9968	1.2361	1.3345	2.4948	2.5517	2.3573	1.168	1.0485	1.188	1.5175	1.6008	1.3976	0.992627	0.969167	-0.221157	1.17208	0.0530695	-0.152532	1.27876
Vitvi01g00299	9.0364	7.6495	7.931	12.3734	11.0857	13.0995	15.5457	15.5692	15.8021	18.364	17.9017	15.0125	18.7304	14.0207	18.5119	10.7236	12.5514	11.9339	20.0626	28.3195	34.9256	11.1553	8.0056	8.6484	8.3775	8.0359	6.8725	8.1917	10.4322	10.4973	17.1213	19.9317	19.5915	13.4846	17.2461	17.1166	13.113	20.1907	15.2341	21.2766	15.3356	17.1258	0.430364	0.732506	1.09521	0.796237	0.425488	1.79491	-0.54485
Vitvi01g00300	9.1442	6.4273	5.5483	8.1234	5.4576	6.4911	3.3761	4.2524	2.6569	5.8269	2.5317	2.4552	2.3544	1.298	1.019	1.4971	2.7487	5.4778	2.7279	1.873	1.4314	1.533	2.7534	2.4522	2.0617	1.4418	1.8902	0.9713	0.5068	0.7551	1.2864	1.414	1.4919	0.9825	0.6184	0.9008	1.4001	1.6173	2.0642	1.6433	1.8247	1.5136	-0.215752	-1.23953	-0.944366	-2.42479	-1.18526	-1.77163	-0.585456
Vitvi01g00303	32.0609	39.7051	30.0483	89.6719	67.9631	70.738	80.7724	56.9437	69.0309	29.5769	21.3682	29.6814	52.0886	38.3058	38.9468	25.8464	28.7178	28.2278	20.4827	28.4524	34.0813	14.0712	19.5127	20.4977	39.0089	49.1097	41.7413	41.5105	42.4296	40.1834	25.9056	37.9502	37.2934	28.7161	35.1807	39.7317	43.0416	36.4235	39.1933	43.3746	48.6441	40.1745	1.01738	0.817301	-0.317811	0.0829202	-0.392857	-0.261843	0.997038
Vitvi01g00306	1.6448	1.7327	1.3442	4.1905	3.8098	4.578	3.6993	3.4073	4.5229	2.9295	2.4966	2.2357	3.3168	3.0697	3.5262	2.1711	2.121	2.0471	2.7186	2.8644	3.3692	2.424	2.4217	2.1421	4.0663	3.6191	3.1502	4.2199	3.7079	4.1979	2.561	2.792	2.8368	3.2414	3.8372	3.3966	3.5252	4.2417	3.9301	3.5919	3.4913	3.134	1.26652	1.09691	0.727153	0.801276	0.328107	0.957435	0.354178
Vitvi01g00312	3.3407	3.0524	2.7247	6.6993	9.5078	7.5444	6.1736	5.8495	5.9514	4.8821	2.9829	3.3829	6.4537	5.9491	4.9679	3.8379	3.5267	3.4752	3.7203	3.6302	4.2995	2.4971	1.6445	2.525	4.4418	4.4057	4.6863	4.0907	4.8532	5.5076	2.6771	3.8445	4.5015	4.3409	5.069	5.4265	5.054	6.1038	6.0223	4.8603	5.6901	5.3499	1.25052	0.779478	0.325623	0.673748	0.156512	0.391898	0.73994
Vitvi01g00317	2.4428	2.1828	1.6469	20.3765	15.0469	18.6061	8.4129	6.7021	9.0612	5.1795	2.1681	2.4596	7.1752	5.9906	5.4706	3.0473	4.3884	3.7923	8.4581	18.0923	28.1021	1.2477	0.7106	0.6746	3.0619	3.9928	2.8433	3.0268	4.5573	4.4145	0.9176	1.5395	1.5642	1.5682	2.6641	7.7608	3.9962	5.4249	6.3188	9.7698	8.2741	7.6325	2.96078	1.74652	0.66181	1.31191	0.743955	3.15217	1.61636
Vitvi01g00318	4.2045	2.9916	7.6947	3.181	2.1885	2.6453	3.6514	4.2669	3.229	3.8434	13.1209	8.9698	4.4101	4.3734	7.2203	2.8294	10.0652	3.2026	1.9963	3.7609	3.402	4.7864	6.3815	5.2123	3.1791	1.9268	2.5465	2.2464	3.4521	3.2639	14.5553	7.0047	6.9527	1.722	1.0277	1.7532	2.7649	1.6959	3.297	3.1316	1.9544	2.0347	-1.03905	-0.613978	0.861668	-0.159274	-0.0105161	-0.659241	-1.37008
Vitvi01g00319	8.4689	8.3559	12.7721	4.9346	2.8193	4.4982	10.5691	10.8532	10.4134	5.462	9.0535	11.6248	6.0481	6.999	11.6943	9.7222	11.6022	6.2928	5.756	9.9293	10.1344	8.4102	12.4526	7.1749	7.4063	9.4988	8.9613	9.9518	12.3238	12.0059	12.4752	8.0886	8.8248	5.0156	5.1794	4.3639	7.2269	4.8598	5.2266	5.3664	3.6686	3.7161	-1.42349	-0.0940354	-0.145399	-0.528919	-0.205032	-0.157777	-0.383391
Vitvi01g00321	2.1346	2.2876	2.1642	5.7968	5.9087	5.8609	7.2138	5.0808	6.1631	3.6551	3.4011	4.4461	5.6439	5.2996	6.1775	4.1334	4.0227	3.749	3.1063	4.2297	4.3036	0.4964	0.5268	0.2282	0.5017	0.6241	0.6206	0.6915	0.9935	0.7273	0.498	0.6617	0.874	0.4483	0.4253	0.3605	0.8155	0.8315	0.5152	0.3928	0.6622	0.6266	1.27264	1.28513	0.826607	1.11028	0.757486	0.858771	0.194097
Vitvi01g00324	1.3049	0.7726	0.8667	2.0188	1.6935	2.3712	4.8425	2.8066	4.421	3.1105	2.7504	4.5661	4.1107	4.3388	4.8776	3.5968	2.8328	2.5432	1.8364	2.2266	1.9438	2.0594	2.3587	2.281	2.0241	1.958	1.8108	1.8335	1.9034	2.2788	2.3998	3.5613	3.9687	1.4824	1.9799	2.046	3.7935	2.9559	3.5459	3.2943	3.4006	4.06	0.913423	1.84677	1.85175	1.92718	1.52212	1.07799	-0.482725
Vitvi01g00325	11.7579	11.6062	16.1516	4.355	3.1755	3.9699	4.7294	4.9072	4.0056	9.4765	19.1125	20.9065	4.9174	5.0731	6.2446	16.8059	18.4343	10.1168	9.6898	16.3718	15.7296	11.1548	13.4682	9.4524	4.7101	3.5505	3.5957	3.2019	3.1437	2.8245	12.0974	7.7445	8.511	2.6163	2.4997	3.338	8.1854	6.3216	6.4278	8.0503	7.192	6.3799	-1.92717	-1.73501	0.363634	-1.548	0.0930861	0.118118	-1.7971
Vitvi01g00327	9.6252	9.6079	9.3847	21.7237	19.8724	20.7764	24.1076	20.4416	23.9228	17.1046	13.6553	15.1759	21.2911	18.3973	19.9167	14.2731	13.2703	11.417	13.0425	14.7413	14.5867	12.6261	10.3115	12.0619	27.1961	29.7078	28.6083	30.8507	33.4573	34.0568	18.972	26.1528	26.2686	26.5694	29.2833	29.0417	23.1861	26.4258	22.7853	22.0977	25.6052	27.4444	0.981939	1.05764	0.709052	0.796013	0.348634	0.603955	1.00509
Vitvi01g00331	16.0299	9.0676	8.3095	5.4674	6.4364	6.3751	6.0969	4.983	5.7722	10.0338	3.6699	2.4831	4.0335	3.2763	3.1672	1.5935	2.0504	4.2896	2.0463	2.6029	1.7412	1.9942	2.5283	2.7373	0.8694	0.877	1.6606	1.9609	0.8906	2.04	1.9419	1.032	1.2671	0.8739	0.5528	0.8247	1.2719	1.4769	1.7577	2.8308	1.9238	4.2552	-0.999686	-1.18103	-1.02218	-1.92716	-2.13999	-2.34319	-1.36736
Vitvi01g00332	3.0875	3.7802	3.4213	4.8557	2.1852	3.884	4.7693	3.1618	4.0694	3.2884	4.174	3.7094	4.7177	4.7542	6.3811	5.611	3.7139	2.4108	2.5302	3.6034	4.2267	1.0222	2.6556	2.002	1.9888	1.1463	2.7465	2.0749	1.7046	2.8337	1.5972	0.9234	1.1422	1.6772	0.794	0.595	1.9352	1.9507	1.5239	1.3865	0.5672	0.6828	-0.0722744	0.0216671	0.153118	0.348042	0.0837258	0.0467679	-0.207986
Vitvi01g00335	11.4047	8.8877	14.3483	6.675	4.9949	5.5795	5.8872	6.1306	5.0417	7.8875	10.4949	13.2946	6.8415	7.5471	7.5531	12.4917	16.9975	9.3112	8.0736	11.712	11.7734	12.8458	17.5053	12.8233	10.0953	5.5565	6.2507	6.0296	6.8856	5.3885	18.4027	12.9266	11.5489	6.3829	5.6258	7.0001	10.0193	8.0638	9.3333	10.7122	10.5272	9.0099	-1.14931	-1.22018	-0.0957958	-0.917919	0.058171	-0.0951362	-1.25048
Vitvi01g00337	2.4649	1.4529	7.4524	1.6616	0.7505	0.9504	1.6909	2.4822	1.0937	3.2119	11.5665	12.1112	1.2345	1.4177	4.6836	4.6718	13.1649	3.1746	0.7702	6.776	5.7749	9.0564	11.7107	6.855	4.7475	3.7603	3.9644	4.0482	4.6672	4.1574	13.7586	8.037	7.3335	1.9573	1.9947	1.8409	5.1101	3.6436	4.0797	4.3538	2.449	5.0438	-1.90862	-1.30632	1.2963	-0.905669	0.762867	0.267048	-1.4202
Vitvi01g00340	18.566	17.0504	24.4667	12.3475	10.9057	10.8504	18.696	23.0287	18.9217	16.637	15.6417	18.5759	18.8151	21.2604	20.9423	23.9575	21.8464	20.0414	16.481	14.6315	17.2576	9.9437	12.3417	9.5196	6.4629	5.9471	5.6925	10.1011	10.3367	9.7656	13.4159	9.954	9.9144	11.2707	11.2573	13.42	10.966	8.7144	8.6507	12.0436	13.1053	12.2041	-0.95766	-0.186065	-0.210201	-0.238071	0.0405623	-0.273704	-1.0862
Vitvi01g00342	4.056	3.4501	4.3033	6.2936	5.2929	5.6095	9.2804	9.9702	7.2893	5.9918	6.6132	6.6763	9.2739	9.5631	10.7519	7.4488	5.6126	5.8966	5.4814	5.3656	5.9577	5.4747	6.7948	5.0958	8.1382	7.243	7.2401	7.5063	7.6356	8.2971	9.4556	9.2677	8.1107	4.9648	5.4854	5.7205	6.2992	5.1002	5.9912	6.7165	7.3271	4.7591	0.404624	0.970157	0.745349	1.06541	0.594695	0.551315	0.105649
Vitvi01g00343	22.2852	23.385	18.3571	96.4607	102.758	96.3722	69.4849	63.459	78.6641	45.0123	25.5596	29.1979	54.2695	42.0603	46.7082	27.2432	30.5061	33.8782	45.5083	59.508	80.6546	30.8432	25.2391	24.689	37.2496	34.9121	36.8869	31.2121	33.0596	38.4865	22.9677	33.7069	35.0028	28.5738	34.1079	38.7429	47.2205	55.1407	55.8864	59.3383	53.1691	58.4964	2.06838	1.52226	0.660138	0.896586	0.42705	1.56814	0.146884
Vitvi01g00346	5.1131	6.2849	6.229	5.8685	4.5587	4.7143	13.501	12.8838	14.017	5.5461	4.3479	7.1883	12.7331	13.0618	12.1845	8.6678	8.8528	3.87	5.014	4.5262	6.6595	7.6658	8.7149	5.1442	14.6805	15.0563	13.8451	32.9617	34.2132	34.4231	20.7223	14.4241	14.7301	23.384	26.6719	30.7149	12.385	9.3278	9.1296	13.6734	13.8549	10.9251	-0.366231	0.991467	-0.0296692	0.842683	0.165726	-0.0876913	0.74059
Vitvi01g00348	9.9783	7.9902	8.0092	20.6514	23.3964	20.3167	27.6103	22.6146	23.4766	19.2219	14.7378	18.8259	30.6776	28.9738	26.8203	17.641	16.7875	14.5115	13.374	9.2713	12.5568	8.4875	11.8345	11.9878	17.6719	16.1971	17.6162	19.8505	22.0867	21.5529	17.5188	20.4281	24.2087	20.3382	23.2369	23.3766	24.4868	25.3093	24.9018	19.3953	22.2186	23.4202	1.17694	1.30798	1.04854	1.47856	0.820611	0.476762	0.403927
Vitvi01g00349	6.5792	7.6838	7.8255	16.2513	19.4367	18.7612	21.3575	16.8001	20.2136	15.0731	8.4445	13.3041	23.0336	22.6849	22.6929	12.7483	12.7362	9.5227	8.1827	8.286	10.2194	6.3111	7.6857	7.5867	11.2156	13.9401	13.1692	14.2661	16.2255	17.9475	11.8721	14.7222	18.8587	13.3576	15.7542	16.7768	19.1234	16.5614	17.9616	11.292	17.3944	15.2839	1.16105	1.199	0.751686	1.36509	0.562158	0.308213	0.557436
Vitvi01g00350	2.6861	3.4338	2.9256	10.3306	8.8698	10.468	9.2386	8.7256	9.4294	4.5585	2.596	3.955	9.2961	9.4179	7.2443	5.8888	3.846	3.4982	3.876	4.5096	3.9928	0.0201	0.0543	0.0235	0.1792	0.2486	0.3178	0.1684	0.2295	0.1795	0.0953	0.3102	0.5854	0.3253	0.2849	0.3091	0.1457	0.2784	0.2157	0.1913	0.1826	0.3084	1.56205	1.38986	0.308859	1.25738	0.449463	0.485975	NA
Vitvi01g00351	4.6274	3.9172	4.7937	19.7254	13.5866	19.5143	12.9241	13.4803	15.3989	4.2265	3.4431	5.1251	13.2652	10.9988	13.7625	5.6382	5.5016	4.7277	7.9907	6.947	6.7384	0.4035	0	0	0	0	0.4896	0.3373	0.4595	0	0.4771	0.8875	0	0	0	0.7737	0.4861	0	0	0	0	0	1.84413	1.4535	NA	NA	NA	NA	NA
Vitvi01g00352	9.492	11.6065	13.8963	38.5805	26.3216	31.5946	26.6855	25.6036	23.7425	17.9083	15.3393	22.2805	16.0391	16.4512	13.5272	17.4687	18.7728	14.7673	13.5739	13.9831	18.7178	8.3034	12.7069	9.6277	44.4887	48.2394	46.6728	27.4357	26.777	27.649	24.9278	20.0834	21.7067	14.0361	15.359	18.5253	15.831	13.7024	14.3965	14.6439	16.5443	14.7346	1.3124	0.916629	0.688408	0.135175	0.444934	0.438442	1.91871
Vitvi01g00353	8.298	8.861	10.1695	28.0658	20.5423	23.8194	19.9114	18.5383	17.7396	11.7253	8.7166	14.3019	11.0978	11.6451	10.5251	13.927	14.5085	11.1983	8.2484	10.3082	13.8843	6.1295	10.3594	7.7974	34.83	39.0462	33.8823	20.4213	19.8261	21.9367	19.1261	16.8988	18.1215	9.5138	10.4153	13.3039	13.0768	9.9604	11.0252	12.7813	12.7857	11.0739	1.2589	0.838323	0.364042	0.0238011	0.437502	0.284313	1.88416
Vitvi01g00371	2.3518	2.5349	2.5754	1.4115	1.0783	1.1641	1.5884	1.7831	1.9148	1.4398	1.0783	1.536	1.6839	1.7235	1.5124	1.9104	1.4649	1.6531	1.3799	1.7813	1.8018	1.9068	2.3296	2.4059	1.3064	1.3426	1.4528	2.1311	1.7675	1.7774	1.5468	1.6337	1.2635	1.762	1.6155	2.3808	1.8164	1.2664	1.4001	1.6315	1.6937	1.4138	-1.17365	-0.703308	-0.86309	-0.859507	-0.662536	-0.547935	-0.967146
Vitvi01g00379	13.6408	14.0349	10.8948	44.9655	42.1403	41.7269	40.9222	31.4781	48.0104	34.4785	18.8356	17.6028	32.7655	27.644	26.7706	15.1884	15.2081	16.3069	23.1205	27.1566	31.3858	15.1808	11.5693	14.0114	19.8283	18.2579	17.0458	22.7793	20.4213	24.1363	11.5969	18.7237	21.9903	23.2309	30.9762	22.9021	25.4253	31.7877	28.4428	24.3941	26.1505	25.648	1.59756	1.44016	0.901061	0.914279	0.183971	1.11698	0.149996
Vitvi01g00384	11.1011	8.5956	12.1239	11.4783	8.1085	9.4589	9.0114	10.8739	9.0514	11.7797	11.1411	13.0315	11.8051	13.2748	17.7102	12.9875	13.9989	12.5138	10.0569	10.3144	10.2694	13.9957	15.7497	14.464	12.1805	9.5147	11.3216	10.3501	9.9182	10.2752	17.2522	11.6417	10.6178	7.1877	4.7716	10.4025	8.2953	7.366	9.3923	9.615	7.717	8.3147	-0.275792	-0.335369	0.207469	0.163167	0.220619	-0.0134455	-0.697383
Vitvi01g00386	47.1133	43.7349	41.9236	30.5328	26.5942	28.3572	21.8694	21.1519	23.0939	35.516	28.9143	32.2386	23.4121	24.2884	21.3035	38.0931	31.2395	32.9279	36.9155	38.5946	39.8266	15.6421	15.3334	16.732	15.0507	15.4488	15.1367	15.2316	15.1451	15.6529	16.2383	16.534	17.9147	19.746	19.8181	19.6349	16.0743	18.7475	18.1814	21.8603	22.5833	24.6239	-0.776918	-1.20616	-0.431057	-1.2038	-0.467209	-0.165173	-0.341795
Vitvi01g00388	3.8003	4.8393	2.7457	3.6167	3.2552	4.6776	4.1253	3.8858	3.7274	5.9381	4.8375	2.6844	4.9934	5.2705	4.579	3.6094	3.8071	4.3443	4.673	2.762	2.7244	3.9564	4.5054	4.3307	2.494	2.1955	2.3261	3.75	2.6476	3.4774	1.6398	3.2744	2.4155	6.0775	3.9477	2.6982	4.1277	9.0934	6.0244	4.0663	4.5943	6.4153	-0.132298	-0.165489	0.274041	0.114724	-0.0491385	-0.135192	-1.1409
Vitvi01g00390	74.3826	74.1255	72.3984	85.1638	89.6467	87.2797	106.61	111.122	104.001	51.0071	29.1835	39.7467	114.308	109.081	98.8588	56.3175	51.4218	56.6977	53.0497	45.0447	45.9072	40.4218	51.5909	47.6628	87.866	111.657	101.433	139.09	134.258	128.915	49.9859	60.5319	59.8367	146.851	158.189	159.837	63.8986	60.7661	62.7876	69.312	73.6083	70.5299	0.108517	0.341175	-0.861711	0.283973	-0.514883	-0.578816	0.838107
Vitvi01g00391	2.6081	2.2078	3.3623	6.5155	5.1241	6.3688	6.3515	5.9845	6.6845	5.8919	4.7739	4.6919	5.1391	4.0716	5.6453	3.1955	4.532	3.5852	5.1043	6.2475	7.4946	2.7141	2.7642	2.2291	6.49	4.4039	4.9307	4.068	5.232	5.7496	5.0021	4.2854	4.7609	3.163	3.1824	7.1231	3.0141	3.5061	4.0085	5.6506	5.0648	5.208	0.99716	1.02228	0.943648	0.599732	0.374877	1.24508	0.756658
Vitvi01g00392	2.2209	2.0213	1.7919	3.4388	3.4226	3.1398	3.7808	3.6149	3.6898	1.901	1.3975	1.8912	4.0646	4.7221	3.376	2.4226	2.0892	1.9646	2.1498	1.592	1.577	1.5494	1.5107	1.7217	3.363	3.5246	2.9364	3.3423	3.2768	3.0794	2.1461	2.3692	2.4403	3.9393	3.9796	3.5085	2.0444	2.0255	2.5901	2.7495	2.4072	2.0825	0.591153	0.677577	-0.197064	0.755253	0.00746669	-0.147172	0.765006
Vitvi01g00393	23.9381	19.1147	21.3922	13.4976	11.2914	12.1701	13.3925	11.421	8.7745	13.2846	17.7364	16.638	10.903	9.034	7.2597	17.968	18.7706	12.1959	11.5614	12.5758	12.4335	7.6806	5.7586	6.6184	13.9053	14.342	14.3215	13.8992	13.08	12.1048	7.9154	9.9964	11.1019	18.0241	22.9121	22.699	12.1396	12.6586	11.2751	13.4225	18.0182	15.4563	-0.941414	-1.13855	-0.396846	-1.49768	-0.498488	-0.776481	0.801087
Vitvi01g00394	4.5576	5.7951	11.0944	2.4599	1.0647	1.6474	4.2183	3.2783	3.3112	3.4381	8.6035	10.9115	3.0702	4.0716	6.129	5.9988	15.87	4.3586	3.9559	7.0281	5.4733	3.4887	6.5172	3.4522	4.2877	3.2354	3.1615	1.4395	3.6209	2.435	10.0082	5.5525	5.4937	0.5118	0.7043	0.621	2.4473	1.3019	1.3864	1.3452	1.3531	1.1013	-2.21029	-1.18842	0.13654	-0.960875	0.163494	-0.341835	-0.593692
Vitvi01g00398	20.6977	17.2734	19.3482	19.2999	17.4971	17.7745	23.2093	23.6041	18.6163	21.8758	35.953	22.1789	24.7834	24.692	25.4937	30.025	18.4016	29.951	19.1446	23.6869	23.7062	4.6236	8.3961	4.3225	6.7294	7.3438	6.1412	3.5596	3.3552	3.0994	6.2086	4.7478	4.547	2.0284	1.8399	2.6988	3.5143	3.0233	3.3095	3.1332	2.6248	2.0212	-0.209892	-0.00880483	0.530088	0.126956	0.373851	0.254052	-0.0384861
Vitvi01g00399	3.0493	4.0689	5.7282	2.1281	1.6271	2.3514	3.5142	3.7551	3.7314	3.4758	3.243	5.3382	2.8616	3.6937	3.6276	4.5246	4.1051	3.9878	3.8514	2.409	3.505	5.3608	7.1833	5.1296	5.7707	6.4569	6.2983	7.9181	8.2368	7.8682	11.705	8.5156	10.2371	6.2339	6.4467	7.8861	8.4062	6.5065	7.1342	8.8872	8.2627	7.1139	-1.2237	-0.427094	-0.0712592	-0.599652	-0.118824	-0.360712	-0.204389
Vitvi01g00402	4.6779	4.7532	8.6624	4.2651	2.6141	3.1761	3.7745	3.9346	3.4686	4.703	7.7642	10.479	3.3483	4.0159	6.1609	7.9741	11.9915	5.3154	4.8687	7.7235	8.8705	4.8952	7.3376	5.1835	5.6806	4.795	4.7837	3.2154	4.2048	3.9405	9.5626	6.3134	6.5346	1.4346	1.4118	2.1924	4.0895	3.4125	3.7606	4.9051	3.7781	3.4935	-0.997723	-0.894014	0.376783	-0.687278	0.371551	0.283708	-0.45844
Vitvi01g00409	3.4893	3.2213	3.1321	6.2787	3.7498	4.8614	5.2671	4.5557	4.1804	3.5673	3.2115	4.2868	5.5303	6.7527	5.8574	5.0851	6.0391	3.5405	3.2116	4.179	5.1466	2.0865	3.0128	2.6731	8.2326	6.3771	5.5351	6.5055	5.2764	5.3361	4.3296	3.3969	3.0857	2.9337	2.714	3.7655	3.3763	2.8456	3.1527	3.5445	3.2576	2.9478	0.447865	0.309115	0.192871	0.622015	0.469493	0.386416	1.10531
Vitvi01g00411	51.3137	54.2824	82.8171	40.7757	28.2678	31.4596	38.7202	43.9186	37.9502	51.8578	109.069	89.323	44.6738	50.0231	72.1323	93.0053	94.5133	63.4727	56.3695	76.1333	82.1914	77.885	78.33	74.2393	70.2133	47.6586	49.2977	58.9496	68.3008	67.4967	105.038	81.3921	75.6056	47.0492	37.1794	49.9477	56.4372	48.4309	44.6039	57.6637	55.48	55.2334	-1.05565	-0.843421	0.456758	-0.441324	0.313589	0.225311	-0.74411
Vitvi01g00412	4.5532	4.0289	2.834	10.4987	13.4604	10.5252	9.1968	6.7322	10.1013	7.3316	5.1194	4.2109	9.6685	9.5902	6.6873	6.3697	4.0716	7.393	5.5329	6.4137	10.0192	2.3529	1.7697	3.1571	3.2699	3.4961	3.9614	4.0807	3.6174	4.1917	2.7474	2.1994	2.6949	5.7337	5.5333	4.4835	3.8268	5.2024	5.3515	3.735	5.5215	4.826	1.4634	0.989698	0.574225	0.927842	0.565824	0.978491	0.281847
Vitvi01g00415	5.8828	5.1932	3.6316	12.7976	14.9533	12.5766	13.8362	11.8861	14.8509	13.8561	10.8378	8.4977	15.256	12.9615	9.8396	10.7051	9.3297	11.5996	11.2531	13.3941	13.0429	8.6208	6.0947	8.1057	13.9686	14.2183	13.9659	12.3985	11.4363	9.4235	8.7296	16.2379	17.1905	9.8504	12.5166	8.9904	12.7338	18.0595	14.5274	10.177	12.8832	12.144	1.32149	1.26344	1.205	1.11405	1.01802	1.39499	0.598624
Vitvi01g00417	4.3348	4.3071	3.1594	4.8448	3.4508	4.4365	3.5034	3.5249	3.6232	2.9962	1.5342	1.7796	3.8118	3.878	2.7046	1.7402	1.8001	2.0768	2.6755	2.0503	2.5477	2.3936	2.6949	2.1797	2.8039	2.658	3.1028	4.0402	3.6035	4.4573	2.3885	2.4397	2.779	2.8417	3.022	3.7389	2.729	2.4525	3.0618	2.9378	3.2653	2.5909	-0.0383199	-0.350867	-0.885153	-0.440598	-1.16114	-0.663875	-0.0408705
Vitvi01g00418	26.8975	22.8736	16.1586	11.6323	8.2883	9.0979	8.7806	8.8354	10.2447	17.3225	18.1473	12.0644	11.9144	12.7951	12.4323	17.6733	16.6319	18.702	21.2069	19.0884	19.3755	13.0456	14.3808	16.3754	5.9114	5.7893	6.7894	7.0538	3.6613	6.2939	7.7493	7.8532	8.2557	12.0914	10.1863	8.5654	12.9979	16.632	13.9958	13.2449	10.2462	15.1387	-1.328	-1.44314	-0.433779	-1.0904	-0.40427	-0.106151	-1.51928
Vitvi01g00423	122.506	133.304	110.353	35.6279	30.2272	29.7489	32.9547	37.7272	29.0959	62.3497	86.4329	93.9145	25.095	21.2753	28.384	89.6958	76.5559	64.6985	91.8091	82.2254	74.4718	122.197	82.9927	93.3229	26.9907	30.5604	34.1427	36.7528	42.408	39.2519	67.1117	52.9795	50.8463	70.1137	61.0204	58.4559	58.4202	55.238	58.7422	76.0892	79.3017	94.9695	-2.08079	-2.07816	-0.561867	-2.55847	-0.762411	-0.520499	-1.99484
Vitvi01g00424	3.905	3.4434	4.1577	7.6939	4.9365	5.5873	6.1707	5.0032	8.5065	8.9166	13.8013	10.665	13.6551	15.6843	15.9086	6.344	10.3568	10.0195	7.8871	6.1556	4.8808	2.256	1.8349	2.0363	2.4135	1.9094	2.2209	1.7433	1.2603	1.4624	2.2146	2.2001	1.6647	1.2685	1.5276	1.0202	1.3846	2.5489	2.1413	1.3135	0.992	2.0266	0.519899	0.579289	1.58305	1.71649	1.12694	0.757608	-0.187012
Vitvi01g00428	30.3318	22.4971	21.0356	19.8167	25.4672	26.8577	23.9129	26.6028	22.6186	28.3284	10.9816	16.1498	11.3068	9.1905	9.8173	10.9308	11.91	10.0393	7.5227	9.9274	10.4721	9.7664	11.7964	9.0543	9.4481	8.5324	7.9693	12.5765	10.2815	10.5972	11.5482	13.1549	12.3511	9.4242	11.0119	10.3796	13.0202	10.0261	10.6151	14.1968	11.689	10.894	-0.165763	-0.213397	-0.398617	-1.54445	-1.26326	-1.36497	-0.512564
Vitvi01g00429	4.1895	6.2032	2.3645	45.4444	48.6747	49.2417	42.1957	57.5095	89.8519	34.0685	59.4491	57.5867	31.5278	45.2096	71.8135	34.58	27.2905	51.6156	43.0739	43.2837	74.7311	2.5456	1.6934	1.5401	34.6951	22.7315	22.766	25.2953	21.9033	32.1525	34.6711	35.0453	26.1268	35.7063	15.1745	29.5579	32.94	23.4516	27.7503	20.4771	33.3245	12.3442	3.33271	3.67921	3.58866	3.25493	3.06591	3.67647	3.50567
Vitvi01g00433	23.5218	35.0809	13.1646	24.1281	19.1766	23.6235	14.0792	8.7535	15.8376	10.4461	6.7911	7.4313	13.032	15.1273	6.6327	5.1485	5.7194	9.5762	14.1069	6.9921	5.0866	15.8201	15.4427	12.4967	6.0084	6.5563	8.8231	9.034	5.1474	5.9392	2.7885	2.4854	2.3606	5.7345	3.2592	2.7791	8.0499	9.505	8.6239	5.831	6.1702	6.5579	-0.25119	-1.09894	-1.5247	-1.30469	-1.89398	-1.41751	-1.31516
Vitvi01g00437	89.852	128.559	52.0205	94.9944	59.2981	64.8418	79.1479	52.6723	92.6682	81.9045	48.0912	50.3148	88.3177	65.2617	46.8866	26.429	53.1847	31.3676	107.966	62.5453	44.8338	71.8305	38.0595	75.8756	29.4943	60.0908	53.5738	130.759	107.759	122.297	41.335	42.7619	49.1743	150.02	159.874	115.328	78.8645	65.8653	100.508	89.2289	113.707	109.111	-0.457513	-0.475272	-0.568085	-0.693962	-1.39954	-0.288396	-0.668912
Vitvi01g00438	4.8202	7.205	3.4789	6.0441	4.7601	5.9648	4.1365	4.273	4.4722	2.6177	1.7836	1.7315	3.9149	5.5966	3.5517	2.0106	1.7157	3.0008	2.6996	2.1905	1.973	3.181	1.9997	2.3329	1.4651	1.6307	2.2607	3.0765	1.6042	2.6599	1.2358	1.0994	1.1679	2.652	2.125	1.5248	2.0256	2.8049	3.3559	1.2404	0.9414	1.1977	-0.041656	-0.479168	-1.31995	-0.512214	-1.29023	-1.14867	-0.78107
Vitvi01g00442	17.472	16.4651	14.6083	38.4014	44.3599	44.8044	69.76	80.9002	59.8327	9.6295	6.5717	6.7965	35.434	32.5368	30.2549	7.8368	6.4766	7.8462	7.8025	6.1852	6.2826	8.1877	10.0118	8.3253	38.7511	55.0645	55.4985	62.5859	52.5609	49.1947	7.5072	6.7659	5.7504	42.2894	39.1123	45.0035	8.9446	6.1686	6.4116	10.5135	10.5259	9.5666	1.25797	1.91526	-1.05249	0.756049	-1.21883	-1.22267	2.22213
Vitvi01g00444	135.209	149.837	113.367	58.6801	70.684	73.382	63.6877	67.7513	68.2353	98.4668	96.0239	77.4114	52.8615	56.0321	54.6661	102.517	84.1051	119.657	118.15	99.6552	95.2203	73.7576	75.5448	71.3564	35.6107	28.1282	34.1033	33.1037	26.2403	39.2103	48.8285	44.1179	50.8796	47.6201	41.6632	30.408	64.1735	68.962	65.2886	70.6265	58.6995	71.5182	-1.11159	-1.19935	-0.518386	-1.54868	-0.462645	-0.310071	-1.45263
Vitvi01g00445	50.0334	44.656	47.7774	188.172	210.039	197.987	96.897	113.035	110.467	83.8531	55.9497	49.8533	73.4161	79.1504	74.8908	56.9457	52.9848	99.4546	125.853	119.072	147.93	34.5016	33.2311	35.6414	37.5051	32.0381	35.1072	28.0947	35.5684	35.6355	22.5213	22.8985	26.0168	36.9782	28.3923	40.8539	24.2102	37.138	40.08	54.5967	49.2671	62.1307	1.92997	0.969713	0.44165	0.414675	0.484316	1.50084	-0.262007
Vitvi01g00448	19.7667	18.3307	19.4353	57.4758	54.1848	54.5949	42.3441	39.2452	43.4925	33.2841	22.7553	29.3179	49.5361	49.9651	48.0328	33.0767	36.0564	31.8442	31.3652	30.2287	30.361	26.4918	32.6278	32.069	62.5472	62.5724	59.1385	50.3633	57.7657	56.1036	38.2611	40.6181	42.4072	42.9689	47.4841	48.5861	43.8132	45.0416	47.1516	39.4982	44.0377	41.2051	1.39122	0.920514	0.592121	1.09789	0.717178	0.71533	0.743126
Vitvi01g00449	81.6106	109.77	95.048	28.2533	20.6296	24.0324	50.039	53.8486	57.9903	56.3529	81.0966	72.0746	29.3117	34.0639	47.4568	74.5728	74.3034	57.6354	75.063	82.0246	69.4063	53.5718	63.8347	49.0667	18.9935	22.8425	26.1704	33.7271	32.9689	42.79	45.2922	33.1977	34.8107	36.3316	35.4763	23.1235	40.3727	36.1069	31.4407	35.4602	28.7248	33.223	-2.12309	-1.02674	-0.414776	-1.6406	-0.572653	-0.301517	-1.56474
Vitvi01g00456	6.7923	6.2489	5.6155	17.5563	17.1881	19.9524	9.2267	10.7201	8.9788	3.351	4.9137	4.6126	3.5483	3.998	3.8584	3.8662	2.4667	4.7891	2.4951	2.2032	2.8109	5.2747	3.9449	4.4796	9.5557	8.475	11.0169	3.6859	3.4662	3.3009	2.8424	2.8908	3.0725	2.2762	1.9559	2.3544	5.4796	4.461	4.5349	3.6945	4.0975	4.955	1.41127	0.430465	-0.497423	-0.971629	-0.821457	-1.27597	0.797131
Vitvi01g00457	1.9962	1.4655	5.2008	3.0119	2.372	2.2527	3.2923	3.9925	2.3877	2.3125	10.7813	7.3731	4.5049	5.7264	8.3023	7.554	12.2543	6.5482	2.5463	5.5358	5.5586	8.9333	12.7202	6.3014	12.8017	8.3418	8.985	3.8894	7.9298	5.6189	12.8122	7.3588	5.3516	1.898	1.182	1.2049	3.9694	2.4095	2.4358	2.0963	2.0669	1.6172	-0.321715	-0.0361064	1.3076	0.836322	1.50501	0.698222	-0.162804
Vitvi01g00458	3.4911	2.3565	3.782	1.8322	1.0719	1.4846	2.1131	1.8612	1.5826	1.9882	3.6672	2.5639	1.827	1.9886	2.9011	1.7515	2.404	1.7166	1.4691	1.6032	1.9139	3.2593	2.8305	2.8417	2.2299	1.4057	2.2599	2.6343	1.6723	1.7774	5.8867	3.2692	3.1616	1.9568	1.0906	1.7512	2.3301	2.1447	2.6067	2.6355	2.3186	2.0097	-1.27332	-0.98375	-0.172117	-0.786527	-0.805011	-0.902489	-0.884382
Vitvi01g00468	6.954	6.7953	13.3861	5.0466	3.7625	4.1321	4.8171	4.5717	4.1244	6.2645	12.3047	12.9678	5.5596	6.0246	7.4796	8.2641	14.8037	8.1967	5.64	6.8341	8.5525	12.7332	16.0306	16.0198	3.5021	2.8916	3.0159	2.6662	2.5732	2.3002	14.8204	10.6411	10.1437	2.6736	1.9658	2.7907	6.9175	6.0244	6.7288	9.2597	9.0173	8.4073	-1.21404	-1.20443	0.259431	-0.771841	0.0986966	-0.329661	-2.522
Vitvi01g00473	363	430.572	374.522	315.864	291.22	296.441	204.568	238.341	225.691	291.018	261.77	282.486	231.65	253.292	302.381	374.218	341.063	327.981	349.831	370.151	343.243	454.539	612.499	536.182	325.369	257.318	279.907	245.649	212.906	233.541	275.83	219.745	223.855	208.571	202.239	209.847	313.685	267.943	299.663	318.161	265.154	287.754	-0.513264	-1.00696	-0.456609	-0.835733	-0.256964	-0.0983298	-1.16428
Vitvi01g00475	3.8604	3.5946	3.5386	5.9275	5.4134	6.2869	3.9594	3.3931	4.2483	6.7879	4.428	4.2313	6.2033	5.4624	5.068	5.0546	6.152	6.3264	7.0621	11.5031	12.5541	3.5786	2.8825	3.4006	2.7754	2.6892	3.2381	3.8853	3.3191	4.0843	4.1733	5.8965	5.6614	5.4972	6.2187	7.0151	6.9189	7.9645	6.8444	8.3777	9.5691	8.9707	0.539194	-0.120454	0.517765	0.34769	0.583386	1.53697	-0.46445
Vitvi01g00477	35.4501	37.3742	38.3444	10.8546	11.907	11.6079	16.6358	19.6202	16.3991	44.1376	71.1067	51.6173	20.4616	17.3027	26.706	42.4671	36.234	34.9299	47.9136	44.2999	33.5042	52.5665	36.7541	37.0439	16.2795	13.2047	14.0424	12.5772	12.2954	11.4202	34.3896	28.5333	28.5393	10.4317	8.3656	8.3456	34.4694	31.86	34.1256	30.7133	31.7577	33.2747	-1.8337	-1.28217	0.629957	-1.05489	-0.0617666	0.217585	-1.83019
Vitvi01g00478	8.0635	9.0608	7.9202	7.1623	4.1155	4.8708	4.2672	5.1505	4.331	6.4418	7.1677	9.8726	3.0183	3.2937	3.5174	7.4669	7.4729	6.5108	5.4636	8.0059	8.6004	12.0758	14.9199	10.0203	6.8795	6.4765	6.8258	4.7958	6.3208	5.5357	11.8399	9.7745	10.7696	4.2376	5.0571	5.0337	11.1145	9.9157	8.7102	9.881	9.4682	10.458	-0.782962	-1.07503	-0.070766	-1.6177	-0.322498	-0.145164	-1.14973
Vitvi01g00481	35.2241	35.0725	35.1434	55.8707	58.8803	54.1807	59.8467	57.1259	62.1784	52.3815	47.7682	32.7846	58.7657	49.6143	46.9513	28.8231	29.5257	36.347	35.0422	37.2508	35.5725	31.1896	27.5765	35.6168	74.8504	78.8145	66.4674	72.6758	71.0608	71.2902	51.6934	78.0429	75.679	92.5877	102.826	87.1624	59.5976	79.624	66.2265	51.5275	57.0183	61.2062	0.542166	0.563758	0.371118	0.298923	-0.240355	0.0708957	0.940577
Vitvi01g00482	1.4775	1.821	1.6655	4.0607	2.2826	2.6028	3.5199	3.2762	3.3016	1.5263	1.8044	1.4158	4.3311	3.301	3.6871	1.8623	1.7333	1.7792	1.282	1.6521	1.6025	1.0307	1.7715	0.9331	4.5442	4.3445	3.903	3.4163	3.1571	3.9348	2.2274	2.2866	2.5815	2.8025	3.3821	3.1009	2.0768	2.4067	1.9211	1.9826	1.1965	1.5109	0.695538	0.817023	-0.0274647	0.921802	0.017723	-0.0935405	1.50364
Vitvi01g00483	3.94	3.7986	2.4944	13.1826	7.8552	9.8508	12.9833	11.6906	15.7857	11.5158	6.3519	5.3226	15.4169	14.25	9.928	5.4008	4.5944	5.7943	9.7602	10.713	14.3757	2.3479	2.1857	1.7038	5.9208	4.6557	4.1691	6.4375	7.0105	8.1248	4.0966	6.1086	7.2306	7.1461	7.5352	7.0823	3.5875	5.7504	4.5662	5.1313	3.6329	4.6982	1.44242	1.78075	1.20345	1.69331	0.536986	1.80145	0.957824
Vitvi01g00499	9.0556	8.2555	5.8977	49.8425	49.6923	45.9383	33.0969	36.1426	31.0567	1.6401	0.9445	1.6833	33.1895	28.072	27.393	1.5403	1.9961	2.7893	1.9857	1.7817	1.608	1.4849	2.6185	2.205	39.92	44.1264	44.4706	33.9151	32.4517	31.9837	2.9689	3.3995	2.8206	44.2673	40.4576	36.9101	5.3992	5.7081	5.4758	6.889	6.7986	6.5761	2.51004	1.90997	-2.43291	1.67211	-1.95754	-2.07469	4.0838
Vitvi01g00500	2.2804	2.1245	4.7497	2.7558	1.0864	1.2561	6.6404	6.608	6.999	2.4597	7.3688	6.2103	5.1095	4.9327	8.2893	4.278	6.4354	2.8644	3.3753	3.8691	3.7529	3.6742	5.6127	4.0217	9.854	8.5802	9.0544	10.479	12.4231	11.857	10.3909	7.248	7.2798	5.644	5.6021	5.2657	3.9245	2.0937	2.1487	4.0909	2.7463	2.6085	-0.996385	0.949868	0.863376	0.736468	0.461573	0.308264	0.775159
Vitvi01g00502	10.0111	9.0561	12.9969	31.3028	32.7434	33.0629	32.8743	36.4065	38.1918	18.4475	22.1921	19.1244	42.5263	42.5919	51.5225	13.62	18.7919	22.1537	24.9934	18.2436	18.0993	14.7125	12.39	12.2456	37.3595	33.7247	37.9734	32.4565	36.1171	38.4139	21.3677	20.6705	22.6231	20.6616	18.6973	23.4539	16.7592	18.9685	17.442	18.1406	18.5789	19.1438	1.46156	1.54686	0.938541	1.82945	0.683785	0.977478	1.18591
Vitvi01g00503	5.2099	4.5801	5.9613	5.9626	5.2168	6.2899	5.96	5.7548	4.8155	4.3062	2.5178	5.2146	8.954	7.8651	10.151	12.1408	7.1802	7.1196	6.9606	6.66	5.829	2.0242	2.4885	3.2226	2.8906	2.2498	3.0129	1.8047	1.5266	1.9576	4.2126	3.0077	4.2221	3.2396	3.1699	2.6135	4.4222	3.8789	4.1501	5.9153	5.5211	7.3199	0.00767805	-0.129412	-0.373527	0.513319	0.657091	0.345153	-0.195564
Vitvi01g00508	5.9352	5.6423	5.0482	10.582	10.7014	10.6342	6.2205	4.4387	5.6024	7.4653	3.5464	3.2116	7.5421	4.3076	4.9857	4.5451	6.6961	5.8914	4.1578	4.9699	5.1374	3.8246	4.2153	4.3149	11.0868	11.2007	10.7388	11.7693	8.8728	11.322	6.1294	13.4347	12.0789	12.4611	14.5742	14.9548	13.9942	17.8936	13.1937	10.9351	14.0571	12.5764	0.801529	-0.230349	-0.202826	-0.241159	-0.0518456	-0.182183	1.14516
Vitvi01g00509	34.4008	32.6895	24.3849	42.6737	40.831	41.6385	43.5746	43.1265	43.3855	36.6539	21.2552	27.425	45.5191	42.9853	38.5255	30.0922	25.2368	29.0352	31.0622	28.0984	25.8333	26.1556	23.7204	23.9334	64.3835	67.4323	60.0508	68.9636	68.0025	64.763	46.8984	47.9832	51.3434	86.2555	96.5899	83.3645	42.4324	45.9385	43.1399	42.9728	49.4069	50.0747	0.312306	0.306354	-0.081596	0.212239	-0.205887	-0.067549	1.09655
Vitvi01g00511	6.332	8.7291	6.6542	27.313	22.9597	25.7188	15.7881	12.9129	14.8661	6.8342	3.8698	5.9181	15.3472	16.1526	14.5915	8.206	7.5327	8.5839	5.7951	5.8053	5.9501	4.8052	8.0099	6.905	18.1075	22.5187	22.1566	14.1767	13.479	14.4819	5.5423	6.6009	7.0837	11.368	10.6713	9.9089	13.0813	12.8767	13.5343	9.9452	10.9147	9.2315	1.6573	0.798121	-0.372659	0.819168	0.0708719	-0.273996	1.4082
Vitvi01g00512	13.6761	14.8014	16.2735	30.8129	27.388	28.5053	39.2674	33.0377	34.8409	29.5896	45.2232	30.5089	32.8318	30.8023	41.2469	25.897	28.264	21.4128	24.6678	26.878	29.8641	35.9334	29.5717	29.4927	50.212	45.7842	47.022	49.5291	57.5013	58.141	57.5065	51.3037	55.2085	39.3872	47.1281	45.6171	34.222	40.8375	29.1762	37.2057	40.9886	47.0366	0.810721	1.05794	1.28024	0.961863	0.656314	0.900141	0.304475
Vitvi01g00518	11.6287	11.3996	21.4462	17.4458	12.5896	13.6067	19.2593	18.8481	16.588	12.4623	18.228	24.8484	16.8595	19.3141	17.5169	17.4488	22.5466	11.833	9.2117	16.1908	17.8871	11.2225	20.8651	11.2272	13.5289	12.3574	12.6329	11.4328	14.8846	12.8752	22.3828	14.2251	14.9068	5.9601	6.5432	6.7408	11.8641	9.1761	7.7905	8.1841	7.936	6.9164	-0.174016	0.0996116	0.353718	0.0131759	0.115044	-0.00166314	-0.428351
Vitvi01g00521	43.6556	36.4708	33.7024	98.3791	116.872	116.633	93.5534	87.1901	92.0054	81.6803	75.0731	65.9147	102.689	96.2399	98.0875	79.9652	63.9563	93.4079	68.1739	74.023	67.8761	43.4075	36.1173	43.481	79.8466	69.7264	74.6494	51.9188	67.6248	66.1362	50.7191	77.8129	73.8028	50.5015	50.2454	47.2749	75.283	77.9093	84.299	49.2626	57.2674	59.2016	1.41014	1.06062	1.0006	1.12247	0.979548	0.92285	0.580984
Vitvi01g00525	1.6772	1.2809	0.8298	26.424	21.538	22.2715	13.9537	8.9454	14.7841	11.1027	4.202	5.1216	13.2634	12.7639	10.0757	3.3551	9.4323	6.9008	23.3921	46.3002	67.384	2.4798	1.3488	2.2414	6.776	10.4969	7.9464	9.1665	12.1912	13.2666	3.0975	8.8536	9.7179	7.9149	9.8376	16.1737	8.8576	14.544	13.57	21.9493	20.7563	20.3261	4.0745	3.11653	2.44689	2.99685	2.27596	5.20887	1.7661
Vitvi01g00528	9.6858	12.8209	16.3745	3.3469	2.0136	2.8582	4.9901	6.2502	4.4153	6.0925	5.6438	8.8651	9.365	10.4874	9.289	11.9828	10.7319	10.5814	7.8515	6.4677	5.4	18.1574	29.0661	24.8552	10.6124	10.0209	11.7794	17.4309	14.6296	15.0017	12.56	10.0839	10.0141	9.719	9.2242	13.2861	15.7657	10.8789	14.4089	14.9155	12.8794	14.0865	-2.39573	-1.51458	-0.893658	-0.677563	-0.31493	-0.938808	-1.41688
Vitvi01g00529	22.1039	25.4734	20.4732	15.5436	16.534	16.1541	12.9211	13.9083	12.4103	14.736	15.6782	15.5376	15.9076	15.7307	15.4879	21.8354	17.3437	21.4898	23.6714	18.6288	17.568	25.0764	25.7555	30.1411	21.8104	20.444	20.0228	18.038	15.8787	16.0463	16.0398	15.1357	15.3185	18.3871	16.4365	19.1019	20.2924	17.3761	22.7324	23.7535	23.3703	25.3323	-0.63702	-0.998553	-0.536391	-0.794257	-0.253598	-0.147221	-0.655753
Vitvi01g00532	8.8285	7.7122	10.7929	9.2149	4.5907	7.0428	6.295	7.3139	6.8605	6.5621	11.3259	10.0132	6.0588	6.8251	9.6076	8.8612	8.5011	5.9191	3.1542	6.622	6.8172	3.7167	8.4558	4.6669	6.8081	4.8824	5.8843	4.4378	5.1194	5.1798	6.9061	4.5545	3.5597	2.5053	1.6552	2.5113	4.6056	3.3262	4.0159	3.1928	1.6957	1.3542	-0.542363	-0.617129	0.0739514	-0.549275	-0.329618	-0.679241	-0.195749
Vitvi01g00539	350.411	246.328	213.51	67.5198	112.422	114.782	222.942	244.539	229.442	398.027	154.054	164.951	142.539	109.634	119.7	94.0847	99.6954	80.5472	54.8784	64.1765	65.6815	119.43	124.555	93.5028	39.2958	32.9706	34.8076	155.029	97.8348	111.547	93.5916	107.877	82.8208	124.744	128.484	114.62	110.156	107.185	81.6801	108.225	79.0063	62.4076	-1.58469	-0.416241	-0.158302	-1.38343	-1.66014	-2.09535	-1.935
Vitvi01g00552	8.6333	8.9796	10.7026	8.1365	6.0751	6.7081	6.7216	7.906	7.0536	9.3313	10.3918	10.4793	9.0022	9.6507	8.4166	11.4225	9.956	8.8494	10.2416	10.0529	9.621	17.418	17.8148	16.1765	13.8742	9.0179	10.446	10.7094	10.0319	11.4854	16.7487	13.669	16.0325	10.7725	9.9789	9.6452	13.1654	12.9416	13.6783	14.6329	13.8677	15.8582	-0.582053	-0.587798	0.126975	-0.324133	-0.00027843	0.117711	-0.905085
Vitvi01g00555	2.4479	3.1722	1.8784	2.0851	1.5775	1.573	2.079	1.9564	2.5089	5.0015	2.2666	2.3734	3.6565	2.7775	2.4268	2.5039	3.5488	3.3683	15.4321	11.7599	10.1041	0	0	0.0369	0.0352	0	0	0	0.036	0	0.1122	0.0348	0.106	0.3141	0.2407	0.7883	0.1143	0.641	0.8123	1.0509	1.0236	0.941	-0.667614	-0.404902	0.37603	-0.0236528	0.228841	2.34535	NA
Vitvi01g00556	218.75	229.298	150.809	97.5886	109.305	100.958	113.644	87.4607	113.327	136.114	75.6621	87.662	115.326	88.3418	68.2984	85.7973	102.781	158.386	138.08	141.999	137.761	23.2219	17.6708	28.205	8.2001	10.6459	8.1703	8.1931	11.2988	10.1122	14.4888	29.4625	23.6615	21.8622	22.4331	32.825	29.9543	36.8683	27.5538	50.7157	62.0102	59.9368	-1.09644	-1.13257	-0.981204	-1.39803	-0.866979	-0.482701	-1.63855
Vitvi01g00558	19.7651	17.4522	16.3298	36.1167	40.8334	38.0631	44.546	33.7191	44.803	44.3779	39.4524	35.5576	91.8747	78.2731	72.0012	47.0651	46.1393	48.0218	37.7957	47.6126	46.9716	31.5933	29.6983	53.2605	63.8142	54.5999	61.5514	54.3665	54.8422	50.2334	42.3146	67.3447	61.7291	48.7249	64.6364	50.5296	58.6935	73.8244	72.8746	53.1249	58.1067	58.4146	0.967917	1.00084	1.18894	1.91803	1.30912	1.34386	0.372111
Vitvi01g00568	4.8425	2.4148	1.6887	16.1798	16.7763	21.792	12.0128	10.3877	13.0282	9.0866	5.168	6.1856	10.8766	10.9172	8.6072	4.8412	7.652	6.9196	16.9928	33.4504	60.9082	4.2178	2.98	3.3119	9.9785	8.1148	8.0286	10.8265	13.0441	14.0664	3.9237	5.8695	4.9587	5.0884	5.0434	12.9554	7.0803	10.6995	14.4631	25.1717	27.9514	26.7842	2.48399	1.79231	1.21588	1.51166	1.02663	3.66753	1.02508
Vitvi01g00571	55.6476	43.2442	37.4036	80.2313	91.8967	82.7261	84.9465	81.7404	79.9347	70.2836	45.4876	47.602	73.9745	61.8909	63.0547	49.4997	40.9582	45.0761	57.2697	63.9635	71.3862	38.357	30.3833	36.6994	71.1691	78.5005	71.439	77.2913	84.8872	81.8751	60.0796	74.8334	74.1416	93.7109	100.996	102.039	63.6341	71.7183	66.4669	70.329	81.1816	80.0506	0.770045	0.655671	0.286174	0.285276	-0.0970723	0.535749	0.782835
Vitvi01g00578	0.3805	0.3937	0.5256	1.0563	0.6621	1.4214	1.0908	0.8212	1.1664	1.2165	1.0476	1.341	2.257	1.34	1.8391	1.1205	2.0882	0.7776	0.6571	1.2569	1.4777	1.0287	1.7583	1.936	2.4719	1.6002	2.0133	1.5532	2.1919	1.9847	2.5898	2.1532	2.4473	2.2251	3.8614	2.7043	2.1189	3.6686	2.3087	2.56	3.2653	2.4546	NA	NA	1.49761	1.80232	1.50215	1.42696	0.102442
Vitvi01g00589	649.138	730.226	794.573	426.805	466.319	433.811	601.417	672.446	562.915	655	1221.51	995.977	502.167	510.944	592.258	683.327	691.729	687.984	850.023	822.177	628.482	1410.95	1243.03	1142.51	869.646	907.659	882.418	771.671	819.908	677.339	1052.26	829.419	825.071	717.888	636.515	597.346	775.917	661.807	701.971	672.881	615.27	684.073	-0.850113	-0.444384	0.445275	-0.701673	-0.166962	0.122651	-0.796831
Vitvi01g00593	11.5884	8.3096	26.2886	7.1145	3.7954	4.179	13.8203	16.5221	13.5248	10.3204	20.8564	18.5811	28.4199	25.9626	67.2823	21.5507	23.7203	11.9538	6.0269	27.5305	25.2002	31.2537	35.6866	33.4474	11.7373	8.7673	11.31	42.1642	28.5082	33.4037	18.0167	10.2296	9.6074	9.3299	6.6611	15.8118	19.365	8.99	16.2266	29.9136	7.5609	9.0243	-1.76604	-0.26982	0.158359	1.13036	0.20656	0.383817	-1.93388
Vitvi01g00598	24.7655	21.8212	30.7266	12.3921	11.1234	11.5797	12.5269	15.5176	10.2995	15.5792	22.9726	24.9425	11.4134	13.0752	17.5562	26.4085	32.0105	18.2522	16.1315	21.4169	23.0833	23.4779	35.0424	25.8479	21.0456	18.2181	18.646	21.6607	21.2373	19.6135	34.4138	23.4345	21.8857	13.4046	11.5613	14.3392	19.7133	13.9515	17.8521	20.1157	15.4793	14.7687	-1.28026	-1.21144	-0.247543	-1.14424	-0.117193	-0.312859	-0.809156
Vitvi01g00608	1.5818	2.5127	3.6414	7.6894	6.855	6.7482	4.1853	4.6775	3.5092	4.2165	12.7284	7.6683	4.3086	4.621	7.6665	7.7806	10.2443	5.2019	2.8037	7.3645	8.2581	5.2723	9.5063	8.2259	12.6318	11.9622	10.6623	6.9857	7.5168	8.2171	7.7564	6.0228	6.4621	2.2837	2.6668	2.6645	6.3518	5.1395	5.6211	6.4998	5.7942	4.3434	1.31376	0.472624	1.72726	0.828787	1.47552	1.28498	0.354791
Vitvi01g00610	9.2725	9.3443	16.1845	11.9518	6.2211	9.9605	11.1518	11.6661	10.007	11.025	18.7031	18.8273	11.6139	9.9179	12.6376	11.6769	15.6693	7.9635	4.1327	9.3281	9.2184	6.9282	10.5073	8.3516	13.8588	9.5149	12.0139	9.3098	11.9583	10.6344	21.2724	12.1934	12.6316	3.6122	3.3994	5.101	7.6396	4.8546	8.7126	6.8294	3.6177	3.0156	-0.462304	-0.283633	0.521811	-0.287816	-0.0864668	-0.580907	0.188834
Vitvi01g00612	12.2293	11.9558	16.5507	34.1477	21.117	23.3752	49.3957	55.2983	37.2564	33.6786	49.3849	56.7909	21.2836	23.0161	28.7024	62.0487	29.4693	29.2573	50.2808	52.3716	50.421	21.329	19.5464	25.1877	123.917	102.65	95.6602	110.189	98.0601	89.1532	60.7195	59.1376	53.7322	64.3846	58.8484	49.0151	48.9198	39.2095	51.1911	58.8932	66.4848	66.3527	0.798561	1.60096	1.81443	0.577451	1.47803	1.94967	2.00477
Vitvi01g00614	10.1022	8.0245	7.5864	40.7978	38.1652	44.069	35.3009	35.5686	34.5478	11.4776	6.0133	6.8625	27.6862	26.1876	21.5405	12.3269	10.9408	13.3862	14.6972	21.7554	31.4979	14.9723	15.4012	14.8688	41.2298	39.8979	37.7497	39.5169	38.0143	46.2973	18.8507	21.3903	23.6479	29.3537	27.8738	41.5201	30.6681	27.349	30.5258	30.9346	29.6851	27.3535	2.11989	1.8368	-0.0568324	1.29458	0.426381	1.43475	1.11608
Vitvi01g00617	23.8106	23.768	27.7543	16.9395	13.7048	14.72	23.6414	25.27	23.1146	13.6543	15.5727	24.6339	16.6369	18.1558	18.9043	24.0746	18.4501	18.1404	19.1929	18.8075	18.4455	23.1435	27.7583	20.8534	17.5793	17.4016	19.6797	19.859	19.9067	16.3213	13.8735	11.531	10.7921	13.1937	12.2563	13.184	12.362	8.8461	9.2721	11.363	8.1671	10.44	-0.875618	-0.265619	-0.460344	-0.751278	-0.403934	-0.377717	-0.66616
Vitvi01g00619	12.6413	13.2177	14.1652	7.187	5.3663	5.9703	10.1346	8.7862	11.2038	11.611	10.0632	14.272	8.4512	7.1866	7.2225	12.9903	14.1335	10.5437	13.6763	15.203	13.8395	9.2441	10.1783	8.0583	4.6267	5.5207	5.8018	4.6772	6.4131	4.7773	10.5117	9.0753	7.3215	5.0575	6.6633	5.6198	7.1045	6.4116	7.5057	7.9866	7.2223	6.8053	-1.2564	-0.609877	-0.132585	-1.06853	-0.187297	0.132259	-1.06151
Vitvi01g00620	5.5376	5.204	7.6822	2.8383	2.0406	2.5407	3.057	3.3187	3.8456	5.8485	6.6213	7.4991	2.4095	2.3672	2.5172	9.1534	9.0231	5.2826	8.4231	10.2811	8.3197	13.8164	16.7105	12.3808	4.6325	6.5834	5.9158	5.1465	8.2994	6.397	14.7811	13.5988	10.9708	5.0273	6.3109	5.1756	9.2474	8.8275	8.0168	9.9708	8.955	8.3761	-1.45707	-1.049	0.149912	-1.59734	0.245708	0.594096	-1.59631
Vitvi01g00621	1.3307	1.4219	1.9606	0.8654	0.6946	0.6157	0.7981	0.5973	0.7831	1.3029	1.3149	1.2648	0.7366	0.8247	0.6332	1.1674	1.8109	1.0679	1.2343	1.5769	1.6949	2.5251	3.8518	2.188	3.9014	2.561	3.0189	1.7691	2.8545	2.4099	5.4008	4.533	4.834	3.343	2.3624	2.8838	2.9303	3.5066	2.2853	2.7104	2.9809	2.9203	-1.25412	-1.30572	-0.243837	-1.35419	-0.322709	-0.0233661	-0.123809
Vitvi01g00626	36.1184	30.8884	24.6909	76.5942	75.3297	76.777	74.9213	63.9545	77.4322	63.9057	31.9213	39.5981	67.191	59.3965	57.4088	39.5551	35.297	40.4506	43.0248	44.406	57.7152	30.0298	22.6869	27.152	47.2892	52.02	50.6795	48.2702	56.2196	53.9608	37.9489	53.9965	54.3303	49.9518	54.2404	53.7009	45.2473	52.862	44.8761	44.7473	52.2835	51.3303	1.18045	1.03725	0.580916	0.743786	0.242112	0.697535	0.621706
Vitvi01g00631	9.5214	11.2768	15.564	9.7406	8.3813	11.2958	12.7872	12.9357	12.7491	11.1151	18.6462	15.7475	13.4999	14.6412	18.1526	16.8871	19.0028	12.9357	10.7852	15.3827	12.8642	10.1799	13.7308	9.6305	9.2201	9.829	12.3046	9.494	8.773	11.9034	11.6653	7.6075	8.7837	6.1982	5.3856	5.6524	8.9496	10.3559	8.4136	7.4637	7.1752	7.3182	-0.452675	-0.12013	0.367209	0.0820293	0.32409	0.141598	-0.369393
Vitvi01g00632	18.8589	17.4551	9.3766	43.245	55.1431	46.8111	65.5064	59.6525	73.3641	38.3024	28.6204	20.0442	54.3187	41.7546	40.4392	15.5148	16.2668	21.3107	27.5274	29.9591	28.1234	7.5241	7.361	5.8363	14.2999	15.9795	15.1992	16.969	17.6636	20.4322	8.7477	18.6753	19.351	18.2678	21.5758	14.2257	16.9646	27.0681	23.7543	16.2134	15.8912	17.6183	1.5359	1.91698	0.95802	1.31729	0.130375	0.942134	0.853247
Vitvi01g00635	7.0893	4.8451	14.7333	6.5251	5.828	5.5483	10.3065	13.5578	11.0497	10.5266	22.0095	20.4058	12.5242	13.8103	20.9235	19.5213	24.8877	12.5652	11.1029	14.0347	14.4214	9.279	12.1838	8.0735	6.5326	6.7928	5.8085	7.3762	9.4561	7.3038	16.7394	9.7303	9.2782	5.127	4.885	4.6329	5.6851	4.1801	4.0794	4.9543	3.701	2.8161	-0.714048	0.193918	1.03945	0.563853	0.991965	0.611164	-0.897285
Vitvi01g00636	1.6249	1.338	4.4041	2.8691	1.0135	1.6549	2.686	3.2814	2.5345	1.4113	6.5698	5.7787	2.8851	3.0228	6.6867	4.7566	9.1071	2.6653	1.3311	3.9767	3.5002	2.9944	7.5487	4.9661	5.802	5.2047	5.4501	3.1999	4.5548	3.8103	11.4818	6.8447	5.1861	1.5138	1.0699	1.1688	3.1179	1.9113	2.2205	3.0207	1.6338	1.9821	-0.571108	0.0112663	0.959713	0.506385	1.04837	0.299785	-0.166966
Vitvi01g00638	24.5464	23.1642	26.4826	32.124	28.4728	32.68	47.2056	55.4163	47.8731	26.0159	25.4131	30.7024	35.0113	36.229	39.5944	31.0271	21.901	15.0489	20.7042	19.946	22.8074	20.7981	23.6518	17.9361	54.5073	53.9977	61.1707	66.8165	54.0313	68.7517	29.6044	21.7845	26.6181	61.2639	52.3031	49.9577	32.3418	23.8462	21.2621	37.0257	27.403	30.7998	0.188113	0.82001	0.175072	0.316284	-0.226252	-0.187145	1.16748
Vitvi01g00641	9.5135	7.7154	9.5586	24.8982	22.2912	25.0857	20.9957	16.9708	20.4098	15.494	8.6077	12.261	14.2275	12.477	13.1203	11.7977	13.4725	9.6924	15.5208	18.2647	28.5528	7.9201	9.4438	6.9866	10.5597	11.1971	11.5252	11.4396	14.9989	14.6762	10.1498	10.5103	13.2995	9.2117	9.4631	14.6492	11.6029	13.2885	13.623	16.3315	19.3055	14.207	1.29302	0.926485	0.461739	0.313807	0.286296	1.25336	0.176222
Vitvi01g00644	53.5076	58.3671	85.4343	27.4896	26.6913	27.1337	26.5768	29.2092	27.3305	70.7011	60.6872	102.601	21.7303	23.4665	18.104	103.835	73.4059	58.5529	65.0542	77.4568	90.2878	66.4764	69.0257	72.2967	22.9739	21.2434	22.8214	24.9547	22.9827	22.2999	86.0111	60.6724	61.7989	27.3458	26.7237	29.3918	63.466	46.4736	50.5351	70.2076	71.4493	62.6773	-1.41995	-1.44725	0.268265	-1.89811	0.161976	0.275374	-1.90989
Vitvi01g00646	205.251	174.486	144.301	179.923	162.066	159.229	233.304	197.416	204.736	219.464	217.87	149.463	113.422	83.7067	87.5514	143.292	106.07	106.462	102.14	125.767	137.117	69.382	56.4385	68.5217	74.2749	75.15	70.0735	105.096	97.8281	93.9198	88.065	111.225	97.8288	132.998	125.492	137.133	120.421	114.655	111.334	144.836	153.203	138.061	-0.203978	0.0770743	0.200276	-1.14038	-0.650745	-0.48561	-0.108785
Vitvi01g00647	146.43	163.231	169.617	42.7889	41.6722	39.8781	39.7665	44.5426	40.3513	136.89	255.634	186.907	30.9688	28.9257	42.6327	145.725	159.443	126.098	135.357	144.52	132.727	190.129	164.011	158.133	54.4002	53.1431	55.8682	65.7632	71.9679	62.3706	194.088	160.93	147.437	67.7085	60.9911	60.3215	130.417	112.344	112.384	131.444	116.365	128.558	-2.08726	-2.14452	0.319284	-2.49214	-0.250757	-0.177832	-1.93286
Vitvi01g00652	20.23	22.17	17.3344	103.018	96.3415	100.025	108.061	90.9488	106.528	30.3492	18.4403	16.4729	59.3063	58.5809	47.3249	14.5522	15.8499	20.93	29.7257	28.6664	32.3649	11.0175	15.6272	12.6754	86.1053	87.6498	86.3714	60.1527	62.2963	65.1801	15.2101	20.7647	20.1314	39.2984	40.7325	37.5506	21.4968	25.5963	23.4813	22.8658	22.3801	21.3168	2.18251	2.15125	0.152203	1.20609	-0.303477	0.638729	2.45708
Vitvi01g00657	24.7034	27.3203	25.4605	12.0346	9.7458	9.4861	17.9371	18.1063	21.2466	17.5288	26.3543	25.3271	16.0062	16.2505	18.8491	19.432	26.548	15.7857	22.2404	27.7845	25.9102	1.8682	1.4261	2.0163	1.2635	0.9427	1.1523	0.7026	1.0106	0.733	4.9703	2.9105	2.7659	0.6186	0.3217	0.5373	1.2379	1.4055	1.233	1.5151	1.4109	1.8001	-1.45318	-0.637587	-0.126942	-0.866883	-0.43462	0.00782146	-0.94397
Vitvi01g00658	30.5508	29.3151	30.2015	56.5831	43.5307	49.267	18.6035	20.8328	21.0569	33.8462	20.3556	23.5615	12.4711	14.8979	14.7795	29.6716	30.272	32.7176	44.857	39.5551	46.5542	34.5529	30.145	37.1866	54.2844	59.6636	54.5462	15.7457	18.2993	19.1677	32.6386	28.751	30.2594	14.1627	14.0654	21.4734	25.6059	28.5443	27.8024	35.369	35.4058	37.2297	0.584595	-0.775036	-0.188894	-1.35864	-0.0480286	0.577642	0.443611
Vitvi01g00662	1339.93	1386.96	1210.48	479.691	513.477	485.555	723.809	783.201	734.269	819.624	645.693	842.419	512.381	484.727	505.611	947.864	800.57	847.545	992.825	989.818	921.197	1294.28	1207.7	1241.46	605.713	697.563	680.403	1083.29	1064.54	990.004	1001.38	1006.35	936.267	1090.79	1167.41	1070.12	1133.38	974.96	1065.14	1132.49	1107.18	1039.03	-1.55046	-1.01431	-0.748146	-1.65271	-0.691715	-0.401036	-1.19673
Vitvi01g00673	5.341	4.8954	3.1131	4.5513	4.5724	4.4363	4.8444	3.3841	5.9511	7.7015	2.7565	2.6088	10.7615	15.006	12.2235	4.5231	2.4527	5.7208	2.9435	2.7979	3.5303	1.5856	1.4061	2.1044	0.2203	0.7112	0.962	1.4081	1.2188	1.1853	0.7265	0.3269	0.5979	1.452	0.9699	1.0451	0.6447	0.6208	0.7	0.4234	0.3079	0.7077	-0.116276	-0.112956	-0.0152127	1.24546	-0.144601	-0.490229	-1.70889
Vitvi01g00674	15.2196	14.7223	13.3334	10.2342	8.8656	10.701	8.3688	7.2728	10.4765	17.2082	9.5678	12.1524	11.0303	11.8814	11.4951	13.5498	10.344	14.9328	14.5687	15.8329	19.2336	9.9161	9.2856	9.9787	4.4892	4.8102	4.4016	6.3626	5.895	7.2271	7.5767	6.6682	7.3818	7.2989	6.7091	8.5549	9.1871	9.7573	9.6496	9.9775	10.5416	9.77	-0.681961	-0.928475	-0.133105	-0.593197	-0.238574	0.233878	-1.36995
Vitvi01g00676	26.1742	28.7945	37.3601	16.9019	10.9047	13.9084	17.321	18.2594	15.2405	21.2938	21.7071	28.7893	14.5316	13.475	14.2107	29.7759	30.4696	24.61	22.5252	24.7241	25.2322	29.2734	32.8564	34.2324	15.2562	11.634	14.3792	14.728	14.1223	14.6308	23.8052	20.8804	20.0591	15.9179	13.7014	15.7326	22.8479	20.353	21.9249	27.7626	26.4362	23.2024	-1.29658	-1.0627	-0.335569	-1.39049	-0.218197	-0.310892	-1.49943
Vitvi01g00681	123.999	139.705	116.835	145.85	149.177	147.55	110.267	115.036	87.8063	79.4379	41.3715	68.6279	80.5604	81.9627	62.6006	86.5384	81.8443	85.3825	78.3059	76.13	84.9481	33.5381	49.6489	45.1077	66.5017	100.261	82.0524	84.2766	78.9234	70.8391	43.4136	48.6922	43.5789	65.1961	67.3252	89.2806	61.9337	45.781	55.2351	54.1869	57.2092	41.338	0.0781859	-0.484086	-0.992127	-1.01811	-0.676157	-0.632557	0.692077
Vitvi01g00682	90.3713	121.175	75.346	172.156	149.9	138.666	99.4051	77.6218	107.978	112.354	57.9075	50.7503	118.35	93.2007	95.9763	100.034	110.633	139.25	107.004	95.1383	88.3364	79.931	89.7279	121.592	72.1589	86.8987	76.3124	59.2166	58.545	53.3192	38.8768	64.2017	61.3602	65.3012	72.31	65.9208	97.2997	146.167	142.294	105.137	121.287	132.999	0.538629	-0.214317	-0.356062	-0.164089	0.198838	0.0547163	-0.580916
Vitvi01g00685	1.7924	2.1892	1.8539	5.2328	3.9435	4.8452	3.9866	2.9149	3.4032	2.9895	2.1184	3.4735	4.0367	4.1072	3.1805	3.3234	3.3546	3.1945	2.512	2.9743	3.5104	1.2142	1.0172	1.6599	3.4251	3.3634	3.0786	2.4917	2.848	3.2631	2.7	2.9496	3.645	3.4317	3.4784	3.7442	2.6418	2.8633	3.0259	3.3338	4.4815	4.083	1.11319	0.616253	0.569893	0.69448	0.660373	0.658245	1.0668
Vitvi01g00688	4.8666	7.1809	6.9672	3.9501	4.3661	4.5078	6.0808	5.776	7.0854	4.5006	7.6722	5.9414	4.6905	5.516	7.0863	5.5591	5.7305	4.7462	5.7026	5.6623	4.9903	5.8885	8.4801	6.9324	5.8683	7.4362	6.5657	5.5645	5.3163	6.1766	5.865	4.7547	5.1867	4.3146	4.1537	3.4839	6.1674	4.2518	5.2236	5.2572	3.9836	5.0965	-0.713779	-0.211173	-0.0282165	-0.410515	-0.346897	-0.183486	-0.367851
Vitvi01g00689	6.3775	5.7885	4.9603	19.8456	17.8359	19.38	16.9913	13.1245	15.8273	10.7943	5.1474	7.0962	15.6289	14.1976	10.7698	7.9463	8.5282	7.898	5.7598	6.7797	9.0246	3.5694	5.2372	4.502	12.1006	14.1787	12.7189	8.5193	7.8149	9.036	7.4158	9.7443	9.957	7.6158	9.0891	8.7601	11.4168	12.6786	11.1516	9.4869	11.3093	10.0123	1.59519	1.22317	0.444387	0.987472	0.414922	0.368023	1.28414
Vitvi01g00695	10.9391	11.7897	17.205	5.8733	3.136	4.9712	4.5854	4.7134	4.1132	6.2197	8.2005	12.1894	4.657	4.8134	5.1305	14.2201	17.1039	10.4753	8.9277	12.5309	13.9286	17.3172	31.3159	20.6119	13.91	17.1159	15.9219	24.4421	21.2662	18.1545	21.08	16.3333	15.1907	12.9696	12.9293	14.6212	17.7581	11.7902	13.7377	17.3463	14.0875	11.7804	-1.66879	-1.7748	-0.557768	-1.71354	-0.0374812	-0.137401	-0.818495
Vitvi01g00697	0.9591	0.916	1.121	12.6093	10.2054	11.9475	13.6217	11.7813	17.6514	8.6254	2.9424	3.4766	7.7306	4.8582	6.2171	2.3672	3.2928	3.5359	23.1873	30.4523	37.9321	1.5441	1.4329	2.1019	2.3175	3.3188	1.7799	2.6027	4.8943	5.96	1.3694	2.1792	1.7829	2.3647	3.4983	11.8678	3.4105	5.5715	7.5196	11.8203	10.8622	9.7365	3.39496	3.64793	2.34585	2.39074	1.53184	4.97162	0.275535
Vitvi01g00698	80.1924	79.0705	88.9254	360.649	321.368	315.722	231.022	182.114	261.048	159.365	85.5136	124.459	176.946	214.216	175.633	90.2094	104.526	133.118	115.577	158.132	236.694	58.2198	153.329	113.067	127.87	125.415	121.82	132.02	149.232	133.054	67.5271	81.6123	72.6792	47.5402	42.5801	90.2596	54.3884	56.3866	69.7464	105.82	98.9823	65.8543	1.86545	1.24097	0.592457	0.930566	0.318611	1.07242	-0.039929
Vitvi01g00705	3.7688	4.7741	3.6203	10.5795	9.8833	10.428	10.5062	6.5997	10.2195	7.8652	3.2601	5.0887	8.3837	8.7265	5.0534	3.8322	4.146	4.1905	3.2641	4.6675	7.2227	3.3291	3.3634	3.5532	5.026	6.1726	6.1511	6.8455	7.087	7.8466	3.5562	4.8676	6.3408	5.0967	5.3688	4.1166	7.4973	8.6781	7.3895	5.6572	6.7592	5.2748	1.19643	0.962752	0.424915	0.606623	-0.0960947	0.348082	0.484318
Vitvi01g00710	8.8873	6.0524	28.3641	1.0667	0.0918	0.3559	3.7216	5.7363	3.2517	4.3164	13.0763	16.378	3.7539	4.6618	14.0657	16.9017	29.7141	6.878	5.2826	13.0072	16.5285	40.365	39.5379	18.0101	4.7658	5.9419	5.581	9.0571	32.8522	17.488	51.9929	35.6499	28.5135	2.1474	2.1208	4.0216	15.0278	9.7288	8.4082	14.3239	7.6224	7.2265	-5.01866	-1.96298	-0.311791	-1.21572	0.183984	-0.277818	-2.86774
Vitvi01g00714	2072.15	2244.67	1546.5	707.264	986.006	875.664	657.498	651.921	633.259	1284.9	820.852	826.784	348.465	244.484	168.095	729.771	711.526	1122.36	1370.71	960.201	788.481	2086.5	1322.55	1973.71	474.185	741.608	735.132	704.936	530.759	558.072	608.439	734.802	703.728	1431.07	1288.95	1234.05	1152.72	1196.22	1396.97	1376.7	1575.87	1649.75	-1.32209	-1.79641	-0.976798	-3.20318	-1.27291	-0.869394	-1.75521
Vitvi01g00716	21.2588	22.0017	18.3826	74.057	57.3427	66.1873	61.8854	47.4543	65.0699	40.3209	20.8154	23.6989	39.7546	37.0373	35.2312	23.2893	23.4058	22.5034	29.8619	31.9862	43.9514	13.6888	14.8716	14.6947	43.5399	54.6434	44.2678	46.3748	54.5704	61.1978	18.193	27.9972	29.8472	28.8148	33.1365	36.0566	25.8935	30.4094	27.1123	24.8307	28.094	24.5303	1.53401	1.29818	0.48039	0.599539	0.0724953	0.813069	1.44526
Vitvi01g00720	2.99	0.8684	2.4635	26.2508	23.8674	29.8833	47.4075	40.3431	69.4948	37.9846	16.6741	26.9157	92.0511	87.1124	70.4661	22.413	21.4543	22.919	22.7236	35.9532	21.0218	3.8059	6.803	2.9035	30.8803	28.0702	40.3198	17.618	28.1725	21.84	11.2074	30.4655	40.9734	6.0436	7.641	8.3854	19.4871	25.5551	15.7848	8.9472	11.2292	11.0452	3.54262	4.45755	3.72089	5.06759	3.33157	3.71368	2.61005
Vitvi01g00722	77.6403	76.4145	51.3771	88.5158	69.6958	75.1861	54.8701	49.0706	52.3921	49.7844	25.1799	36.8004	45.8497	40.3248	28.0133	34.0881	31.3712	35.4278	38.8747	30.0256	37.0295	30.3986	31.3907	35.7612	24.2436	24.3224	29.7523	34.6323	25.8444	33.3961	28.7753	24.2207	30.6733	41.9467	39.1231	35.6151	30.65	29.1929	37.9851	31.7645	30.0113	27.0406	0.0393623	-0.596469	-0.863598	-1.10597	-1.11607	-0.919224	-0.594219
Vitvi01g00729	8.8886	8.4054	6.4014	34.9519	25.2296	31.228	16.319	12.5734	20.1315	9.2284	4.0116	6.3049	10.3234	10.6325	7.9965	6.4874	7.5904	7.8467	16.1803	18.0368	26.5415	4.4425	4.0561	4.0387	4.8567	5.2932	4.9862	5.2292	5.2067	6.8307	2.8016	3.5013	3.0405	4.2521	4.0863	5.5902	5.4413	6.122	8.1823	7.3376	6.4947	5.5868	1.80054	0.847942	-0.265269	0.0303476	-0.203918	1.39161	-0.00802973
Vitvi01g00732	0.9372	1.2966	1.3362	37.8094	27.4572	33.016	18.7356	13.6212	22.8526	9.3218	4.8587	5.9904	11.7383	10.1131	8.4817	7.1214	10.7275	7.0759	31.4417	60.9015	82.4338	2.7839	2.8789	2.4115	4.3846	4.943	4.4272	7.2977	9.0307	10.3591	2.9676	2.8296	2.6394	4.0067	4.3577	13.79	8.2577	8.6073	12.7537	24.2296	19.2233	20.6024	4.62388	3.74241	2.51329	2.82053	2.69298	5.6396	0.490344
Vitvi01g00733	19.1587	21.8999	12.4169	11.0812	7.9621	8.0574	12.2339	13.3244	13.5505	16.2728	7.736	10.2718	14.5236	15.7702	13.7915	14.373	13.08	11.0622	16.9784	12.3112	14.6425	9.1517	9.0215	9.9827	13.3925	11.0265	10.7948	14.9068	11.1492	14.5703	12.6333	11.7496	12.842	16.4905	18.7475	17.6705	12.3588	13.4505	11.2074	12.9328	11.2977	11.8339	-1.12776	-0.656569	-0.628516	-0.543323	-0.574368	-0.249608	0.0459841
Vitvi01g00735	72.0018	71.8346	77.3826	46.248	47.0495	45.7722	80.5295	75.5583	71.8792	78.1708	102.614	96.9049	56.5829	57.0337	67.1423	90.8631	75.4279	70.2648	81.7557	75.767	80.5671	112.754	110.157	100.146	60.1111	55.8249	56.6397	91.0206	84.0385	81.886	82.1888	84.0721	77.3327	71.7899	71.2364	64.7713	77.4551	72.555	75.8706	95.8905	92.4963	89.7702	-0.808646	-0.157743	0.364226	-0.555684	0.00350247	0.144177	-1.18482
Vitvi01g00738	172.141	198.595	207.741	100.139	100.391	98.417	151.095	153.397	163.581	117.484	171.26	154.612	112.174	132.669	111.93	144.667	158.371	141.184	174.782	187.287	141.275	176.636	184.788	180.758	91.3004	136.053	120.632	138.246	125.869	133.636	143.315	132.095	123.124	140.091	137.953	95.9158	123.118	121.272	129.285	133.098	107.044	108.118	-1.09291	-0.507081	-0.345869	-0.959178	-0.476058	-0.160717	-0.914979
Vitvi01g00739	5.4259	5.7045	6.7708	5.027	3.5072	4.2036	5.6055	4.0268	4.3875	3.4088	4.256	5.5755	3.3083	3.4998	3.7453	7.3525	4.4336	4.5027	4.4033	5.9076	6.5572	1.6627	3.9395	1.8987	1.0422	1.7654	1.6312	1.4193	1.3295	1.2604	1.0458	1.031	1.008	0.5052	0.4809	0.6614	1.3638	0.717	0.833	1.5535	0.7557	0.8421	-0.637549	-0.550698	-0.406875	-1.02651	-0.228078	-0.0472579	-1.00857
Vitvi01g00747	5.0286	4.1332	19.6622	7.1632	4.0046	2.666	4.9356	4.3906	3.6043	4.6071	27.193	27.7152	4.7261	6.5654	16.95	9.8819	28.825	7.4155	3.0345	7.4178	8.6671	12.2381	20.5026	12.2639	11.0406	11.8021	12.1482	6.9018	10.0185	8.8766	55.713	24.988	23.1279	1.3403	1.1445	1.6946	6.9899	3.8658	4.8957	9.0958	4.2451	4.015	-1.21237	-1.35272	1.10258	-0.298157	0.554138	-0.554446	-0.624583
Vitvi01g00775	15.556	15.1676	13.6329	8.986	5.2826	7.3314	9.0548	9.2668	9.4291	8.5536	9.4461	13.2615	7.4999	7.627	8.9056	13.6531	14.5647	8.2331	10.0995	10.7263	13.0538	7.1185	10.3736	8.0509	7.1372	8.8642	8.0547	10.0013	12.4583	9.2249	22.6437	12.8712	11.9068	9.2728	9.5935	11.8909	11.2067	7.5638	7.432	11.351	10.9127	10.5447	-1.18814	-0.878702	-0.480984	-1.15109	-0.390572	-0.351862	-0.35366
Vitvi01g00782	2.1983	1.6248	1.5943	5.3844	5.3311	5.063	4.3696	3.8285	4.6066	3.6105	1.1927	1.8804	3.3691	2.7949	2.1215	2.0859	1.8646	2.0382	4.6646	3.8162	5.9528	2.5107	1.4382	2.4386	2.0973	2.7242	3.063	3.9815	4.0493	4.87	1.701	2.8059	3.0784	4.095	4.4424	3.9685	3.7933	4.7761	4.9823	5.3315	5.3944	5.2961	1.40994	1.04735	0.316285	0.361951	0.0580956	1.45321	0.0133543
Vitvi01g00784	3.1991	2.6148	5.2823	13.4514	9.813	10.793	15.6649	21.0913	12.2111	6.0052	9.7185	10.0411	4.1002	5.1276	6.5619	7.3255	4.2777	7.9101	3.6194	8.347	9.2316	1.8855	4.5961	3.2551	7.9358	5.1998	5.5096	10.3883	7.6906	8.2751	4.459	3.597	3.9772	2.3412	2.3225	3.1174	4.9372	2.8005	3.995	4.7268	3.9358	2.9934	1.47458	1.94533	1.25792	0.246104	0.743999	0.971816	0.681598
Vitvi01g00787	73.98	60.8588	52.2235	154.468	159.347	149.272	172.58	141.48	181.218	175.483	70.1858	69.9695	245.698	200.404	190.417	90.7173	93.2755	98.7243	153.109	145.131	166.931	65.4411	46.0699	73.6295	147.304	177.948	150.293	267.825	270.694	271.378	90.3519	161.634	164.452	269.893	305.846	322.822	120.059	175.387	145.341	130.874	143.686	144.094	1.17166	1.20423	0.773566	1.50707	0.505757	1.35146	1.07313
Vitvi01g00793	10.0577	10.8021	9.7722	40.3422	27.0609	35.5961	35.1941	31.9297	40.0259	30.6671	13.5867	21.4212	35.8315	37.6088	28.8759	21.5711	21.9377	18.1215	22.0752	19.8804	22.5429	12.2922	10.6048	10.8849	59.5126	58.8356	50.6675	47.3203	53.4005	59.8924	32.1158	40.5252	47.8179	33.0157	40.2271	42.242	31.8426	37.8853	32.571	27.7584	30.4978	28.7581	1.59905	1.60442	1.11432	1.4793	0.910166	1.11039	2.03936
Vitvi01g00796	1.6837	1.5016	2.2012	0.6594	0.5787	0.6612	1.9067	1.848	1.6893	1.7315	1.8436	2.5953	1.7425	1.9617	2.2874	2.7353	2.7375	1.7299	1.1691	2.2635	2.2601	2.0012	2.8781	2.2334	2.5957	1.675	2.2523	2.5453	2.857	2.2512	3.8238	2.3921	2.2523	1.6566	1.4824	2.0437	2.3411	1.9104	1.2417	1.7039	1.9902	2.1452	-1.6447	-0.181611	0.224008	-0.109472	0.319478	0.122059	-0.39618
Vitvi01g00799	2.9683	2.6472	6.0134	3.9235	1.8746	2.5857	3.0124	3.5111	2.819	3.1329	5.3007	7.8283	4.1905	3.3912	5.188	3.6435	8.4297	3.2676	2.213	3.6267	2.8518	2.9912	4.849	3.9375	4.9456	3.7327	4.4298	4.1796	3.354	4.1185	7.364	4.4366	4.5593	2.1142	2.5022	2.2354	2.3839	2.1197	2.8895	3.2041	1.986	2.0475	-0.626339	-0.513538	0.517613	-0.126857	0.284497	-0.376906	-0.112029
Vitvi01g00801	12.2122	7.9819	12.6683	6.9752	3.7482	4.9263	5.1715	6.7966	4.8087	8.6628	12.5047	13.834	7.4253	6.3615	6.1566	9.1476	13.4134	7.595	9.4117	11.6815	14.5152	6.8821	7.5208	7.1349	5.9228	3.5333	4.5778	5.6481	4.5561	6.0404	10.9319	5.4939	6.4855	4.5816	4.3056	3.617	7.2922	5.3089	8.1646	8.8567	3.3548	5.2519	-1.21793	-1.16824	0.128877	-0.975035	-0.227503	0.155497	-0.895766
Vitvi01g00803	4.2677	7.015	5.7995	1.0844	0.6849	0.8387	1.5836	1.5736	2.1481	1.0899	1.5045	1.8023	1.5073	1.5758	1.7663	1.1107	1.5461	1.9396	1.063	1.7583	0.901	4.7984	6.8013	5.2614	1.7996	3.0146	2.6306	2.8992	2.3701	2.5748	4.375	2.4159	2.6162	2.2253	2.5777	2.1062	2.9252	1.6777	1.6397	1.9212	1.6467	1.794	-2.86107	-1.89399	-1.93274	-2.08986	-1.98251	-2.15987	-1.44716
Vitvi01g00812	6.8584	5.5064	5.2579	2.6025	1.9984	2.3407	3.2416	2.9458	3.2875	5.1312	6.8171	6.4231	3.0103	3.3279	3.6436	6.7705	6.6505	5.218	4.8895	6.2008	6.9576	10.8513	8.4498	11.3788	7.1264	6.2127	6.8613	11.0021	9.959	11.2154	11.7752	11.1781	11.1275	13.275	14.7134	13.125	11.3631	10.756	10.5115	10.1345	9.9886	11.6196	-1.48424	-1.09125	0.0979778	-1.08314	-0.0156023	0.0747845	-0.887768
Vitvi01g00818	12.388	14.4271	17.0676	7.3497	6.7666	5.378	10.8983	13.1212	10.8817	7.4625	9.5411	11.6543	10.4883	10.456	11.9531	13.1353	12.4193	10.5224	11.0576	9.6539	9.4558	12.3367	13.7303	12.3543	7.6279	9.4695	10.2064	14.5569	14.1994	15.1736	9.4779	7.7085	8.5327	15.8509	15.4248	15.9072	8.5043	8.372	7.1669	9.7872	8.8404	9.2406	-1.31113	-0.532955	-0.584386	-0.680562	-0.378757	-0.502748	-0.767861
Vitvi01g00825	4.2685	4.4901	7.7409	3.3507	2.9556	2.603	5.8904	6.3161	7.354	4.2647	6.6891	8.1395	12.4344	13.773	18.6971	6.2269	13.6393	8.4147	10.1861	4.9871	4.2622	6.1988	6.8767	7.9416	3.8512	5.3498	5.8993	9.3969	8.5472	7.2692	7.8327	5.2464	4.9232	9.3571	9.2194	7.4578	3.2215	3.5272	2.2115	4.1473	3.5014	3.5651	-1.02897	0.0469293	0.246432	1.17959	0.674081	0.27995	-0.75046
Vitvi01g00830	38.04	39.5624	48.8367	20.3191	18.306	20.9633	26.2036	30.414	22.36	22.9863	24.642	33.3919	20.8947	21.2011	23.5653	34.4484	36.2485	21.83	24.3214	26.0895	31.1436	29.5991	43.8883	28.7432	31.9009	30.6403	31.9752	34.8506	37.1027	36.6143	45.2281	30.3994	34.4568	31.1344	31.8412	42.5409	34.8096	27.1825	30.3267	36.5507	40.097	34.4319	-1.22839	-0.879838	-0.614888	-1.20844	-0.554802	-0.595705	-0.37894
Vitvi01g00849	20.9798	19.0341	13.0479	84.3997	75.6547	65.9828	83.9173	60.2915	82.5438	59.9702	40.0783	36.7926	70.8818	54.0592	52.9002	25.8566	21.3182	22.707	22.6467	24.4285	22.203	11.0338	7.0488	11.9195	50.422	56.2652	55.5808	97.3848	88.6511	96.5766	29.9005	38.0291	41.9654	77.9465	94.5161	69.3437	26.9842	31.9217	30.9579	36.7244	41.5497	43.264	1.95088	1.89318	1.39201	1.48411	0.305557	0.422265	2.14609
Vitvi01g00850	1.4891	1.3595	1.8466	16.9898	17.2726	18.181	12.328	10.3167	15.2727	8.6464	5.6491	5.6774	8.7297	6.5579	6.9678	5.2737	6.2028	5.9601	14.2038	20.3642	27.0307	1.4959	0.3732	0.4525	2.0019	3.0289	2.3866	3.7277	5.994	6.2217	1.4085	2.2696	1.656	3.7493	4.308	8.0872	3.6545	6.8395	7.8127	11.5565	9.4328	10.3747	3.34607	2.817	2.11856	1.98839	1.80447	3.75002	1.35374
Vitvi01g00860	11.0483	9.594	24.4219	14.7212	11.1832	12.2143	22.4447	24.5417	20.7813	21.1196	38.5864	43.3794	19.8966	19.1942	21.439	26.7108	38.4252	18.8311	15.1647	27.1886	27.287	17.3514	31.8704	21.3746	17.9707	14.5422	16.5331	24.4099	31.1791	28.4475	35.0732	26.9756	33.3684	18.8464	19.6242	18.3164	25.437	22.3959	21.875	23.693	21.4955	20.7304	-0.386904	0.391615	1.23617	0.167587	0.791496	0.666821	-0.785428
Vitvi01g00861	40.5484	39.1758	43.2986	93.5465	96.3978	98.4651	84.7928	86.8714	88.446	73.8999	57.7884	54.2897	87.1745	77.2316	77.7437	50.7783	51.6323	66.4779	60.8637	63.5805	63.5484	50.6464	52.5997	56.5539	94.5097	89.9609	88.6281	73.6278	88.7554	85.1212	58.1708	73.9039	65.6896	59.7803	57.5421	69.9051	66.3248	72.8356	74.8767	64.0687	64.3281	68.5583	1.09059	0.879862	0.62646	0.716423	0.374061	0.650217	0.495903
Vitvi01g00864	3.4378	3.2475	5.2624	2.5022	1.9809	2.0227	2.5552	2.8903	2.5336	3.806	8.3626	8.5711	3.566	4.4754	7.1704	4.6421	9.8432	3.2069	3.1279	4.5519	4.6926	5.0251	5.6969	4.3125	13.8743	6.1357	6.2738	4.8508	6.4556	6.1433	16.1067	9.9448	9.6406	3.2358	2.5178	3.663	5.7913	3.8259	3.7782	5.4217	4.5569	3.6014	-1.01944	-0.782054	0.838342	0.0799639	0.444952	0.0899994	0.526353
Vitvi01g00865	10.2728	15.4599	12.8843	5.0177	4.4981	3.8691	6.067	6.068	5.9578	8.517	7.5593	9.2063	4.6627	4.9989	6.0026	9.0998	7.2838	7.7006	7.9215	6.4459	6.1466	18.0512	20.3169	15.4131	5.4525	6.919	6.9108	6.7833	6.4859	7.207	13.2256	9.743	11.5082	7.1898	6.3657	5.9609	10.0826	7.7246	8.4325	9.2567	8.7052	7.734	-1.67318	-1.29958	-0.588484	-1.57235	-0.775024	-0.877365	-1.75472
Vitvi01g00867	443.716	497.143	410.063	92.9493	65.9174	69.9883	161.285	160.724	166.786	422.121	467.716	447.749	85.5795	83.1027	88.0369	323.245	294.634	266.748	316.272	372.338	380.343	402.717	327.576	324.806	94.1334	83.2053	76.8231	121.652	115.652	119.232	428.017	376.176	375.262	167.315	178.798	152.154	330.088	315.887	282.351	372.377	367.468	411.741	-2.7097	-1.66892	0.0174204	-2.65984	-0.706548	-0.301999	-2.34057
Vitvi01g00875	4.3516	4.1438	4.2643	1.8248	1.5327	1.4663	1.67	1.6454	1.6458	2.1386	1.7307	2.8073	1.7587	1.6951	1.7276	2.9639	3.05	2.5682	2.622	2.8522	2.9385	2.9485	3.3597	3.8713	1.471	1.7474	1.6463	2.1388	2.1034	2.1025	3.6453	3.117	3.0245	2.1183	2.3738	2.8784	3.3095	2.8649	3.4002	3.2523	3.3827	3.5632	-1.54304	-1.56341	-0.915967	-1.56137	-0.668292	-0.561897	-1.33765
Vitvi01g00883	4.3157	6.7901	6.1934	6.512	4.6079	4.7813	3.6087	4.209	3.7696	4.0749	6.0053	6.6366	3.2578	3.4342	3.9729	5.5089	6.3562	6.601	6.139	4.8916	5.1583	6.3344	7.1108	5.7028	3.1517	2.1266	2.7993	2.1243	2.5827	2.3883	3.7682	2.7951	3.0584	2.6218	2.5301	2.0056	2.1669	2.4855	2.3645	2.6684	2.2781	2.0611	-0.273562	-0.786842	-0.0193239	-0.969182	-0.000408078	-0.0626792	-1.52308
Vitvi01g00886	12.7025	10.3494	10.5543	20.7495	19.5675	21.1491	22.0625	24.3238	19.6941	10.881	8.7205	10.7039	23.648	22.5044	27.1169	14.9383	11.3493	11.1291	10.5955	13.745	12.6228	17.9519	19.8688	19.4727	57.4417	43.8223	47.184	49.3244	47.7067	53.4901	29.6865	25.6132	27.1936	42.4318	34.8082	43.7827	24.713	21.1353	27.2831	27.4565	27.4146	27.7546	0.732702	0.776137	-0.123306	0.861905	0.0634348	0.176775	1.09686
Vitvi01g00889	357.673	404.045	346.132	392.474	359.013	324.454	162.955	98.9442	178.95	163.577	163.459	137.228	143.229	111.915	95.9174	180.331	213.679	290.755	242.06	241.227	188.68	356.671	295.112	419.216	258.536	237.623	275.296	102.87	88.4782	92.923	151.493	233.898	219.488	261.7	284.717	171.533	259.957	318.121	323.201	300.748	334.28	359.26	-0.183981	-1.53239	-1.2215	-1.91765	-0.776664	-0.681841	-0.758176
Vitvi01g00900	2.1492	1.8075	4.6068	2.435	1.6498	2.2283	2.3682	3.2426	1.9992	2.3094	10.9656	7.0557	2.3709	2.404	5.4968	4.9	9.0252	3.355	2.1208	4.7721	4.4464	5.4935	5.3182	3.7782	8.979	5.8496	5.3816	4.8021	7.4039	5.9803	16.1945	8.674	8.6444	2.5971	2.0553	2.5851	4.8726	3.1456	3.1017	3.5291	2.5611	3.053	-0.587001	-0.3678	1.31292	-0.00674977	0.898891	0.445389	0.186794
Vitvi01g00907	141.127	119.966	111.793	132.766	223.924	222.88	87.351	135.445	93.1296	107.472	97.7305	76.0932	63.99	80.5361	63.6991	97.9493	62.9605	149.156	75.0474	93.5312	122.887	25.8812	30.3969	28.8632	19.3237	15.0886	22.8941	17.6175	11.5464	19.595	13.5662	13.7071	12.0959	30.0541	18.4872	15.3117	23.1441	27.9867	24.9673	24.9261	21.862	24.013	0.509169	-0.438524	-0.372082	-1.10082	-0.333137	-0.320961	-0.846549
Vitvi01g00914	22.7889	23.9538	24.8994	17.3803	14.2375	13.9767	11.067	10.2939	11.2504	15.323	16.3906	20.2017	11.1305	10.5444	10.8397	18.0509	25.9001	19.0916	20.087	18.625	19.643	24.7454	26.7649	23.6629	17.6202	17.2557	14.7332	14.2794	14.8781	13.2703	26.4352	22.267	22.4038	19.741	19.2242	18.5118	25.2668	22.7513	21.1599	23.1703	23.1861	20.9402	-0.795405	-1.33617	-0.437019	-1.4021	-0.285118	-0.258738	-0.875652
Vitvi01g00918	26.3207	22.0962	15.9732	8.8276	8.4696	8.3144	4.5311	4.1058	4.0212	13.5089	7.8526	6.6669	8.3259	7.7944	6.1305	7.4444	8.0046	11.6167	10.3263	7.7697	8.3984	10.4643	9.318	7.7438	8.7069	7.3187	8.3754	5.2699	5.3411	5.7147	6.3567	8.1017	9.6656	9.6146	13.0157	7.8478	7.143	11.7599	6.8194	9.111	11.8583	12.8277	-1.46816	-2.54675	-1.17484	-1.79052	-1.33145	-1.24373	-0.458419
Vitvi01g00921	10.7082	10.4734	10.8897	22.6895	18.9321	22.0148	23.728	18.6964	25.5098	24.2898	15.0946	16.4817	26.9311	26.8029	21.3931	24.6918	19.5941	20.1259	22.3159	21.8173	27.0009	17.9319	13.7997	18.1769	42.1256	36.8159	35.347	25.0584	30.462	30.412	18.5886	28.9489	29.2556	16.4223	17.7125	23.4707	21.7742	26.8105	22.1663	23.3347	25.3823	26.3572	0.844676	0.882529	0.825033	0.969366	0.915057	1.18602	0.908593
Vitvi01g00924	63.1005	68.2541	44.5762	105.269	84.9331	97.0125	68.5674	73.1886	79.3672	65.6289	42.2788	47.0279	62.4062	60.6142	50.6356	64.2273	57.9356	54.1841	74.7791	66.9627	63.9907	56.1864	58.0162	51.9291	185.178	182.186	142.244	122.486	111.23	131.665	105.189	100.441	106.305	129.954	138.278	117.95	106.654	107.947	102.951	106.092	93.0353	91.2494	0.561516	0.127209	-0.162466	-0.280979	-0.0928143	0.262938	1.33919
Vitvi01g00929	50.5444	43.8576	39.2562	165.84	144.027	152.26	175.857	155.715	178.065	58.7119	40.7803	45.3666	154.882	153.107	141.536	45.5147	42.9189	46.6351	47.7948	47.4544	45.0871	35.7049	44.5688	42.976	195.004	202.977	189.801	206.051	187.311	201.247	53.9648	74.4539	81.3463	207.437	238.252	178.479	83.6761	105.158	87.9464	76.8359	80.272	79.4186	1.64856	1.73045	0.140734	1.48905	-0.074215	0.109034	1.9826
Vitvi01g00932	10.7412	10.869	9.5367	69.6107	64.0027	68.2568	42.4288	47.8791	38.9509	13.2136	4.9623	6.4051	36.0561	34.82	34.314	7.7093	7.6946	8.9819	12.4182	10.4616	11.4797	8.5671	13.7101	10.4135	79.5663	98.2165	86.257	65.3042	67.8611	67.2734	12.0477	14.8825	14.6092	47.8839	44.3816	64.5184	18.4192	18.7112	19.8112	19.3134	19.4181	17.1062	2.55383	1.85099	-0.326757	1.493	-0.441295	0.178277	2.75102
Vitvi01g00937	32.8964	36.6183	34.3462	18.3662	13.9032	16.1248	28.4731	26.5756	29.1775	24.1735	20.5663	23.7902	27.2807	27.0573	25.4449	29.5173	31.7987	22.1043	30.2757	27.0447	30.3145	26.9142	30.2883	25.4088	23.1348	26.0906	23.4205	38.0208	33.7448	36.9005	32.6387	29.1479	29.117	36.5625	39.2882	36.7602	31.214	26.9554	27.1927	32.4507	30.1951	27.0756	-1.24855	-0.504499	-0.574304	-0.642742	-0.418879	-0.208727	-0.460009
Vitvi01g00940	4.9407	4.7383	2.6763	27.8435	26.3628	24.1299	15.6079	10.9209	16.8998	9.7262	4.1289	3.8705	18.2335	11.1756	11.5059	4.4698	7.0455	5.73	5.4298	10.0684	14.792	4.5823	2.792	5.4884	10.2489	12.4144	11.8911	17.2401	16.2091	17.2001	5.9457	11.565	9.893	15.0553	17.8158	17.1839	12.6368	15.2171	14.4962	14.4702	17.7281	15.4107	2.52441	1.6106	0.537883	1.46687	0.380281	1.32286	1.13782
Vitvi01g00944	3.2272	2.4842	2.3569	0.7355	0.4357	0.6078	0.7961	0.9926	0.5327	1.7753	1.1923	1.8077	0.836	0.836	0.9745	2.8775	1.6013	1.9156	1.4641	2.183	1.9158	3.8559	4.555	3.6988	3.1935	2.8439	3.1087	3.5796	3.5512	3.2929	3.7331	3.102	3.2675	2.6028	2.5609	3.1137	3.4918	2.8608	2.9636	3.7931	2.7641	3.5202	-2.32232	-2.00344	-0.737719	-1.87272	-0.423542	-0.493343	-0.680475
Vitvi01g00953	2.7438	3.2364	2.2876	6.087	6.5159	5.7185	2.8342	2.5284	3.0133	2.7635	1.236	1.4336	3.46	2.8463	2.4996	3.042	2.5772	2.8653	2.305	1.8704	2.0734	3.5179	2.4159	3.0181	1.6967	1.8565	1.4752	1.2972	1.6202	1.5141	1.1623	1.849	1.7053	3.0834	2.7286	2.9512	4.0512	4.3133	4.3466	4.0217	4.4207	4.8602	1.00416	-0.186782	-0.591657	-0.171355	-0.058735	-0.373991	-1.1176
Vitvi01g00954	31.2549	29.6475	27.6431	72.4752	71.4204	69.8042	61.2546	50.2826	60.6247	49.3701	25.9592	35.9944	61.3212	60.3631	51.4686	36.5211	34.2177	37.5731	33.731	29.7887	32.2881	27.519	27.7239	32.2015	41.2778	43.9807	44.5673	37.6762	37.3194	40.3594	29.5762	35.5472	42.7176	52.7222	61.3111	50.8997	44.6918	50.7629	51.0827	45.9974	53.2164	52.791	1.13203	0.758267	0.348346	0.707485	0.20147	0.151405	0.292813
Vitvi01g00955	20.0625	19.4722	23.6687	79.0712	80.8437	84.1092	78.1828	58.6024	72.5386	57.4695	42.3517	51.7601	54.3571	58.4013	58.1699	33.0894	38.2498	35.4754	31.5603	30.6144	31.1402	20.9337	23.9184	22.7207	56.2886	55.9352	59.5395	46.9116	52.0217	53.4818	52.2157	56.3039	66.6601	26.1444	30.0225	33.2357	37.2431	39.4114	37.5376	32.8855	38.6585	36.716	1.81015	1.52714	1.28775	1.1739	0.664676	0.601105	1.07159
Vitvi01g00958	10.3709	6.6032	13.4003	7.8758	3.3026	4.1366	7.5053	11.16	6.0515	8.6834	13.6893	16.1314	9.6372	9.4737	14.0995	17.34	16.6248	8.9529	10.2607	16.6297	16.3439	15.2954	18.5618	15.1368	17.5595	9.0173	10.8981	18.8472	10.9713	13.1138	22.9193	13.2329	10.5291	9.6987	8.1602	7.2677	13.4562	8.398	12.6323	16.627	6.7335	8.7781	-1.14246	-0.494038	0.38077	-0.133382	0.39661	0.549853	-0.662548
Vitvi01g00964	14.66	12.6633	16.5301	7.9487	9.6303	8.0749	10.1153	6.2624	10.9518	14.319	10.3737	11.8086	13.3677	19.7009	25.8788	15.5536	15.5964	9.726	7.5282	10.6002	9.8752	12.5754	15.1829	17.2906	5.8592	6.0856	7.8511	8.0247	8.6164	7.9014	8.8231	7.1156	7.1133	11.2738	7.6606	8.9048	6.1607	4.5187	5.529	7.9269	6.5532	6.5657	-0.907002	-0.876188	-0.236453	0.15915	-0.20268	-0.604016	-1.45932
Vitvi01g00965	6.6882	6.464	5.8198	4.2337	3.6299	2.8982	4.9068	2.86	5.8034	6.5908	6.2457	5.2391	5.4347	7.6056	10.098	6.1306	5.8362	4.7417	3.3301	4.1761	3.86	7.4912	7.0351	7.4419	3.2838	3.1683	3.8437	4.8659	4.1924	3.6496	4.5555	2.9658	3.5874	4.146	3.4448	3.7347	3.0943	2.6028	2.7032	3.1499	2.6603	3.7122	-0.955167	-0.678533	-0.0347908	0.0141766	-0.281891	-0.698711	-1.37393
Vitvi01g00968	9.3511	8.7411	11.1854	14.7941	13.7543	14.0317	18.2808	21.2606	19.7214	17.1876	18.0187	14.2882	24.2052	27.2933	28.6718	19.2247	16.9986	16.7978	13.6508	15.708	14.1132	9.5838	11.6267	10.8682	16.5617	18.8548	18.7287	19.7023	15.0499	18.5281	13.8372	15.384	13.9403	14.3219	13.494	12.928	14.9086	17.968	13.1728	12.4519	12.1034	12.8081	0.400954	0.817578	0.797196	1.19178	0.76665	0.611108	0.483016
Vitvi01g00979	12.7294	7.463	9.9959	6.7199	5.2314	8.0546	5.7629	7.6171	6.4287	9.501	7.1588	6.9196	11.3635	11.6874	13.2004	7.8026	7.9136	8.9654	6.6272	5.3775	5.1251	4.2768	5.7245	6.4521	2.332	2.0162	2.9418	3.1192	2.3577	3.2584	3.0922	2.6063	3.47	3.7546	3.1994	3.2385	3.249	4.8937	5.1606	5.4315	3.7032	5.512	-0.734481	-0.804543	-0.323058	0.00600091	-0.373791	-0.77543	-1.44543
Vitvi01g00989	2.2299	2.1864	1.9601	1.5273	1.499	1.205	4.2712	6.7075	4.1186	2.6169	4.6055	2.7759	4.1681	4.4734	3.651	3.5952	3.0158	2.5607	2.2004	3.5709	3.2013	1.7206	2.3708	2.2826	5.1361	4.4406	4.3759	7.0921	6.4421	5.9386	3.4838	3.5771	3.4239	9.4241	8.6894	5.8754	1.9878	2.0194	2.1443	2.126	1.8921	2.545	-0.728774	1.03795	0.69945	0.688706	0.426157	0.533013	0.861188
Vitvi01g00994	6.2545	6.3903	7.7651	2.2503	1.4255	1.8298	4.3943	4.2085	4.0458	4.3511	7.5292	9.4321	3.0656	3.0679	4.4177	6.9309	10.044	3.7862	5.5407	5.8559	5.8973	11.0129	11.8807	9.3525	4.8975	3.4392	3.6537	7.8065	6.6994	6.0135	10.8132	6.4542	5.67	6.5431	5.3515	4.8382	5.559	3.8785	5.3564	7.0812	6.678	6.5186	-2.03662	-0.890624	0.0951772	-1.2221	-0.0922082	-0.200204	-1.70528
Vitvi01g01006	4.384	3.5287	2.6585	22.351	26.0862	24.1917	25.4004	18.8809	22.7302	17.4007	6.7285	9.8064	18.2646	15.9861	13.9018	8.9089	8.5274	7.2868	7.5214	7.5341	10.6059	0.309	0.1531	0.1119	0.7464	1.3265	1.3319	2.3425	1.9296	2.5764	0.4158	1.3594	1.7147	0.9792	1.1241	1.0728	0.95	1.1192	1.0493	0.5059	1.1314	0.8698	2.64796	2.46409	1.6963	1.92899	1.12967	1.31511	2.26724
Vitvi01g01009	14.7755	13.5336	9.3515	12.7293	11.7711	12.6085	13.8213	10.941	11.0346	10.5881	4.036	6.404	11.2339	10.6489	7.2274	8.2857	9.2081	6.4759	7.6674	7.3266	9.588	3.1918	4.1164	4.2858	4.2582	5.9029	5.1047	8.3268	6.7572	6.6582	7.0409	7.7222	7.7878	6.4711	7.5794	9.3709	9.607	10.2193	10.2934	10.3708	12.6141	9.7691	-0.161812	-0.275364	-0.829692	-0.629536	-0.755083	-0.580403	0.128642
Vitvi01g01015	19.4184	15.3112	17.168	53.2046	45.738	53.1665	45.7021	45.5585	49.7858	30.6042	27.6675	26.0831	57.0551	51.2476	56.2684	27.6456	25.2031	26.0947	29.5574	36.2238	36.62	28.0668	29.25	31.7806	70.2179	67.3522	61.0739	49.9583	47.5952	51.0271	33.9966	42.3958	42.1107	71.8483	74.2876	53.4025	54.9521	59.8785	59.5785	58.0689	49.5395	56.6378	1.41223	1.2457	0.734918	1.40615	0.516879	1.02089	0.880661
Vitvi01g01017	1837.07	1619.41	1317.74	1949.84	2647.68	2136.86	2241.02	2439.12	1843.09	1231.23	1801	1018.43	1891.83	1707.32	1449.23	954.648	1006.81	1167.07	1205.09	993.051	872.929	1131.2	1278.06	1127.84	1896.12	2364.4	2312.56	2095	1931.69	1923.87	1140.33	1145.84	1154.69	3120.86	2884.75	2332.77	1246.92	1282.45	1434.53	1237.93	1349.66	1423.93	0.366811	0.249299	-0.190911	-0.179322	-0.697523	-0.5962	0.620416
Vitvi01g01020	1.9653	1.6614	2.1448	3.6945	2.4696	3.4145	3.5808	3.5602	3.2296	1.3474	1.3865	1.6026	3.1851	3.5883	3.8245	1.6752	1.5266	1.5865	1.7717	1.3793	1.6394	1.0325	1.3377	1.1455	2.2017	3.3787	3.2656	3.2539	3.9709	2.5631	1.6212	1.3589	1.6833	3.3628	2.982	2.9697	1.3663	1.341	1.1776	1.5268	1.9066	2.1298	0.586771	0.649348	-0.379662	0.617207	-0.357378	-0.230127	1.06008
Vitvi01g01023	15.0777	20.0239	15.0047	25.5519	22.4142	23.9679	21.713	20.4123	25.2406	9.6642	11.085	9.9292	16.7768	17.288	16.1541	12.0757	11.5348	13.4835	14.6693	13.0469	11.9976	13.3976	12.529	14.3831	15.3463	16.7624	18.2719	12.3392	9.8773	17.1891	5.4988	5.4389	5.3613	15.0318	11.1982	8.6339	9.5599	13.1246	10.4287	9.4616	9.8437	10.9826	0.373939	0.221576	-0.675905	-0.26286	-0.525499	-0.30135	0.0432273
Vitvi01g01024	10.9657	12.7867	9.8412	5.3224	3.437	5.3705	5.9117	5.8802	5.8017	5.1628	6.256	6.9969	5.928	5.7252	6.3269	6.8297	9.5054	5.2313	6.8472	6.5293	7.0806	4.8939	6.2514	3.793	3.4177	2.536	3.2586	3.6917	3.0985	3.2598	5.0138	3.9053	3.9088	4.1462	3.4584	3.2522	6.1939	6.2827	5.2758	5.8083	6.4963	5.5877	-1.40176	-1.13778	-0.839096	-1.16914	-0.750074	-0.680984	-0.97219
Vitvi01g01026	37.9202	34.5352	30.6867	13.9744	11.9228	10.7868	8.7128	9.3747	9.0672	25.8859	30.6195	26.1955	8.2629	6.749	7.1509	26.2825	23.4017	24.8077	24.8099	25.0159	26.7775	32.7806	22.3502	25.3305	10.7254	8.2388	8.0599	7.8109	6.6475	6.6228	32.4708	31.828	31.6004	15.6388	14.8535	14.0322	27.5927	30.2655	26.4677	33.7348	37.0245	38.7608	-1.63192	-2.12694	-0.282609	-2.47956	-0.559984	-0.391728	-1.86719
Vitvi01g01027	1.5404	1.5037	1.3802	9.3771	8.1856	10.3538	14.2718	7.5466	13.9129	6.6622	4.8077	4.0913	8.659	7.5647	6.315	5.2757	4.0208	5.0425	2.506	3.2002	4.1711	0.9875	1.1477	1.525	2.551	2.8337	2.8899	2.1363	2.7453	2.9197	1.8545	3.0344	3.6024	2.9934	3.5692	2.3669	4.8638	7.3583	4.9428	3.2058	4.3245	4.272	2.51217	2.81279	1.8441	2.09078	1.60847	1.19675	0.911223
Vitvi01g01030	20.3567	17.7468	43.5876	13.1663	9.0554	11.0177	37.4391	32.0148	48.4618	41.7111	53.5478	55.4539	47.5916	60.2228	67.4996	52.8446	54.1293	32.0878	41.7021	23.7106	28.5243	49.7056	73.84	38.1539	65.2499	51.9002	50.7486	23.2786	51.0048	40.9673	44.3452	59.363	51.5349	20.4304	11.6955	13.5053	17.1093	16.4282	18.545	53.6193	22.9688	24.4216	-1.44532	0.332676	0.924393	0.841162	0.667467	0.24574	-0.211649
Vitvi01g01035	22.7619	29.6207	25.1523	12.0346	12.619	12.9063	27.2402	27.9299	28.8604	18.4908	23.0866	21.3187	23.2946	25.523	25.6188	26.3202	21.1601	25.5688	33.9111	30.697	21.5948	44.6807	39.9859	40.7248	18.4158	21.9275	22.1018	41.4302	32.9762	36.0546	25.1459	25.0305	21.3272	39.9378	36.8061	23.8214	30.4218	27.279	27.2601	30.8932	20.4788	24.7776	-1.18888	-0.0887893	-0.268463	-0.325351	-0.175275	0.191866	-1.28755
Vitvi01g01038	3.5348	2.4482	1.9974	10.0347	7.7228	7.8599	8.8334	7.5584	9.5961	9.3041	2.2476	1.7796	14.9615	12.8715	14.5748	1.6314	3.0858	3.3727	3.8447	4.2454	4.6794	0.7566	0.1762	0.327	16.138	10.3702	5.5085	6.5815	8.5206	9.0216	2.2201	6.5024	7.6715	17.0151	22.5814	16.2004	5.5705	15.4896	5.1588	6.1528	6.4944	6.0276	1.54618	1.50975	0.755173	2.15341	-0.0653075	0.720703	4.34798
Vitvi01g01044	4.8676	4.8109	4.1732	7.7571	7.0357	7.0013	7.1688	7.1387	6.5852	4.5268	2.5342	3.7857	8.5676	8.7261	8.063	5.1191	5.0463	4.7281	3.8245	4.2396	4.1597	2.2781	2.7724	2.745	8.0005	10.0873	9.2744	7.9009	7.5041	7.8024	5.337	5.8652	5.9237	6.3183	6.3671	8.2056	5.7584	4.9624	5.4576	5.1168	5.83	5.1316	0.512078	0.390394	-0.336862	0.610533	0.00956976	-0.142826	1.54091
Vitvi01g01056	5.6437	7.2195	5.9939	20.7085	19.083	21.7967	22.5215	20.8823	22.4056	14.7083	13.9305	11.3954	21.3933	20.4299	18.6877	11.6138	11.0664	12.2173	10.9895	13.888	13.5878	7.8746	9.4526	8.6978	17.0423	16.9546	15.5109	17.6387	16.2912	20.2074	10.5526	12.5279	13.3158	14.0475	15.0146	14.0171	13.9457	16.5402	14.4402	10.9657	11.4527	12.6533	1.55853	1.5954	1.1169	1.41588	0.794013	1.06189	0.655015
Vitvi01g01058	26.8918	29.0723	34.0328	16.5751	14.1371	15.5714	27.6221	28.5908	29.0996	19.6321	20.159	27.4532	26.0995	24.8131	31.3647	26.3609	33.5989	23.6506	26.6067	24.8519	23.8078	27.0207	29.2214	23.4697	20.783	24.6384	25.3003	36.6573	36.6553	37.1706	28.4508	22.6359	23.6348	34.8804	36.2034	32.382	21.8163	18.3	16.5898	22.9008	20.2197	19.2766	-1.10348	-0.278217	-0.394395	-0.394414	-0.207385	-0.219112	-0.448652
Vitvi01g01071	2.2832	1.6947	4.6198	4.7795	2.4323	3.6531	2.9591	3.5796	2.0349	1.9748	5.4272	8.6328	1.1669	1.1048	2.4021	2.0061	9.8755	2.0082	0.9962	2.7112	3.1726	3.3808	6.1209	3.6917	22.2506	18.5794	17.566	7.0461	10.0694	7.818	21.6407	12.4765	9.88	3.9826	3.9004	3.4387	8.8118	4.6918	5.3117	7.4076	5.5696	5.1129	0.184656	-0.200716	0.934814	-1.14836	0.555785	-0.283353	1.88385
Vitvi01g01085	3.443	2.0961	3.8045	3.9221	4.5474	4.948	11.9075	15.1564	8.1134	3.5221	7.2662	8.1939	4.9999	5.7533	7.3852	2.3137	2.1755	7.9075	2.4708	6.7415	6.4661	2.5548	12.1189	7.1846	11.4098	9.5009	8.7701	11.2606	11.9112	7.5299	8.5979	7.4922	5.0262	3.0096	1.591	9.4416	3.0253	2.6956	2.0099	4.5352	4.2407	1.7822	0.391683	1.71865	1.06514	0.697967	0.361771	0.787617	0.205364
Vitvi01g01121	12.5998	10.5283	17.3498	6.6579	4.7797	6.5669	8.7956	10.3193	7.4005	9.0888	16.1077	21.5847	8.9445	9.565	15.7884	15.8163	29.4783	11.8226	9.8163	12.8219	14.9059	15.1476	20.2674	15.2767	12.7156	11.4275	11.6085	11.8318	17.9602	15.1521	53.7816	28.4493	28.5181	10.9147	9.1034	11.5435	16.7098	11.3183	13.1932	14.666	13.7759	13.0521	-1.31534	-0.809057	0.242746	-0.505552	0.380992	-0.0705777	-0.773825
Vitvi01g01137	27.2508	29.4151	22.8498	62.5221	67.7777	63.8163	43.5293	41.5631	49.8446	34.106	28.6218	24.9915	28.4712	28.0625	27.9686	20.2399	20.9173	24.9155	32.2409	32.5092	31.1864	24.1111	23.2657	21.8464	38.1722	47.7666	43.4343	29.0576	30.9753	28.7309	23.2155	28.6221	28.9213	24.4385	24.4759	26.3298	25.7882	28.124	28.0613	25.2058	24.2109	26.7891	1.14908	0.56041	0.171107	-0.176349	-0.355487	0.307321	0.6234
Vitvi01g01165	12.1779	12.5906	10.1431	11.5281	8.1776	9.4966	8.0342	7.5002	8.1922	9.4411	13.7671	10.824	5.16	6.2333	6.725	9.7083	8.579	10.2728	8.9886	12.8802	13.2209	7.9774	9.4308	6.3892	11.8253	8.5668	10.6095	6.4792	4.414	6.5953	5.0894	5.4521	5.5649	8.4785	7.7195	6.5247	10.1266	10.5879	8.1523	10.2702	10.095	11.3038	-0.404847	-0.759317	0.00287732	-1.21383	-0.378684	0.0434659	0.104598
Vitvi01g01169	2.559	1.6678	4.7499	3.5316	1.5601	1.3401	5.8409	5.6698	3.6561	3.136	6.0809	6.8979	4.8918	3.8031	7.6507	7.0052	8.6095	2.1859	1.8093	4.9852	6.3691	3.6126	5.7312	3.3786	13.1431	6.7625	7.4197	13.3585	13.2067	15.4903	15.4413	9.2289	8.5604	6.1963	4.693	7.7492	8.6877	4.4678	6.7252	8.1414	5.4599	3.7765	-0.634186	0.561207	0.888301	0.602066	0.871173	0.589332	0.834863
Vitvi01g01236	1.197	0.9779	0.8188	2.9157	1.5471	1.3021	2.8655	2.3911	3.2225	1.6993	0.7227	0.8402	4.1514	3.8296	3.4752	0.8195	1.5764	0.7242	1.0293	0.9721	0.6906	2.2666	1.607	2.8255	1.5782	1.3913	1.737	2.6123	2.2687	2.4288	2.8916	1.6399	1.5329	1.2591	1.3881	2.2874	1.1066	1.6924	2.0556	2.5909	2.0387	1.5112	0.79811	1.30598	0.142296	1.67993	-0.0514468	-0.11489	-0.793979
Vitvi01g01282	7.9425	8.4642	16.0756	6.4589	5.4366	5.5962	10.502	15.0338	9.8013	9.4565	21.2151	16.6276	9.5013	15.5316	17.7067	14.1806	19.5573	13.5709	8.832	10.2656	10.0825	7.6786	10.9626	9.6812	7.5987	6.1191	6.86	9.5915	7.3992	9.9857	7.3833	6.5576	6.1286	4.9244	4.007	3.2629	7.3532	4.9233	3.7329	5.7417	3.4231	3.9935	-1.03635	-0.0777857	0.593451	0.131215	0.444089	-0.114174	-0.729928
Vitvi01g01296	7.8148	8.2881	9.8311	5.0509	4.5235	4.063	8.2133	9.0294	9.6351	5.328	8.3513	9.6653	7.5182	8.7539	11.1332	9.472	12.7185	7.9101	10.0491	8.5729	9.3907	10.6248	11.4307	9.692	6.3714	9.3151	7.8915	11.8942	12.7351	12.0996	13.8575	9.6779	8.3944	9.9412	11.0641	10.3715	7.5767	5.8136	5.996	9.0179	7.5866	6.4418	-1.06766	-0.150187	-0.118047	-0.188476	0.110808	0.148427	-0.704315
Vitvi01g01313	3.0207	2.1943	1.7866	3.0406	1.9103	2.4189	3.9758	4.2921	3.0604	2.6401	2.1024	2.6016	3.5556	3.502	2.9601	3.3502	3.1366	2.0201	1.8572	3.014	3.9521	1.4427	1.2592	1.3429	2.0004	2.6722	2.1735	3.4888	3.2767	3.29	3.7473	4.43	3.8762	2.1839	2.75	2.8052	4.9116	4.2113	3.6868	4.5307	4.4808	4.0036	-0.0708696	0.495133	0.0940503	0.260104	0.178651	0.369168	0.480034
Vitvi01g01317	16.2922	17.0261	14.9381	8.7712	5.572	8.2823	8.8903	6.9634	7.2947	9.6285	6.3646	10.9103	7.1547	7.1112	7.0089	12.836	15.2875	9.1932	8.6858	10.1865	12.1503	10.3649	18.8467	10.1705	11.2925	12.9786	11.4954	16.0711	14.9318	13.4532	16.2401	12.5129	11.8954	10.3234	10.7273	14.1976	20.5471	14.3962	14.1642	15.1558	17.6082	12.5487	-1.24364	-1.26071	-0.827753	-1.4443	-0.477715	-0.601654	-0.396589
Vitvi01g01320	0.6705	0.688	0.6175	4.641	4.4723	5.014	5.3525	3.3674	6.7903	4.4096	3.5439	4.37	3.1977	3.0051	2.4576	3.3506	2.0516	1.9024	1.604	2.0988	1.8306	3.3171	3.0044	3.4402	1.5602	1.2876	1.5824	1.5639	1.3722	2.0383	1.7097	2.5566	3.1204	1.901	2.6206	1.6309	4.3378	5.6938	4.0813	2.8432	2.3859	2.8201	2.6927	2.7709	2.66217	1.87215	1.78915	1.52317	-1.42058
Vitvi01g01328	0.2332	0.1316	0.4832	3.5145	3.703	5.4519	10.5255	4.7813	9.0279	2.6841	2.3255	2.7241	2.5361	1.6015	1.6764	0.8052	1.4505	0.9098	0.5178	0.9337	0.4981	2.1966	1.9362	1.5188	2.3969	2.2352	2.1224	2.4819	3.1037	3.7786	1.2025	2.8183	3.409	2.8791	3.4505	2.145	3.3325	4.7593	4.7892	2.2691	2.1593	2.1788	3.78774	4.67362	3.24596	2.54583	NA	NA	-0.0272579
Vitvi01g01339	10.0252	11.7817	11.7661	16.8121	12.3688	13.0369	25.969	27.4075	26.8935	4.2087	2.4304	4.023	27.2146	23.7999	21.7749	7.3735	8.9219	5.6343	5.3239	5.6481	5.3935	3.9293	6.7034	4.6143	18.8027	26.9371	24.5797	39.973	35.2909	33.948	6.3903	6.6286	5.8967	37.7847	42.1221	43.2186	7.2922	5.3185	5.7435	9.4627	8.2484	8.0435	0.182548	1.05422	-1.64034	0.855109	-0.719578	-0.999858	1.94435
Vitvi01g01346	61.6226	59.9349	60.4002	62.3635	63.9698	60.6747	44.9727	45.1954	44.5459	48.1693	48.9174	58.4111	55.2717	51.719	54.9777	51.9559	54.9055	56.3755	47.6335	41.1865	39.3991	53.7707	60.2206	58.9107	36.4691	34.9184	37.2831	32.1978	32.0251	34.3159	36.5071	32.2494	34.7936	40.752	42.5564	40.252	49.9057	45.5881	61.891	44.3117	39.9308	44.4959	-0.0988107	-0.634733	-0.198736	-0.430249	-0.247319	-0.46592	-0.945173
Vitvi01g01350	184.686	208.318	200.221	133.61	110.76	112.975	138.97	127.169	146.915	148.175	95.5262	167.756	101.718	105.088	80.146	147.892	159.812	103.945	167.351	148.694	152.265	145.968	195.162	168.882	122.701	126.245	132.655	155.805	133.533	141.928	111.788	97.9789	131.798	141.672	156.214	122.335	158.571	162.405	165.228	162.958	153.28	152.177	-0.87599	-0.724141	-0.511887	-1.30785	-0.631367	-0.303077	-0.687436
Vitvi01g01362	106.163	99.2964	108.307	344.883	313.774	328.722	275.602	235.058	277.48	183.812	119.717	141.438	233.242	222.048	189.606	124.526	130.267	146.037	161.25	169.445	204.764	74.4376	84.4081	84.466	138.477	132.8	139.257	126.079	151.586	140.523	78.7392	95.9529	99.5054	99.8483	113.016	133.11	84.7349	107.175	108.38	117.411	123.237	115.139	1.51282	1.12814	0.52813	0.780037	0.265935	0.807498	0.480003
Vitvi01g01373	21.0802	28.0085	26.1591	14.7389	15.4288	11.2602	26.8195	25.2538	27.7885	19.2441	27.8458	23.5668	31.0733	33.9925	32.3742	23.7225	28.7098	24.1858	28.2412	22.3631	19.3409	38.1919	39.9205	37.9051	30.8876	31.737	35.3746	52.5412	53.0271	51.3323	43.1884	36.7454	32.7412	46.4108	50.8387	45.8496	27.4909	23.5473	23.7886	28.6208	26.6661	26.5494	-1.00032	-0.118475	-0.0529157	0.1075	-0.0729107	-0.0679388	-0.520931
Vitvi01g01374	9.4165	9.1886	9.9695	19.5686	14.7633	18.1536	16.5514	13.7568	19.8089	14.4971	13.1588	14.3386	16.3668	17.0049	16.9485	13.9073	16.0635	12.834	11.6273	15.8455	16.5625	10.6971	13.2978	11.3949	11.3653	10.7351	13.0225	9.5426	11.0018	11.332	10.7378	9.7936	11.7566	7.0448	6.5519	7.0729	17.6275	17.7839	15.2091	14.7803	12.5761	13.1266	0.731368	0.610945	0.584825	0.554808	0.485884	0.661547	-0.284089
Vitvi01g01376	12.3717	9.7793	20.948	12.8958	8.7822	11.5175	10.7577	12.8528	9.9661	13.1918	18.8065	29.1497	17.5596	19.3275	27.3268	16.3836	43.7993	15.9002	9.8618	13.9554	13.3641	13.6212	21.2839	15.0563	14.4558	12.6108	15.641	10.4565	12.4863	12.8251	30.5169	14.624	14.749	5.0618	3.1338	5.539	8.1796	5.5685	7.0712	9.9432	6.2425	7.6367	-0.524218	-0.557427	0.535626	0.312407	0.700485	-0.172637	-0.491706
Vitvi01g01388	159.861	381.437	214.02	1135.19	1275.54	1211.94	1026.26	1025.91	1664.75	923.378	46.4168	1496.04	818.984	1073.3	108.272	813.308	1053.85	911.757	1010.14	763.392	1210.3	75.5101	61.6968	45.2874	591.344	459.275	550.937	488.769	475.969	901.255	728.422	594.928	534.483	1208.55	431.15	801.7	808.161	556.93	482.158	365.205	636.835	270.106	2.11812	2.09189	1.68453	1.14926	1.77755	2.01241	2.8447
Vitvi01g01390	24.6856	21.9875	17.4919	52.9984	57.2808	56.2088	58.7644	57.9036	61.6542	32.1049	40.9755	25.6738	43.1708	40.2842	46.316	25.2648	23.4764	28.5471	28.4959	41.2437	41.5003	21.3404	17.9855	22.9144	29.7977	31.2611	32.6306	49.518	44.3905	42.9926	20.9986	31.0179	30.0821	49.3647	50.0499	38.3727	31.9305	43.3068	40.8257	37.0524	32.885	40.6005	1.23918	1.27393	0.664653	0.75228	0.181669	0.829898	0.307966
Vitvi01g01411	37.0221	45.607	40.4488	39.7937	32.4109	33.603	27.2361	25.5407	27.7563	27.3812	13.6797	23.7844	20.9897	22.8101	18.7446	29.8834	27.9859	25.6029	32.8035	35.009	45.1521	35.4605	41.0221	36.0838	16.7028	18.6967	18.3747	24.3252	22.3099	21.7401	25.0245	21.759	23.2116	22.7362	23.7463	27.4972	26.2546	23.2345	27.2954	31.5159	30.8836	26.6159	-0.364257	-0.814866	-0.911341	-1.23852	-0.655872	-0.0896806	-1.33938
Vitvi01g01436	7.9749	7.1577	6.2598	32.3093	27.8561	31.1423	21.6664	18.0177	22.5504	11.4964	5.0473	7.6234	15.6906	14.2103	11.5735	7.9804	11.9684	8.8172	13.2025	19.1178	28.8229	8.647	8.1869	10.0304	14.9418	15.7291	16.1044	12.6617	15.3053	14.0098	10.7397	15.8858	17.0772	13.0467	16.0187	18.6047	17.6855	22.2927	20.0344	21.7383	24.9075	22.4822	1.95184	1.34067	0.190523	0.697233	0.326762	1.54718	0.522363
Vitvi01g01439	4.7689	4.5279	4.1532	20.3378	16.9965	17.7695	13.4452	12.5627	15.2632	9.2375	7.2106	6.659	10.5935	10.0996	12.0426	6.8248	5.9909	7.1122	7.2918	8.8166	10.7531	5.7124	5.1159	5.7586	10.983	11.8702	11.8824	8.8865	10.0617	10.6737	6.9122	8.7155	8.8379	8.3694	8.2345	9.1929	7.4019	7.8432	7.6592	7.7016	8.6556	8.479	1.89156	1.41693	0.810064	1.01838	0.479744	1.03361	0.785915
Vitvi01g01440	15.8432	12.6585	11.9542	30.6887	30.9576	30.6912	26.1066	24.0684	29.3431	21.0341	13.1458	17.588	21.6257	21.3824	22.7318	13.9301	15.2026	16.7809	17.9074	19.9431	26.6225	12.7141	12.1759	13.0211	22.5355	22.1601	22.3362	23.4701	26.1504	24.5489	17.2038	21.0687	23.2934	21.4264	23.0487	25.4834	18.6744	22.426	21.3224	22.2764	23.2432	24.1359	1.05427	0.776122	0.376786	0.439096	0.0947678	0.708153	0.543138
Vitvi01g01457	20.4674	19.5561	32.0008	20.9786	27.2411	26.0715	28.4828	36.7889	27.6127	25.6584	50.9767	27.9391	42.2818	44.0352	63.7248	27.7182	34.4496	47.9834	29.952	26.6603	23.266	34.6474	50.5053	46.6697	37.1347	33.9904	38.0665	36.5741	35.1485	31.0847	28.7487	29.5536	27.5539	25.8645	25.211	26.8261	20.6483	22.3136	25.5286	22.6957	23.1758	23.6909	-0.0888614	0.168141	0.59476	0.794165	0.535535	0.191321	-0.538886
Vitvi01g01458	1.7003	1.2942	1.8462	1.6524	1.0645	1.6389	2.0428	2.176	1.6112	2.0072	1.1086	1.896	3.9366	3.7654	3.8487	3.8999	3.1819	2.5523	1.2801	1.9477	1.8777	0.4765	1.0837	0.784	1.6008	1.6108	1.4476	1.4327	1.4601	1.4483	2.6876	3.2913	3.5779	0.7194	0.6487	1.2523	2.0568	1.955	2.1905	1.6926	1.6156	1.3058	-0.299232	0.070383	0.068922	0.997552	0.899017	0.117547	0.735551
Vitvi01g01459	8.6342	7.2365	5.6237	12.1085	12.2138	9.8789	11.3301	11.6638	11.68	11.8741	7.563	7.1528	15.4324	12.6559	11.0303	7.5552	6.9592	10.2754	9.3511	7.4754	7.6052	5.7542	5.7613	5.4282	11.8417	8.5121	8.9431	8.5136	7.9471	8.7242	6.9777	9.6671	8.3449	15.2932	16.9354	11.409	8.3483	10.151	8.8319	8.8635	9.1619	12.3032	0.53493	0.489894	0.332705	0.606163	0.125122	0.222829	0.510519
Vitvi01g01460	50.5643	57.1615	62.3745	38.4791	28.7606	31.6374	75.0701	92.3816	63.1177	68.0545	190.416	141.04	45.2155	42.6792	60.0316	90.7241	74.095	64.434	79.3248	88.7422	90.658	81.4356	51.11	51.4189	93.1193	75.6178	79.2444	79.3807	96.5185	90.957	113.126	98.4613	101.563	120.897	114.327	84.1515	77.9997	78.6914	65.6724	85.5437	95.9401	98.1259	-0.929662	0.236983	1.28156	-0.468643	0.335096	0.642083	0.133751
Vitvi01g01476	44.5016	38.9921	33.4846	62.7696	31.8294	38.0018	37.2744	46.0171	43.6271	53.5765	53.5126	32.3577	61.8227	65.3111	48.1153	44.7003	46.5449	78.6725	62.8478	37.7842	32.9961	400.315	279.791	383.203	356.622	244.697	378.418	347.082	217.53	262.618	224.386	184.63	185.617	296.56	217.866	180.835	172.077	242.342	302.011	221.819	132.658	260.007	0.0274438	-0.0831412	0.293346	0.32502	0.463363	0.233773	-0.410391
Vitvi01g01482	6.5496	5.0408	4.6552	1.58	1.0183	1.0802	1.4936	1.5262	1.2387	3.2026	3.3946	3.4503	3.0131	2.4729	2.7651	4.4706	3.8081	3.0717	2.7768	2.6719	2.2049	3.7353	5.4452	7.0542	2.0474	1.8314	2.4243	2.9042	2.1566	2.5645	4.3757	2.5793	3.7467	2.1141	1.6437	1.7656	3.9559	3.073	5.2623	4.6394	2.4518	3.22	-2.28084	-2.13162	-0.659531	-1.23753	-0.613873	-1.04675	-1.63253
Vitvi01g01493	35.6725	39.507	45.7238	20.6581	20.6198	19.5466	24.5227	26.6994	25.3103	24.876	29.058	31.0098	23.8177	22.6106	24.5894	33.7023	51.2361	30.2422	26.5065	27.1632	26.9796	35.2084	41.0238	37.8647	26.4793	24.0493	25.7791	32.5266	37.8892	32.2626	44.8311	34.0358	33.1455	32.0006	29.0252	31.1453	34.2276	25.8656	26.3321	33.0446	28.6094	27.6334	-1.13136	-0.861157	-0.476586	-1.03054	-0.176945	-0.54601	-0.854636
Vitvi01g01500	25.5654	30.5608	29.5944	13.4162	11.9482	12.2048	16.2121	15.647	16.3354	19.2871	21.3544	25.6367	11.2714	12.1332	11.9694	20.317	20.7804	17.6082	26.5241	24.9572	23.5898	36.8774	36.8675	32.524	11.9401	14.5065	15.0231	17.2065	15.2814	16.8908	24.1426	22.9316	22.7876	16.9018	19.2382	16.4051	23.6968	22.3229	20.3807	27.3545	21.3417	23.2478	-1.33415	-1.03376	-0.343601	-1.54106	-0.643972	-0.154495	-1.63628
Vitvi01g01503	7.0459	7.4596	7.2426	18.1283	14.8254	20.0987	17.6799	15.0984	21.2661	13.7091	8.7296	8.7442	13.0229	14.0211	13.7267	9.9826	8.3921	7.3053	10.914	11.152	12.5669	7.9162	6.6472	4.4015	11.3109	13.5563	12.6918	18.2728	17.0538	20.1828	10.9487	12.0371	13.8271	15.9331	17.3108	18.9327	11.2241	11.7686	9.5433	9.1917	10.8412	10.0347	1.13891	1.11192	0.544762	0.642621	0.142193	0.707479	0.699184
Vitvi01g01510	84.4473	106.923	97.6034	38.4718	32.5598	35.8768	35.9157	33.6258	40.9965	60.0731	69.5669	65.957	31.2651	33.785	34.029	68.4954	83.5711	78.9426	87.7773	72.4173	62.6305	97.9776	99.1821	98.5633	30.5997	34.1975	34.5175	36.1706	35.2212	36.1615	56.7662	50.4158	52.0639	44.9592	42.7639	30.9794	69.8983	70.9393	63.6419	61.4285	52.519	58.9914	-1.58037	-1.58893	-0.530135	-1.80906	-0.417532	-0.335795	-1.85212
Vitvi01g01512	2.4126	2.843	2.8504	3.8629	2.7325	2.545	3.7205	3.2219	4.7199	4.1577	6.5574	5.2434	4.3918	4.36	3.8811	3.9195	3.7635	3.1457	4.0427	3.6448	2.298	1.302	1.1123	2.112	2.648	2.3504	2.5818	3.4506	2.7486	4.2431	2.591	2.4447	3.584	3.3124	3.1082	2.4357	2.6016	2.5453	2.6852	2.1484	1.6035	2.349	0.0272551	0.322598	1.01796	0.377693	0.317249	0.336169	0.473664
Vitvi01g01520	3.3533	2.3047	2.0667	2.9107	2.0214	2.4179	5.0923	4.581	4.7725	6.2895	3.0805	3.7432	9.3962	8.1448	5.7326	7.4209	4.3466	5.6504	4.299	5.8984	7.0132	5.1945	3.9536	7.5008	5.0173	5.9284	5.5878	9.8379	8.0762	7.735	6.2511	11.5466	11.8145	10.3155	15.144	11.638	11.9392	14.3564	15.0625	13.4887	14.3332	13.155	-0.211182	0.708981	0.784894	1.33951	1.08982	1.19601	-0.29131
Vitvi01g01536	41.4867	38.1814	31.0582	53.4264	41.853	51.4197	60.9381	53.0605	62.6085	58.2014	25.7042	32.3653	94.6546	73.3462	67.7446	48.3134	43.3781	51.7903	40.4258	41.1791	53.2721	20.3712	17.5946	22.3966	33.1287	44.4558	43.4091	52.9516	39.5917	42.9376	31.4751	55.7772	57.5906	43.3934	49.5121	71.3516	46.6786	50.1736	43.8002	33.9702	33.4188	31.202	0.260969	0.472227	0.0872145	0.830523	0.286619	0.319556	0.721708
Vitvi01g01537	1.3473	2.2303	2.5639	27.994	15.4713	22.5964	22.6035	18.1412	34.0421	11.3537	5.7741	5.5708	10.5122	11.2594	8.0139	4.7423	8.3457	6.0732	19.8526	19.9925	33.692	1.9424	0.1688	0.2924	1.1843	2.3188	2.2809	2.7233	4.2814	7.0165	0.2964	1.5849	0.6301	1.5561	2.3849	2.6432	2.6421	5.4839	4.8287	7.1392	5.9222	8.0441	3.26159	3.39612	1.90366	2.01164	1.53419	3.6062	0.924246
Vitvi01g01538	169.302	104.24	86.4824	174.738	228.267	251.106	319.931	315.93	363.5	372.317	83.7457	112.456	257.263	171.565	182.149	70.7027	100.409	95.8104	104.113	91.368	158.474	21.0798	14.8162	22.8636	59.2109	74.4143	73.185	127.555	189.989	212.208	34.0055	94.2891	78.2342	88.0592	90.76	99.1107	91.9691	146.323	128.326	87.972	97.8063	84.2323	0.732089	1.27488	0.66913	0.505342	-0.524364	0.0095881	1.52852
Vitvi01g01540	17.3526	15.7776	15.3887	27.6104	24.5432	24.4455	24.9065	28.4137	24.9066	17.4043	12.7328	15.9665	20.0985	18.754	15.5396	12.4998	11.4184	12.5695	13.771	12.1682	12.269	14.3138	16.128	12.6367	47.3278	44.6646	45.1416	36.9169	32.4496	30.9299	22.4843	15.2284	13.4738	33.5497	28.9586	29.9189	12.1766	8.9431	10.1047	15.1243	14.0717	12.7196	0.518141	0.488583	-0.0501081	-0.0936903	-0.500054	-0.306243	1.3947
Vitvi01g01557	13.412	13.1822	18.9882	12.6809	10.4138	11.6227	15.0532	16.8183	18.4865	18.834	19.3737	19.3546	30.1608	38.5517	42.1848	16.9983	28.6076	25.0281	15.8641	15.3212	13.5379	16.0619	18.6121	18.7049	12.8082	11.8256	12.1301	13.3227	14.5776	12.9534	16.9019	10.7926	10.1486	7.8338	5.9991	7.5096	9.1061	8.7041	9.7535	7.3791	4.972	7.1517	-0.536259	-0.0554903	0.371711	1.01932	0.538736	0.0130018	-0.811395
Vitvi01g01561	6.2233	5.8145	12.9657	5.0589	4.9629	5.6988	5.4737	5.976	4.6324	5.8736	20.0811	13.0126	4.9214	4.7298	8.2262	10.1524	11.9903	11.8881	6.448	10.4641	10.3714	25.0004	30.737	23.8508	14.762	14.18	15.7165	10.1756	13.7821	13.5122	20.6844	19.8542	17.222	5.4134	4.6427	7.5964	17.0428	15.1323	15.9541	16.4673	15.7391	15.2107	-0.810156	-0.834873	0.701641	-0.749942	0.358384	0.165606	-1.10666
Vitvi01g01564	6.8675	9.0644	9.123	26.756	24.9101	26.3342	36.188	30.7725	45.431	29.8065	14.6092	18.9531	41.9039	42.6303	38.9897	12.1628	14.7718	16.8423	17.6265	16.5863	18.1867	5.0266	6.7478	7.3006	10.0126	10.804	9.562	8.2275	9.8984	9.2613	4.7983	7.0826	6.5236	5.5589	6.0927	6.2499	6.3397	8.4657	8.6585	5.624	6.6775	6.2768	1.49175	1.96146	1.35594	2.03637	0.715558	1.09846	0.404065
Vitvi01g01578	3.5474	3.4923	5.9207	3.1298	1.9545	2.8637	3.2331	4.9119	3.003	2.7648	6.9155	5.1196	2.817	2.3213	3.8245	4.5864	5.5802	3.4376	3.0483	4.4972	4.6262	5.1558	5.0747	5.3058	7.7382	5.6661	5.8807	3.2837	3.6403	3.5296	7.0596	5.103	4.5167	2.5224	2.1867	3.0943	4.348	3.3249	3.62	5.0788	4.5525	4.4272	-0.85568	-0.417356	0.244492	-0.798363	-0.0316638	-0.0512363	0.0322605
Vitvi01g01621	66.765	64.4531	56.9005	47.663	42.2127	44.4752	33.3228	30.2485	32.7642	71.7492	45.6255	58.9973	28.1426	25.4454	23.099	44.5066	43.5891	43.4919	47.8385	49.9778	54.5791	53.0505	43.4527	39.5472	67.0183	75.561	75.9402	35.0674	35.7272	38.2142	49.0074	52.409	70.1759	41.1093	49.0195	37.6671	56.9222	69.193	58.9488	61.9065	69.119	63.5083	-0.627564	-1.16663	-0.0722942	-1.55485	-0.607966	-0.267112	0.397882
Vitvi01g01628	27.77	24.9582	30.4086	49.563	46.8372	53.7706	55.1342	53.0615	56.7985	45.8065	64.5864	57.4302	79.0743	83.1621	101.541	40.3744	59.2102	49.6529	48.758	32.8271	32.2944	32.6057	31.9325	29.6112	57.3732	51.669	55.3727	46.025	45.0911	44.1668	41.1217	37.3497	43.6744	31.8498	31.5839	37.5381	34.4991	40.3529	40.0908	33.7847	33.7806	38.74	0.712851	0.790169	1.05325	1.40227	0.748942	0.495275	0.524309
Vitvi01g01640	4.181	4.5653	8.2211	5.3602	3.7741	4.3634	6.7837	6.3766	6.3648	3.1928	6.5306	7.875	4.4748	5.6455	8.2587	4.5963	8.717	3.8308	3.9085	3.8511	4.3214	4.5616	10.0642	4.0429	9.5577	9.7143	9.6331	6.0122	11.5884	10.1301	14.1588	6.9701	9.2385	2.6959	2.4088	3.5113	5.4956	4.2024	3.3096	3.2275	2.9246	3.2629	-0.47745	0.00353378	0.0910112	-0.152424	-0.0971767	-0.450225	0.377243
Vitvi01g01641	3.4092	3.0404	3.8536	3.3046	1.6634	2.5559	2.4925	2.8648	2.161	1.8848	2.3622	3.4871	2.1397	2.3629	2.1996	2.6521	4.5136	1.9167	1.0324	1.4876	2.1994	1.3717	3.6164	1.571	2.84	2.4837	2.5805	2.2403	2.9665	2.6742	6.4281	3.3767	3.445	0.7188	0.4516	1.0858	1.6828	1.055	1.5354	1.8968	1.0427	0.888	-0.605018	-0.65622	-0.387369	-0.877731	-0.295124	-1.08632	0.0185121
Vitvi01g01644	5.9984	5.0376	4.303	1.9955	1.5245	1.7541	3.6987	4.4213	3.1479	1.7565	3.2897	2.6421	5.1877	4.2403	3.9199	2.6643	2.1861	2.6041	2.2612	1.7269	1.7797	2.8211	3.5188	2.2127	1.8122	1.4764	2.3392	2.0173	2.1775	2.0741	1.5196	0.7756	0.7881	5.021	3.494	2.5995	1.6805	1.646	1.3588	1.7299	1.5422	2.3852	-1.68138	-0.647443	-0.952038	-0.457981	-1.12932	-1.37601	-0.880819
Vitvi01g01648	1672.07	1765.56	2024.33	1046.14	1140.6	1089.87	1041.6	1261.68	1014.37	1690.06	3037.83	2490.34	712.94	726.738	955.377	1891.89	1678.6	1812.39	2365.43	2368.13	1774.1	3761.88	3043.49	3101.26	2025.51	2015.8	1956.44	1194.57	1112.61	1185.43	2379.33	2159.69	1890.15	1601.87	1412.58	1010.58	2299.82	1822.46	2220.33	2370.87	1714.37	2140.85	-0.874802	-0.919624	0.44548	-1.45459	-0.109641	0.293962	-1.01052
Vitvi01g01651	106.97	127.915	90.5655	104.223	101.605	98.8882	58.1619	50.4963	62.27	83.2215	106.446	57.481	32.6304	27.6661	27.5978	51.3084	56.6049	64.7318	91.68	90.119	84.0105	74.6756	55.4208	64.0673	28.3861	31.6724	34.211	25.0893	23.2951	28.9146	29.6662	36.6977	34.5884	34.0296	37.0396	24.3372	52.1976	60.2582	44.2623	54.5219	50.3518	59.4233	-0.236689	-1.13236	-0.353746	-2.15187	-1.00466	-0.255566	-1.3306
Vitvi01g01655	2.5189	1.8052	2.025	9.1323	12.1048	11.408	5.4778	5.6254	5.3222	5.4632	2.8322	1.7714	5.3436	4.8996	4.2017	3.1179	2.5158	4.4861	6.5888	5.9226	6.7694	2.2594	2.004	2.7989	3.0701	2.5962	2.9108	1.8651	2.7636	3.017	1.1214	2.2086	2.4623	3.0479	2.6087	5.4555	2.7556	4.6769	4.1796	4.2043	5.1643	5.3833	2.23653	1.17917	0.69738	0.936368	0.60108	1.64785	0.004791
Vitvi01g01657	23.9155	23.3601	38.5975	29.3925	23.6648	26.4155	39.2136	50.5381	41.1255	29.0016	82.6756	62.7198	41.0239	48.9974	62.1557	31.5423	58.5231	33.3242	24.6466	42.508	37.069	65.2558	52.046	53.8319	58.2742	38.7249	33.5986	46.1684	44.0259	48.2959	68.3602	64.6646	40.9907	47.259	35.1754	22.7593	31.2767	31.0984	28.0506	27.1694	16.5778	25.5206	-0.256167	0.40923	1.07504	0.561339	0.416726	0.318333	-0.678853
Vitvi01g01660	9.2657	8.3621	16.6055	6.8252	4.5789	5.4267	7.155	7.7447	6.9844	8.5808	13.422	19.4736	9.6926	9.8399	13.9677	17.6729	21.0886	8.8566	8.5643	13.3705	14.119	11.7519	18.3981	12.9242	14.3502	10.8388	12.3858	10.0361	11.1585	9.6831	24.5748	14.4986	16.263	8.4455	9.0428	9.8745	13.8131	10.2989	10.6186	11.4227	8.9782	8.7044	-1.17255	-0.843601	0.309459	-0.294435	0.36593	0.112982	-0.462635
Vitvi01g01666	40.5386	37.8102	38.0342	61.8283	56.3602	60.3346	54.5873	56.865	53.2216	40.6359	24.6816	37.7437	46.5488	47.1752	38.4663	42.2051	40.0466	36.5158	39.9832	38.766	48.3557	35.1736	35.8188	33.9048	77.4765	75.0967	68.305	77.9237	82.5056	80.0909	64.2635	60.8335	62.201	80.4853	81.3956	98.5822	51.6314	48.5207	46.0882	60.5452	66.9443	57.4946	0.476128	0.30014	-0.156866	-0.0758095	-0.0647898	0.163543	0.795886
Vitvi01g01671	44.2633	37.4843	35.3808	78.752	76.7036	79.7552	57.6586	53.5341	49.956	40.889	23.9041	36.8748	63.885	58.931	54.5893	45.131	37.9793	38.5608	33.7537	38.9268	41.3634	28.0156	32.1766	30.4563	72.2089	74.8074	73.1778	51.4984	55.3265	52.942	49.1161	53.3009	54.2968	48.5704	50.795	55.1563	50.6913	50.2201	52.0292	51.8993	62.0545	59.5913	0.867458	0.259817	-0.186469	0.338981	-0.0361931	-0.00136597	1.00651
Vitvi01g01672	14.6177	17.234	21.3385	6.0369	6.505	5.5842	12.0411	8.4892	7.5981	11.9608	42.5838	21.8128	7.7243	8.919	10.9523	16.5797	18.5808	17.9693	13.5601	20.388	13.7593	22.6514	30.2179	21.0006	8.2027	7.0618	8.0403	10.6445	7.6531	9.9268	9.1687	11.5766	12.9703	11.3205	9.7101	6.8484	14.3806	16.7981	15.2404	12.5493	9.005	11.6267	-1.69251	-1.11899	0.584471	-1.21563	-0.0939752	-0.116877	-1.93612
Vitvi01g01673	137.752	138.721	105.581	91.9093	97.6008	91.0315	85.6316	84.8879	85.2718	93.1926	94.0723	97.324	71.2688	62.6005	67.8747	113.621	100.084	106.736	90.8893	100.694	97.8292	115.321	151.353	128.696	109.711	107.338	103.73	97.6648	100.783	85.5395	151.737	133.131	141.2	101.221	108.46	97.4978	149.819	139.143	139.855	125.631	119.594	127.067	-0.583266	-0.780925	-0.39612	-1.18481	-0.345177	-0.363941	-0.571642
Vitvi01g01678	2.5704	3.0198	5.986	2.4594	1.5292	1.9182	2.2329	2.3618	2.312	4.762	6.1892	7.6273	2.8982	3.13	3.2552	5.6441	6.6247	3.98	2.1436	4.0763	4.3274	5.5069	8.7377	6.6817	7.5886	5.2932	5.2221	2.9008	3.6099	2.6498	13.3376	8.8932	9.0748	2.8156	2.6043	2.7285	6.1744	5.3397	4.1976	4.6134	4.7182	4.5638	-1.12169	-0.944392	0.717523	-0.578782	0.387468	-0.096406	-0.474795
Vitvi01g01680	6.6741	5.5467	3.8985	118.225	89.3468	100.148	76.4952	53.825	93.62	48.8761	23.0064	18.1339	64.7532	50.6513	42.3164	15.5358	19.0586	19.7257	43.1021	59.6599	82.3539	9.3817	2.8084	4.6217	39.0165	45.94	36.8073	36.5054	46.9696	51.9081	10.9289	35.6136	33.9338	30.5468	34.9905	54.7998	26.4144	49.6166	35.6649	49.3627	42.4229	48.8319	4.11136	3.59623	2.50427	3.03299	1.66219	3.55478	2.53983
Vitvi01g01682	7.6989	7.7242	7.932	23.6268	21.2776	23.3389	21.4274	20.9956	23.5604	12.637	6.4159	8.1248	20.2063	19.3623	19.6234	10.0242	8.3105	8.0587	10.3715	10.6671	12.2012	6.3363	7.2702	8.6645	25.8583	28.4394	22.7819	25.4124	26.3278	25.7731	10.7873	14.3472	14.3515	22.2693	23.7361	28.0155	13.6729	14.2705	12.2137	13.0077	12.9403	12.4285	1.40416	1.2973	0.238085	1.07951	0.083056	0.546551	1.51966
Vitvi01g01683	3.3112	3.5037	3.3826	3.7954	3.3757	3.0421	3.6201	3.9745	4.4039	2.9487	2.202	2.7505	5.1143	4.1902	4.0777	3.0469	3.7853	2.8064	3.1397	2.9205	2.6921	2.2017	2.9335	2.253	3.0497	4.088	4.0073	5.3245	5.4051	4.7306	3.7344	3.0167	3.7911	6.0504	5.9466	6.3499	3.3048	3.3418	3.0132	2.8701	3.4814	2.8538	-0.13918	0.0304967	-0.346699	0.131344	-0.181732	-0.185636	0.321381
Vitvi01g01700	28.3041	46.7738	44.6514	43.9944	30.3341	36.6072	29.0195	27.0083	29.3898	18.3556	11.9714	16.5576	32.4332	35.3314	31.0448	25.4568	34.5025	42.4295	27.0041	23.9076	26.486	32.9846	45.3296	34.8699	21.2638	23.5138	21.2024	17.8564	21.7615	18.6641	15.5724	14.3884	15.5621	10.9446	8.9488	14.7058	21.8601	22.1084	26.8461	21.0855	24.9858	19.3638	-0.263005	-0.691455	-1.33345	-0.541032	-0.311722	-0.593446	-1.0464
Vitvi01g01701	19.9959	13.8869	11.792	8.4451	7.7745	7.459	10.6905	10.1371	8.9474	16.8375	10.3536	8.9635	18.0604	20.2556	21.2153	20.3867	10.6719	18.3689	12.5347	13.6254	15.902	11.6329	14.3726	13.6565	7.8872	6.2949	7.0432	15.2331	10.6906	11.5503	12.004	9.7983	8.9948	17.0249	14.5209	17.0383	8.6908	8.2522	14.4193	9.5538	7.4223	8.6513	-1.08386	-0.815828	-0.30972	0.120634	0.0361199	-0.080737	-1.17461
Vitvi01g01704	17.3038	19.3553	18.5932	48.1104	40.3493	38.5833	60.5247	53.0523	56.6611	40.5767	43.0383	47.9875	42.7207	31.9288	35.6966	35.365	27.0595	25.286	27.8148	33.668	35.5034	22.7023	18.5787	18.0085	44.449	50.0478	44.6957	56.9631	69.4428	60.7145	63.3079	68.065	72.6216	64.5181	73.8797	64.8653	45.9825	48.0107	40.4529	52.0484	54.1109	63.0945	1.05669	1.42055	1.28089	0.73567	0.572204	0.847591	0.946108
Vitvi01g01705	50.2389	52.6855	73.5476	51.4355	43.4236	48.0088	50.0401	59.5013	62.3021	54.7736	74.9983	79.3651	74.9493	83.1923	126.089	69.0995	100.818	88.8732	73.5059	63.893	52.7243	79.7655	87.8689	66.3344	70.5409	65.7598	68.2828	52.9266	59.4974	56.5811	83.5104	65.5409	64.9057	42.144	41.4551	39.4679	56.1174	55.7163	50.7442	46.1089	38.597	43.7976	-0.448956	-0.237761	0.281162	0.420722	0.458774	0.149322	-0.470014
Vitvi01g01708	1.512	1.4002	1.3923	6.5259	5.4132	4.9047	3.1458	2.4094	2.9741	1.4022	1.5058	1.8502	1.1957	1.2491	1.153	1.2754	1.9146	1.7068	1.119	1.0476	1.3549	2.1502	1.4027	1.349	4.4427	5.1636	5.4395	2.1532	2.6565	2.8909	1.583	0.9146	1.088	0.5541	0.7721	1.0307	1.7351	1.3268	1.4763	1.1315	1.1818	1.1037	1.82842	0.790843	0.172416	-0.516533	0.0936787	-0.250621	1.32706
Vitvi01g01711	20.7358	18.8293	10.1215	21.7928	24.7196	21.1524	30.0002	21.2291	27.3341	17.1736	9.6981	12.1503	30.1454	21.1642	19.3979	9.245	11.7493	11.8165	16.346	11.8281	8.5062	9.1093	4.2246	6.5674	6.5601	9.4528	8.4466	21.5453	18.9823	20.3801	9.8387	13.6659	15.6174	44.7374	53.937	49.7149	20.278	21.769	19.0628	18.8469	25.4536	25.5918	0.311199	0.458304	-0.331664	0.24899	-0.692658	-0.397613	-0.00204636
Vitvi01g01729	2.8961	2.6061	1.1822	11.5551	10.5455	10.303	9.6029	9.9734	9.4754	3.316	1.9194	1.8759	14.379	13.3942	14.03	2.7163	2.2718	2.8397	3.1524	2.1515	1.855	2.2912	1.9267	2.3331	16.6266	15.6964	14.0523	16.8694	17.2446	17.2809	3.8175	5.5433	6.4004	16.087	13.9758	13.9786	5.1191	7.0999	5.5287	4.5239	4.6114	5.8084	2.13641	1.91655	0.109553	2.37963	0.138155	0.135142	2.54749
Vitvi01g01730	6.6413	6.0366	6.3213	9.8737	12.1208	10.2975	12.6466	12.7973	13.0335	10.4029	11.5091	7.7871	17.9885	17.3215	16.0272	8.2652	6.7463	9.8545	8.2568	7.8707	6.1359	9.5073	7.8636	8.9106	13.9723	14.9515	14.6651	16.4964	17.5071	16.5872	8.2093	9.6295	10.9716	21.6398	18.8598	16.328	8.5349	9.6201	9.7814	8.2398	9.7042	10.7813	0.632115	0.818611	0.685957	1.17525	0.307842	0.268695	0.446704
Vitvi01g01733	2.2566	1.2822	3.1381	4.0541	5.9295	6.925	7.6904	8.8247	7.0012	7.7732	5.7567	6.0095	12.0911	13.103	12.1901	6.6961	5.8628	7.1861	3.9535	5.0886	5.9015	2.7309	3.3758	3.3737	5.2863	4.1793	3.4696	2.7658	3.2197	3.1479	2.8872	3.3565	4.5951	2.5133	2.306	2.5874	3.3674	3.759	2.9573	3.0886	3.4109	3.2505	1.21469	1.62769	1.58903	2.23798	1.49016	1.2099	0.177733
Vitvi01g01735	1.9992	3.4097	5.5227	2.6425	3.0726	3.5971	5.5248	7.5351	4.0617	4.431	14.5576	9.3398	3.7943	4.0361	5.4173	5.413	4.8756	3.268	2.1042	3.3615	3.7263	2.9288	4.843	2.8206	4.755	4.0664	3.8923	3.0696	4.553	3.2536	5.552	4.6524	4.4155	0.8659	0.7078	1.0251	4.4806	2.741	2.4381	1.8759	1.3844	0.9091	-0.376651	0.441685	1.43141	0.00720503	0.208545	-0.211851	-0.00633737
Vitvi01g01737	2.2893	1.6537	1.56	10.2942	8.4244	10.5258	4.294	4.94	4.4105	3.1615	2.4937	1.7518	3.5121	2.8537	2.2695	5.1696	2.3282	3.8443	4.0887	6.8737	10.9166	1.9165	1.0327	1.174	4.723	4.0476	3.9727	3.0835	5.3835	7.2145	1.6429	3.6708	3.4977	3.1531	2.2578	4.0882	3.5018	5.8705	6.1195	22.1768	12.3651	16.8912	2.27303	1.11418	0.466552	0.398933	0.964491	2.02554	1.33144
Vitvi01g01748	50.1925	57.8529	120.634	34.2102	22.3134	25.492	59.4228	72.0306	69.6405	47.9737	116.112	108.044	56.2395	74.4141	123.123	87.673	176.613	75.9589	77.0772	69.6668	66.5262	110.742	130.629	81.4618	63.3913	82.4226	83.367	107.693	121.921	118.692	130.844	77.8165	88.6809	63.412	71.0848	63.7358	61.4734	53.1994	41.6471	49.433	39.5717	39.997	-1.63026	-0.383656	0.298922	-0.117208	0.459696	-0.0586608	-0.766548
Vitvi01g01750	12.4219	11.4259	19.8282	14.6183	14.9531	15.5719	10.5654	11.8325	9.7959	12.2048	12.1896	17.0388	9.89	9.5503	12.3148	17.9534	19.9822	16.0781	11.3834	16.2277	15.7568	12.7709	17.1902	14.317	13.6256	13.5458	14.4071	9.7148	10.0196	10.6715	16.6491	12.0866	12.3794	6.7778	5.872	6.9824	10.6884	8.0377	9.8263	11.1755	9.2959	9.7193	-0.0910222	-0.638869	-0.0471228	-0.722328	0.21228	0.0290407	-0.360752
Vitvi01g01754	24.1009	24.7437	36.0357	16.4573	12.6868	15.5532	33.7226	36.2465	35.5438	19.2519	22.6133	29.8109	28.1043	29.085	34.0579	24.9524	27.2271	18.3331	20.2347	20.8673	22.2392	27.9278	30.1735	21.9784	38.3993	45.6351	43.708	58.165	58.3187	57.1138	45.659	34.4109	33.4671	68.6833	73.2932	62.3753	32.6159	26.8312	25.987	38.5232	37.0069	32.9021	-1.07139	0.11423	-0.21399	-0.158666	-0.367911	-0.383287	0.397352
Vitvi01g01756	2.3237	2.5283	2.3278	4.4205	4.3983	4.2528	4.4129	4.2555	4.5099	2.2716	1.3178	2.0994	4.0602	4.611	3.9537	1.9513	1.9414	2.52	1.7972	1.4583	1.9388	1.0187	0.9837	1.0608	2.0337	2.8006	2.9639	2.9845	2.4324	2.6343	1.4895	1.2769	1.7013	3.2098	2.6921	2.4048	1.9266	1.8668	1.9578	1.807	2.1698	1.8532	0.721777	0.672143	-0.322103	0.552068	-0.249405	-0.432974	1.07212
Vitvi01g01764	16.4291	27.5981	25.0235	5.4935	3.2448	3.9377	2.3498	1.5331	2.582	6.7485	10.0173	12.6971	2.0717	2.6893	2.3771	17.7456	16.1137	13.9562	15.6419	17.0654	18.3116	23.3567	24.9537	28.1555	2.824	3.1611	3.2325	2.8998	1.4111	2.9563	14.3583	11.6506	10.9725	9.5391	9.7692	6.1476	15.7115	17.2939	14.6213	22.0587	19.2109	21.9908	-2.59893	-3.61398	-1.20132	-3.53785	-0.628908	-0.402401	-3.32851
Vitvi01g01777	10.7288	11.4076	10.7386	8.2181	9.6236	9.9563	9.2472	8.6855	9.7573	8.4481	7.8143	9.984	10.3289	10.4891	12.0897	9.554	10.9213	8.0958	10.0278	8.8305	8.4101	10.6925	14.2159	12.2045	12.6628	12.4338	12.9461	10.53	8.1002	9.258	6.7614	7.3109	7.4284	12.3822	11.628	10.4518	11.3416	12.977	10.9964	10.0694	10.2624	9.3278	-0.381897	-0.449499	-0.301272	-0.265982	-0.303365	-0.234012	-0.235094
Vitvi01g01779	61.2263	56.7129	60.0338	139.799	130.289	141.411	110.062	107.093	113.882	94.966	63.8647	79.9585	117.259	122.646	104.541	83.55	77.7689	92.0425	92.3298	100.372	105.569	74.1072	78.4545	92.4927	157.214	147.01	158.339	133.482	130.606	133.421	88.1756	102.722	109.522	127.908	131.733	149.17	89.5785	116.042	114.507	120.403	122.857	120.685	1.06862	0.69519	0.447387	0.692672	0.423489	0.782707	0.639661
Vitvi01g01782	7.4247	5.4687	15.8634	10.7448	8.4887	10.0325	9.1006	11.6944	8.6903	9.0474	16.8503	18.7006	12.9137	13.7595	24.7061	12.9002	25.1262	14.1839	7.9019	11.7101	10.6616	9.1075	13.3648	9.8048	18.8068	11.5469	13.8613	8.58	10.6212	9.3789	22.7224	12.6832	12.0651	4.2942	3.1313	4.5759	7.164	5.3773	7.202	8.1161	6.5441	7.6367	-0.118502	-0.159628	0.677014	0.573195	0.757339	0.116086	0.18491
Vitvi01g01793	52.1534	46.5402	38.4641	41.5745	36.9878	37.5887	27.8765	28.7922	32.5664	52.78	56.3345	52.2957	25.7181	23.576	27.5675	54.0698	45.8419	39.4398	49.5787	50.5021	48.8928	57.6151	47.2552	53.3562	74.3055	69.6047	66.5763	46.5719	35.864	36.5246	62.2438	60.3392	62.4482	67.5086	69.9441	51.4458	55.3688	66.9996	63.2695	71.8378	71.8729	80.5893	-0.380499	-0.820628	0.267502	-1.09952	-0.0736046	0.157216	0.126279
Vitvi01g01799	5.1053	4.1117	5.754	2.6887	2.7759	3.1398	4.3621	5.5887	4.238	3.1572	2.7461	4.1016	5.9193	5.8801	9.2527	4.0822	11.342	4.3862	2.7419	3.1084	3.459	1.215	2.907	1.6125	3.4956	2.2778	2.5097	2.1163	1.4048	2.0536	15.7927	6.0996	5.9592	1.0135	0.6859	1.5473	1.6091	1.239	2.3924	3.0602	1.9334	2.5549	-0.93729	-0.276554	-0.556918	0.225782	0.284274	-0.64441	0.275453
Vitvi01g01801	3.5578	1.9797	1.6243	66.1303	55.0372	56.3988	37.9546	31.3034	44.9289	26.7832	9.7526	10.1388	22.6977	21.2244	20.748	7.6014	7.3061	7.4866	27.1417	32.9397	46.6486	4.6513	1.6484	2.0929	21.1482	25.8224	20.5254	19.1415	30.9738	29.5667	5.5245	10.9184	12.8184	11.3697	11.9083	26.456	7.4128	12.2209	11.5415	18.3679	19.2003	18.1054	4.501	3.80311	2.72445	2.92192	1.5594	3.9371	2.69639
Vitvi01g01802	10.632	7.2511	9.6922	21.4607	20.1386	20.2227	15.2631	13.8732	14.997	14.0825	14.88	12.3736	14.1444	15.226	18.5074	11.3804	11.7594	11.2029	13.2983	14.0934	15.1614	8.7569	9.2231	8.5385	12.3556	11.4056	11.2276	10.0559	11.6392	10.8273	8.0958	8.2388	11.5312	9.9185	9.9276	9.5609	9.444	11.084	9.9301	9.8335	10.0208	10.6929	1.03045	0.484135	0.624721	0.535343	0.228521	0.668347	0.122967
Vitvi01g01803	2.819	2.3033	3.9463	14.7465	12.4109	14.8217	9.7278	8.8974	10.5531	6.0443	6.068	6.6057	5.9448	5.3644	5.4342	4.7185	7.6876	4.1682	6.2518	17.1567	28.2075	4.4498	4.8882	4.5545	5.6759	5.3242	5.532	4.981	6.8094	6.3574	6.2951	5.8657	4.6503	2.2447	2.3655	4.5518	5.1216	4.3831	5.9426	8.6054	6.8671	7.1779	2.06992	1.48979	1.08089	0.628197	0.764662	2.5392	-0.0248545
Vitvi01g01805	3.7946	1.8778	7.2088	13.6372	4.6692	6.4586	3.1358	3.3049	2.0118	5.3705	8.8518	12.8871	2.5683	3.4669	4.0669	5.526	12.0307	5.4613	2.5974	6.843	4.0356	19.914	17.1557	18.3933	10.5528	7.1943	16.2635	10.0464	5.0245	15.4469	8.2062	4.0915	3.9973	4.4124	4.6943	3.887	7.9588	3.2298	10.44	13.5863	8.2752	7.7658	0.783444	-0.801848	1.11207	-0.608414	0.73067	0.111553	-0.991805
Vitvi01g01806	2.7037	1.9426	3.1161	1.9782	1.8362	2.2194	1.7436	2.1681	1.6009	1.5677	2.9904	3.0068	1.5036	1.6707	1.9368	3.2872	4.671	1.685	1.4803	2.7095	2.3843	3.3587	4.896	3.6774	6.3181	3.2206	3.5586	2.1766	2.7994	2.7253	7.3529	4.6973	4.3512	1.3902	1.3101	2.065	3.973	2.926	4.5847	3.6251	3.2456	2.483	-0.501323	-0.692286	0.00629953	-0.863549	0.199179	-0.196012	-0.135755
Vitvi01g01808	9.8807	11.3832	13.4398	5.493	3.694	4.2174	5.7244	6.8424	7.092	6.5945	6.2659	7.1266	16.0872	19.2841	18.4387	16.1308	16.1595	13.4121	12.9202	7.3167	6.8588	21.8734	36.7784	25.3898	20.6239	20.5502	23.5891	23.4408	20.3689	24.193	18.9118	11.6558	14.3979	11.9437	12.8611	12.5587	10.2314	10.2622	10.8496	11.2823	10.0329	9.9877	-1.52098	-1.02188	-0.767105	0.369576	0.30054	-0.31529	-0.637445
Vitvi01g01826	9.4569	6.5136	3.9164	21.0318	16.5849	16.1574	24.3019	17.5781	26.887	21.7904	10.3649	7.7384	31.0223	27.3454	24.0089	9.6327	11.0926	10.4846	15.6022	17.2274	26.9303	3.386	2.8841	3.0139	16.5712	15.1883	11.1821	16.7469	19.1608	19.6775	8.7091	17.3131	14.8999	30.6877	34.2788	38.9886	11.0182	22.1572	12.1424	19.7616	26.3485	25.048	1.29643	1.59178	1.0281	1.79282	0.557343	1.62187	1.92932
Vitvi01g01827	29.1641	35.0664	54.0749	28.8634	23.1518	24.3636	18.0058	17.1493	20.6448	27.0814	30.7597	46.2738	21.9341	23.8983	20.9617	32.3268	59.6127	41.0157	29.6473	28.8487	28.9968	33.2741	39.2462	38.4028	21.371	19.655	20.3931	15.411	15.1088	16.5587	28.7691	21.7456	26.4997	18.1844	19.7289	16.2959	25.4564	25.0112	25.7913	27.6435	29.1958	28.5414	-0.777447	-1.2842	-0.157214	-1.08439	0.0669929	-0.395786	-1.12625
Vitvi01g01837	5.3374	5.5262	4.1529	1.9032	1.3498	1.9343	2.4207	2.3571	2.7103	6.8778	3.5342	5.4657	2.5194	2.4331	1.6818	4.5036	4.5105	3.597	4.4502	5.8803	5.8644	4.1132	3.2791	4.0077	5.3431	5.1952	4.4831	5.4523	5.0129	4.9218	10.8535	12.5068	12.5787	8.5302	9.5111	9.6857	8.4328	9.0678	7.9861	11.0651	13.1734	11.7671	-1.68236	-1.20654	0.0939552	-1.43345	-0.352412	0.145324	0.115538
Vitvi01g01843	2.2586	2.1215	2.0225	5.9174	5.407	5.4654	7.6753	6.6555	6.8424	1.1268	0.7881	1.33	7.1939	6.7248	6.2234	2.1763	1.8805	1.9792	2.0904	1.5341	1.3549	1.4127	1.5517	1.2806	7.708	9.6637	8.9665	10.6177	10.8285	9.0574	1.7989	1.7807	1.7	7.7723	8.2842	7.9077	2.0293	1.3715	1.7679	2.4118	1.6461	1.5983	1.25035	1.52575	-0.966499	1.39408	-0.176744	-0.327067	2.35658
Vitvi01g01844	16.3121	14.733	11.7806	24.7771	23.7245	25.4871	16.6852	14.5789	16.4641	18.7693	12.0587	9.6167	21.1286	16.285	16.6698	13.8627	13.792	13.5774	16.0217	16.2406	15.7724	9.0127	6.9444	10.6385	11.6965	14.4328	12.6807	12.5158	13.5985	13.8783	9.019	15.2722	14.5967	17.4616	18.668	19.3661	15.9914	21.0968	17.3972	18.5005	20.2276	23.718	0.649027	-0.0442602	-0.0546874	0.0762027	-0.147721	0.203409	0.262451
Vitvi01g01852	0.9478	0.836	0.7869	2.9944	2.5075	2.8756	4.431	2.9036	4.2889	3.02	1.5399	1.9212	3.4159	2.4402	2.4954	1.3379	2.4555	1.7145	2.6985	4.5472	6.094	3.7939	2.4045	2.2449	3.4768	4.3335	3.8472	3.9592	4.7834	5.0897	2.7878	5.0305	5.5292	3.5264	4.3616	4.713	5.844	6.8505	6.149	4.9337	5.6909	5.2484	1.56305	1.97796	1.35399	1.44193	0.998011	2.40913	0.171013
Vitvi01g01853	7.0029	7.1628	6.0996	15.1348	17.8681	18.0444	21.3994	16.3022	18.7856	17.0787	10.2137	14.1876	18.5917	15.6924	14.366	11.7708	10.824	10.9026	8.8097	9.1146	10.6891	0.2221	0.2659	0.2468	0.2469	0.2846	0.1925	0.2917	0.2649	0.3364	0.3126	0.314	0.3899	0.2889	0.207	0.3041	0.3567	0.3117	0.3282	0.4769	0.3012	0.3416	1.19571	1.27646	1.05156	1.00266	0.631821	0.533458	NA
Vitvi01g01855	190.153	178.832	135.855	268.596	333.873	318.197	357.531	318.805	373.691	342.163	198.489	205.427	365.246	314.338	278.163	205.722	203.992	241.155	203.186	185.16	177.935	190.901	124.614	215.445	157.811	183.948	181.097	218.283	226.881	231.994	211.78	349.142	354.558	331.497	320.901	312.361	382.946	460.259	438.577	309.782	374.341	377.472	0.733522	0.854907	0.585629	0.663264	0.278803	0.204049	-0.312567
Vitvi01g01858	2.047	1.8662	1.6554	4.4541	4.4978	3.744	3.4026	3.7491	3.2728	1.467	1.2576	1.1838	3.6423	3.4193	3.4474	1.5669	1.5457	1.8623	1.2819	1.2503	1.2739	0.9154	1.0359	0.8224	2.1271	2.7615	2.6881	2.5096	2.7522	2.5278	1.2665	1.3893	1.2173	2.1825	1.9612	2.5013	1.4117	1.3578	1.2835	1.282	1.4697	1.3698	1.05239	0.702601	-0.479315	0.655258	-0.249687	-0.511427	1.17307
Vitvi01g01859	15.6127	14.6266	13.3397	88.3376	86.2931	74.1239	66.7391	52.4134	65.5466	51.4923	37.9947	37.4623	59.4913	52.0508	55.4249	29.15	20.7291	26.6506	22.9749	28.3914	25.2011	17.9366	17.2516	20.4378	114.436	109.807	109.807	78.3997	81.7206	76.2636	46.4704	64.0922	72.615	85.1341	105.926	82.4489	45.1439	49.5724	50.5168	49.5533	53.0226	57.1854	2.37477	1.88227	1.56988	1.67594	0.727073	0.851258	2.30735
Vitvi01g01865	2.4806	2.1704	1.6999	17.7057	18.3684	18.2947	22.1161	13.7432	21.0161	15.8071	9.0312	6.6449	13.6405	12.4728	13.0968	6.0449	4.9383	3.5578	7.1156	8.8685	16.1291	5.2319	2.9637	3.0053	8.9039	9.613	10.5969	8.2412	10.9996	12.0347	3.9022	9.1616	10.6579	5.447	5.6896	6.6751	5.4789	9.6028	7.0212	8.6931	10.1086	13.1732	2.96038	2.96361	2.33751	2.36508	1.09438	2.37115	1.08182
Vitvi01g01877	571.008	572.455	456.586	524.187	453.341	514.779	459.362	484.897	482.257	570.649	370.284	443.212	467.04	456.37	369.939	466.414	385.464	456.134	627.479	459.833	472.985	409.792	297.532	380.228	177.507	223.848	220.736	300.622	246.899	245.618	196.069	227.892	208.072	332.426	335.657	267.25	249.875	227.211	283.227	272.007	239.818	265.604	-0.243722	-0.367134	-0.187662	-0.567746	-0.378738	0.00296401	-1.09401
Vitvi01g01878	123.844	163.095	97.154	93.2198	65.923	73.276	93.7674	88.9065	115.797	101.175	86.7017	83.2277	72.3185	63.437	58.9454	89.4419	74.7695	72.513	137.111	88.3579	91.602	34.9423	24.851	19.9245	8.2707	14.5993	14.2242	25.6251	17.0081	22.4468	10.929	12.9536	16.3104	29.3217	28.3768	26.5301	23.9	22.7931	21.1122	25.7519	21.4526	27.743	-0.874925	-0.568135	-0.47699	-1.24432	-0.794702	-0.239004	-1.39401
Vitvi01g01882	6.9411	7.0509	8.9483	4.1286	3.925	6.3561	5.7138	7.4891	8.0236	5.8325	4.7514	6.4297	5.7635	5.1328	7.5694	7.3296	7.6176	5.6733	6.5067	6.1134	5.3907	10.411	9.3496	3.6724	4.576	5.9732	6.1695	6.678	5.2388	4.0051	6.8709	5.5915	5.1402	3.307	3.9495	3.2497	4.9587	6.0224	5.4419	3.1609	5.6425	4.7344	NA	-0.318094	NA	NA	NA	NA	-0.777906
Vitvi01g01884	3.1934	6.438	2.6632	5.8297	2.883	3.4266	3.9679	2.8604	4.39	3.346	1.4346	1.4075	4.5266	4.1161	2.9866	1.4683	3.5267	2.2833	3.27	2.3157	1.9186	1.5973	2.4537	2.256	2.3833	2.5925	2.7032	4.1808	2.7285	4.5464	1.7893	2.0802	2.5833	5.2716	5.1197	4.6747	3.5955	4.918	4.364	3.542	2.5034	3.2878	-0.183275	-0.344575	-0.98171	-0.349191	-0.871022	-0.686462	0.0166166
Vitvi01g01902	83.5538	94.0575	54.7243	81.8431	76.0588	64.9647	44.9646	31.284	59.2343	128.492	67.917	41.0502	94.0805	120.884	94.7925	142.438	66.9619	189.625	68.3059	98.7559	131.889	23.6635	17.923	44.2298	4.6779	10.8223	9.3213	11.4861	7.6492	12.0838	6.436	6.9622	7.4191	7.2858	6.171	7.698	8.4177	13.1227	15.2871	9.3004	8.1466	10.8305	-0.201147	-0.981238	0.0562838	0.150474	0.712687	0.394183	-2.06971
Vitvi01g01903	20.4578	25.3776	22.2607	15.3155	16.0148	18.4139	15.6235	16.8189	15.7194	22.9681	21.5019	19.948	16.3979	17.6121	21.2456	24.0097	26.1494	23.6147	23.3058	22.8323	19.7458	32.7604	35.2525	39.7788	19.908	23.124	20.6402	18.7133	16.7774	19.9493	22.8927	27.6601	25.803	15.3748	15.2571	16.7496	37.0158	32.7924	33.3777	29.4771	25.035	23.279	-0.596438	-0.704557	-0.0500521	-0.570356	0.018459	-0.0109368	-1.03421
Vitvi01g01915	2.7988	0.9291	2.0467	3.5906	2.7213	3.4913	3.243	4.6895	3.9793	5.3533	3.675	4.31	6.9004	6.3771	6.6103	4.2795	3.7944	3.7311	1.5433	2.1751	1.7901	6.8339	8.8191	6.5665	6.8954	5.2808	6.2018	7.0078	6.3437	6.2845	5.8398	8.4628	11.358	6.5604	5.9329	4.79	8.925	9.2585	9.773	6.2705	6.0969	8.0561	0.639887	0.863424	1.25146	1.54712	0.958675	-0.0108483	-0.548647
Vitvi01g01917	2.622	2.0626	2.0852	8.5067	8.813	10.2243	8.8648	9.207	9.5185	6.4877	5.4271	4.992	7.4457	9.023	8.3889	8.2772	6.0603	6.7303	5.7037	4.6282	4.952	3.8662	4.4428	3.5409	3.9748	3.31	4.439	4.2738	4.3555	5.6603	3.3426	5.2118	5.8995	2.6326	2.6221	3.1885	5.1587	4.7873	5.6508	5.7233	7.9121	6.2206	1.88998	1.83275	1.35669	1.62102	1.55217	1.21602	-0.294096
Vitvi01g01919	2.4971	1.6879	3.4686	7.1159	4.5657	7.017	8.8345	8.7677	10.3779	7.051	5.1394	7.0911	8.5013	8.7334	8.9792	7.6666	7.2151	6.7614	4.0928	4.1004	3.8129	4.0156	6.0988	4.1685	7.1561	7.2182	5.9832	6.9099	6.0525	8.2658	5.4464	5.7798	6.1696	3.7763	3.3394	3.3403	4.6599	5.3587	5.404	3.7496	4.7403	3.7403	1.146	1.68018	1.36445	1.52429	1.41607	0.696218	0.242562
Vitvi01g01921	8.0944	6.9665	4.4819	24.419	35.9456	15.7576	17.7935	16.8504	40.0291	21.4545	14.5805	14.148	22.5921	21.4238	21.0318	4.0825	9.6769	7.6656	9.0835	7.6671	7.6423	7.5661	5.237	7.7944	7.1397	7.6155	8.0611	9.5937	8.112	10.0974	6.5898	10.3095	10.7638	6.5993	7.5056	6.2631	12.4057	18.3269	12.0088	8.8045	9.6526	10.606	1.83925	1.735	1.38552	1.47294	0.0326838	0.356931	-0.137589
Vitvi01g01922	902.932	845.444	578.752	749.402	629.472	800.045	762.494	708.708	749.905	726.89	680.701	445.107	712.114	618.007	460.646	606.658	471.356	564.264	772.734	692.149	547.577	733.1	561.304	594.761	337.129	348.288	383.341	500.575	317.877	339.048	257.167	310.231	307.34	719.535	570.398	348.4	535.925	527.832	691.193	506.21	431.502	596.406	-0.238492	-0.269177	-0.293581	-0.637168	-0.591204	-0.169619	-1.11002
Vitvi01g01923	504.243	534.096	234.506	417.748	285.36	290.42	294.521	202.914	289.6	235.723	292.36	137.249	313.978	204.265	145.862	117.667	177.38	190.916	381.102	250.595	168.124	379.854	253.424	363.068	180.401	245.696	249.552	381.575	222.006	293.395	134.844	195.048	261.853	581.591	418.338	295.365	279.141	306.556	343.067	309.028	304.578	414.64	-0.505937	-0.898104	-0.893517	-1.19728	-1.48223	-0.628572	-0.850376
Vitvi01g01924	1.3534	1.1256	0.4592	9.604	10.783	10.9862	24.0841	12.1129	23.6053	14.2617	11.1094	10.3282	15.2098	9.9332	10.0987	5.3813	7.6093	5.293	4.8501	4.5629	7.5793	5.8144	3.2133	4.6387	3.7017	4.4026	3.8592	4.2782	5.9989	5.9442	3.4669	8.1977	10.7727	6.9729	9.4035	7.2896	13.1116	21.8381	13.8292	10.8523	11.7101	12.3371	3.27851	4.14505	3.62961	3.32413	2.53354	2.56557	-0.483466
Vitvi01g01928	5.6585	5.3617	6.079	7.23	5.8343	6.3634	11.2753	9.8588	7.7082	6.1253	16.3421	8.947	10.1097	10.8482	15.167	11.2355	8.3567	5.061	8.0651	7.2155	5.9409	5.3365	7.9437	3.4118	8.1273	3.689	3.5481	5.1935	3.996	5.2092	6.5694	4.6628	4.0842	3.5401	2.7824	3.0838	5.1081	4.0408	3.5209	3.4704	2.1769	3.294	0.0428775	0.555525	0.937244	0.809457	0.424682	0.349001	-0.39135
Vitvi01g01932	1.2064	1.4161	0.7998	3.3295	2.6028	2.6978	4.8519	3.1656	4.4625	3.5965	2.2405	1.788	4.6556	4.1121	5.5972	1.3719	2.2596	2.0438	2.5237	3.516	2.7733	1.0099	1.2698	1.0605	1.7591	1.4346	1.2663	1.8571	2.4153	1.9277	1.5126	2.5545	2.3322	1.8811	3.6244	3.2598	1.8251	3.2875	1.6214	2.8767	2.2229	2.4614	1.18186	1.65834	1.17662	1.79045	0.62836	1.39572	0.143959
Vitvi01g01934	3.8278	3.8638	3.7254	18.0416	32.6778	33.3871	17.2006	14.4516	17.9433	15.258	14.3008	9.3501	22.8875	17.9499	18.141	13.1197	16.371	23.7944	10.4408	17.6915	19.3113	4.0382	6.0832	2.5078	3.2585	4.6501	5.7693	1.5787	2.2746	3.1218	1.2322	3.1038	3.4206	0.9705	1.2513	1.5611	6.879	9.9605	8.04	4.3031	5.2845	4.9283	2.75227	1.91784	1.80684	2.10798	2.14285	2.08987	-0.151304
Vitvi01g01935	36.4279	38.4108	43.6587	39.7316	61.6635	75.0257	32.2453	33.3529	30.1711	58.6047	109.218	58.94	48.9915	46.7465	52.9567	64.2512	88.5716	126.942	41.1698	59.9165	52.9621	30.2094	50.8434	29.137	23.3506	18.4221	29.9002	3.7321	5.2106	6.4536	13.8841	19.036	20.6354	4.5862	3.8368	4.1224	30.8824	45.5548	46.1987	16.1602	21.8401	24.7932	0.440414	-0.509295	0.98945	0.0634276	1.16068	0.416675	-0.883913
Vitvi01g01936	2.2989	2.1463	4.3907	1.4518	0.5926	0.8618	1.527	1.4331	1.6404	2.4886	4.1813	4.2865	2.0873	2.4286	3.4609	2.4207	4.3296	1.3919	1.0502	2.6247	2.4137	2.7918	4.0275	2.2871	2.8067	2.8976	2.7749	2.1845	2.3338	2.1542	3.6875	2.613	2.9868	1.7333	1.6472	1.2814	1.968	1.8332	1.5894	1.551	1.9996	1.3383	-1.75349	-1.13703	0.353786	-0.414178	-0.233962	-0.493043	-0.375459
Vitvi01g01942	20.1686	17.9988	14.8678	20.2204	24.8293	25.8863	34.0748	41.1523	34.163	26.7332	20.9367	16.7713	29.7926	34.5339	31.8516	15.4556	14.7564	11.4316	16.3612	13.3195	12.7084	20.5177	19.2775	15.0009	78.5094	70.5142	72.2495	66.5984	57.5721	62.8338	34.0818	27.6939	36.3176	58.2999	71.0211	61.2672	27.3687	30.0825	26.3846	21.5603	23.8638	25.1824	0.284333	0.843248	0.312445	0.596855	-0.448157	-0.285633	1.73089
Vitvi01g01943	10.6315	12.1684	13.7285	14.9249	11.8714	15.2738	13.5804	16.3845	17.8074	13.8997	9.9897	10.5324	14.5924	13.311	16.1531	12.3749	11.4145	10.2303	12.3799	12.2959	12.8124	20.29	18.1705	25.9616	61.3858	46.8131	51.9294	41.7314	36.6338	51.8181	29.6032	30.3451	26.9586	50.0353	44.6555	29.6694	38.618	40.1073	31.2973	32.7486	28.514	28.3882	0.056057	0.184728	-0.0591432	0.00412794	-0.198341	0.074207	1.03211
Vitvi01g01948	2.0947	1.6779	1.1823	2.8939	3.4684	3.0613	2.6223	3.2079	3.1245	2.5675	1.2067	1.3063	2.3512	2.8078	2.4116	1.5918	1.8293	1.5565	2.2004	1.7313	1.7843	1.5085	0.889	1.2651	2.2536	2.3789	2.6312	2.4035	2.2011	1.9196	1.6722	2.2811	2.3177	1.2292	2.8708	2.3502	3.3508	2.4754	3.2796	2.6296	2.1362	2.4047	0.794774	0.652533	0.0564066	0.354837	-0.0878348	0.242617	0.703589
Vitvi01g01952	1.4419	1.3994	1.0968	2.9997	2.9814	3.525	4.9886	3.3549	4.5823	3.7562	3.6446	3.4675	4.5775	4.5181	4.2055	4.4133	2.9508	2.9502	2.7012	2.2253	2.7103	3.0906	2.9981	3.4359	2.9984	2.7301	3.0426	3.6067	3.5694	5.1385	3.7062	5.3547	6.467	4.3625	4.6134	4.1371	6.1822	7.4538	6.1008	5.8654	6.927	7.734	1.12779	1.51411	1.49483	1.49358	1.29422	0.9901	-0.39602
Vitvi01g01954	6.2662	7.7377	6.2634	21.7473	12.5336	14.7648	12.6596	8.5986	16.0968	5.4005	6.376	3.7964	12.1979	10.5612	11.5749	3.3498	3.9577	3.8602	4.4393	4.5456	4.1595	5.8287	5.6707	4.0979	10.1771	13.6174	13.7371	12.4291	10.212	14.3584	3.1368	4.7253	4.4672	13.1296	13.6118	8.1673	7.2022	10.2232	6.4385	5.8535	5.5148	7.7827	1.11945	0.678874	-0.337725	0.491861	-0.956301	-0.5918	0.985401
Vitvi01g01956	10.9409	10.1831	9.8739	28.6707	23.5938	24.5638	22.3798	20.4183	21.485	15.1316	14.4219	17.0544	15.4703	12.5667	16.3916	13.9625	11.8377	11.7586	13.7575	16.8214	19.4524	8.5274	8.9572	10.0605	18.2624	17.2682	16.6755	10.659	10.7515	11.0931	13.7967	13.7527	12.6975	9.9266	9.4597	10.2558	12.5665	10.4687	12.7124	13.238	10.8187	11.959	1.16704	0.852387	0.615888	0.2547	0.184697	0.727674	0.64753
Vitvi01g01957	10.4666	10.6911	8.2145	49.3389	50.9619	51.041	37.3804	28.1707	38.0394	23.0114	11.393	14.4583	31.3968	26.6977	27.5121	14.9067	16.775	15.1064	19.5729	21.1803	23.8581	18.3788	18.6845	20.0469	44.6547	45.2476	45.0596	38.1233	37.7082	40.556	29.9576	35.9515	35.5649	39.2669	42.4833	39.3044	40.3204	36.5657	42.1237	36.4053	32.83	34.1393	2.22591	1.6157	0.751353	1.28036	0.575153	1.17257	0.963372
Vitvi01g01960	5.3393	6.4282	6.3916	6.7222	4.2386	5.4683	15.8935	15.6118	14.7287	7.4613	6.3167	8.8166	14.2504	14.9471	12.373	9.4331	10.4986	4.2153	4.3466	5.8248	6.4274	7.9153	8.2374	5.3783	12.527	13.8888	10.6779	27.9416	33.1929	29.9794	17.8929	13.1595	15.3999	22.432	28.0007	29.2388	14.4162	9.5654	10.0665	15.307	12.5991	12.8653	-0.2955	1.1415	0.33379	0.932446	0.295419	-0.0919793	0.504977
Vitvi01g01972	8.4453	7.5538	9.721	4.6442	6.2728	4.9151	4.9658	4.5388	3.7956	5.5887	13.7533	9.0167	4.5364	5.7794	7.7011	10.0636	9.2102	10.5673	8.2941	9.3137	11.8804	11.7279	11.4807	12.4191	4.5728	4.6436	5.8001	5.7838	5.2853	4.5266	6.638	6.9988	8.5087	4.6931	4.5938	5.3022	13.6604	12.0589	12.5524	10.4887	11.694	12.4518	-0.831613	-1.14928	0.195248	-0.782322	0.128695	0.23659	-1.52615
Vitvi01g01980	12.7735	9.7023	15.7571	9.748	3.7741	5.1109	3.6137	5.4088	4.0523	5.3711	13.7722	9.0272	2.0012	1.9519	3.4645	6.0689	5.5545	1.7908	2.1404	6.1751	6.364	1.8495	1.8874	1.4713	1.7758	0.3771	1.0201	2.6701	0.7659	1.2837	1.0935	0.5547	1.503	1.1483	0.7314	0.403	1.0128	2.0911	0.3599	1.4966	0.3265	0.5718	-1.18767	-1.75424	-0.381808	-2.64784	-1.62268	-1.33505	NA
Vitvi01g01981	22.4981	18.6301	18.9826	18.483	7.2578	13.2297	10.159	12.0327	11.5763	9.5174	14.8017	15.2609	8.8107	6.7093	11.7391	11.0613	5.4738	5.6791	4.1426	8.4899	7.4825	8.411	7.4524	9.8575	9.4762	6.0214	13.213	10.0742	4.8748	12.2318	4.7063	2.4776	4.2377	6.2943	3.4301	2.628	6.6499	6.5379	6.2695	6.6401	3.16	3.9585	-0.78296	-1.03315	-0.566253	-1.41118	-1.52834	-1.5381	-0.124863
Vitvi01g01982	18.9765	17.7247	18.2134	10.9317	3.8192	6.6433	6.2174	5.6229	5.8205	7.8298	15.2577	14.9434	5.3009	3.8564	7.1134	10.0846	7.322	4.5949	4.3785	11.2256	13.1982	21.8998	20.7023	15.1007	9.8488	5.5764	10.1098	13.1018	6.9006	12.865	10.5138	6.0119	9.7883	13.7805	10.3142	4.7991	11.9818	9.7994	10.9266	11.8427	6.1824	7.2796	-1.51995	-1.83424	-0.490571	-2.02915	-1.42275	-0.896578	-1.46135
Vitvi01g01983	52.2688	48.9649	42.4444	143.115	165.377	148.826	87.5957	96.3437	94.7655	77.5953	68.1439	41.7386	70.8764	68.5302	55.1036	49.5544	49.5939	86.8545	102.856	99.8635	118.507	34.3629	31.426	35.0666	27.4549	29.6964	30.6025	26.6128	32.6704	27.9472	17.6444	21.3795	25.1282	36.666	27.1983	33.5493	22.535	32.4314	38.3533	36.9167	41.7688	51.8185	1.53514	0.754315	0.421331	0.178728	0.297827	1.19744	-0.480066
Vitvi01g01984	4.1526	4.4544	4.9223	15.0302	14.5659	14.3078	25.6121	28.0649	23.3669	1.8722	2.6296	1.9216	22.6381	21.9341	28.336	3.7679	3.0706	3.7093	3.9669	2.2992	2.7448	4.4072	5.6462	3.8836	32.5162	49.1109	50.0734	44.7434	44.6788	41.5307	2.806	4.745	4.649	52.0831	46.2849	45.2667	6.4977	6.1895	5.6736	5.2306	6.9031	6.2099	1.55629	2.30613	-1.0281	2.16239	-0.448356	-0.553985	2.96783
Vitvi01g01987	17.4055	19.7452	15.6868	2.8531	3.7741	3.7737	8.2124	5.2515	6.0044	10.0121	13.6043	10.1849	5.6062	5.5515	4.9302	8.9816	9.4059	10.0635	15.2436	12.8351	11.3402	0.0738	0.0663	0.2153	0.041	0.0828	0.2687	0.4936	0.4203	0.1409	0.3928	0.7306	0.4536	1.4207	1.4449	0.9908	1.6007	1.8701	1.5011	1.7521	1.0035	1.82	-2.48772	-1.6391	-0.604715	-1.97608	-0.98591	-0.387152	NA
Vitvi01g01988	5.6826	6.9875	6.3176	1.0992	1.5072	1.0688	2.9746	3.589	3.0587	3.5952	5.0738	4.2982	2.4113	2.7819	2.0611	3.0398	3.9548	3.862	6.2228	8.2121	7.2658	0.0483	0.0434	0.1128	0.1075	0.0542	0	0.202	0.0551	0.1846	0.0572	0	0	0.1801	0.0526	2.3175	1.1649	1.2026	2.0698	3.0984	2.1908	3.8637	-2.50913	-1.19312	-0.512085	-1.64331	-0.901493	0.228531	NA
Vitvi01g01990	159.378	201.832	159.201	50.5126	34.9529	47.1384	108.323	102.251	120.741	112.926	124.478	124.686	67.3656	73.1169	65.5868	125.338	119.386	109.195	188.206	197.596	191.815	48.9736	46.4826	55.6161	23.2087	23.14	20.4063	67.5788	49.6225	56.1036	56.0781	46.6336	46.1914	53.4226	61.2242	54.4372	54.2359	43.9131	45.4595	64.2867	47.1541	55.6423	-2.12331	-0.854658	-0.493229	-1.6003	-0.652528	0.186699	-1.45734
Vitvi01g01993	3.1183	2.4845	1.6047	10.3287	8.3779	11.0508	4.4761	4.1166	4.2408	4.8922	3.2756	1.6992	4.7144	3.7464	4.2735	2.086	2.4157	3.203	5.8826	8.8857	9.4736	2.0475	2.3559	1.2691	3.699	2.0091	3.5714	1.6044	1.6759	2.1983	1.1349	1.1258	1.2154	2.1451	1.8787	3.0672	2.1584	4.4209	4.0405	4.1007	3.5622	3.8623	1.90414	0.634855	0.489524	0.560194	0.0133679	1.79016	0.424368
Vitvi01g01997	2.2458	2.0402	1.7401	3.1494	4.7652	5.0423	3.9293	5.1062	3.6264	5.0229	1.3857	1.8972	5.4145	5.7478	3.0138	3.8932	3.0257	3.1746	5.2969	5.4383	6.1258	1.5285	1.1496	1.8057	1.6993	1.8426	1.6229	2.2197	2.1323	1.9207	1.6944	2.2483	2.2203	2.064	2.057	2.3447	2.8082	2.8691	3.7218	2.9252	2.7458	1.998	0.971048	0.867291	0.473799	0.981402	0.652093	1.52253	-0.0736499
Vitvi01g01998	12.5694	11.452	8.8217	14.4948	18.5009	20.7936	18.437	20.2328	21.4675	23.4077	10.313	10.6993	27.9396	31.5091	24.4844	20.4754	13.4467	13.3785	21.7221	20.0468	26.4101	91.6469	94.6058	102.783	40.6556	40.6892	43.8836	65.7639	49.2557	52.2025	68.8815	86.0606	102.035	72.0395	90.18	71.3006	124.402	136.59	142.962	115.548	120.436	115.616	0.57654	0.671552	0.454354	1.09341	0.432843	1.08935	-1.48423
Vitvi01g01999	3.1878	2.4248	3.9884	4.4243	7.1743	8.0493	6.9068	7.9257	5.0978	7.3929	4.7645	4.689	7.6724	9.8343	6.1832	6.8395	6.5407	5.484	9.3684	9.5993	11.2486	11.603	11.8312	11.592	5.6974	4.8252	6.6582	11.9809	9.4973	10.9197	8.7464	9.3574	9.8319	7.774	8.5435	7.5088	12.5808	10.8452	11.7461	12.5659	10.86	9.5154	0.904376	0.857175	0.843801	1.05256	0.884587	1.69799	-1.30738
Vitvi01g02000	16.3909	12.8687	11.6319	23.2051	42.1009	45.7989	37.6151	45.4255	29.6807	43.6752	13.0425	13.1483	41.1893	48.2252	31.962	27.0136	24.1086	24.912	45.3469	44.1172	53.2339	11.2222	10.651	13.8932	10.8742	9.2729	10.521	13.7436	12.4033	15.7531	10.1407	12.783	15.5491	11.8517	13.4886	17.1239	19.8957	23.5065	27.2084	19.9643	21.9931	17.8366	1.31593	1.26335	0.7883	1.31259	0.804974	1.84113	-0.50049
Vitvi01g02001	10.9381	10.5788	9.3325	27.2249	24.5421	22.6356	23.0009	18.2959	23.5953	21.9677	14.2541	12.6435	31.4233	27.6797	22.7291	14.7079	17.6334	14.8546	16.3424	19.7674	19.0777	7.6739	4.8009	7.1177	22.6709	23.1818	19.8786	19.8723	21.7987	23.6442	8.4622	15.5509	17.27	24.1697	32.6544	21.183	15.322	23.433	16.0115	13.1754	17.0243	17.0071	1.12926	0.872064	0.690493	1.14853	0.516296	0.876695	1.4565
Vitvi01g02009	3.7194	4.6287	2.6676	1.8436	1.2756	1.896	1.8926	1.4818	1.9794	2.8223	1.5753	1.9877	3.8747	1.4357	1.4891	1.5978	2.198	2.5777	2.0821	1.7468	1.9443	1.5469	0.9635	1.7758	0.4716	1.0072	0.8477	0.563	0.7103	1.0795	1.4456	3.1005	3.0109	4.4302	4.7211	3.8751	3.2163	4.0225	2.5903	6.6922	7.1067	7.2334	-1.28862	-1.24411	-0.773498	-0.953513	-0.881157	-0.901885	-1.16508
Vitvi01g02012	5.497	3.5214	12.9283	8.6012	4.7822	5.9431	4.3678	5.4501	2.1858	3.8538	12.0713	8.8556	2.1735	2.4065	4.4922	6.1547	7.4459	6.9547	2.6388	2.1412	1.9038	8.6544	9.6803	11.7303	4.9549	4.1261	6.3511	3.5084	1.1803	3.2312	9.6818	4.4453	3.3586	1.7374	2.0852	1.3912	7.3671	4.2013	9.0964	6.212	2.2812	2.8198	-0.332094	-1.06731	0.237564	-1.54249	-0.178338	-1.67131	-1.23783
Vitvi01g02013	6.8484	5.9173	8.4403	7.8887	5.0064	8.5089	10.6871	15.3962	9.3038	8.0293	9.0985	9.6903	7.2896	9.8112	8.1317	13.8966	7.735	6.7913	4.7535	6.1714	8.15	4.7777	8.1081	8.1815	6.1195	5.2151	6.2821	8.3052	6.2063	6.8885	7.4751	4.3152	5.3994	3.97	3.635	4.4586	4.9242	4.368	7.5634	5.39	4.5628	3.7685	-0.136019	0.539561	0.374179	-0.00697936	0.330068	-0.114352	-0.521529
Vitvi01g02026	3.2099	3.0462	3.7058	1.8238	1.4379	1.6856	2.0001	1.5714	2.1985	3.1156	2.3242	2.7014	1.5912	1.434	1.4249	2.5879	3.1898	2.9725	2.7419	3.8744	3.7766	2.5402	3.0316	2.5933	3.4743	2.7173	2.8186	1.6621	2.0554	1.8926	4.2682	4.0248	4.2762	2.5316	3.2712	3.7171	3.4629	3.9413	2.7903	3.5106	4.3922	4.1345	-1.1523	-0.9821	-0.264377	-1.4206	-0.278164	0.102556	-0.132609
Vitvi01g02028	4.0422	4.1008	4.254	8.5297	8.2577	8.7668	9.7194	10.9657	11.2012	5.2479	4.2752	4.4189	12.3298	12.7597	11.1992	3.8991	4.0665	6.6239	6.0543	4.5659	4.7371	3.0214	3.0752	2.9378	4.9827	5.647	7.088	6.4817	6.1074	7.1447	2.1436	3.4335	3.4042	5.8151	5.7227	4.4417	3.6097	4.7087	3.7998	3.556	2.5427	3.6819	0.901451	1.16006	0.197904	1.28959	0.158057	0.344233	0.693638
Vitvi01g02029	4.6211	4.0449	2.5184	10.1719	13.3733	16.7265	17.3566	11.6406	17.5748	11.7147	5.7821	5.3176	13.126	11.7559	11.3129	3.294	5.52	5.3257	7.4447	5.5123	8.13	1.6448	2.3043	1.9191	2.6332	3.4676	4.8698	5.8289	5.4695	6.9487	1.9449	4.2689	5.2932	3.8396	5.223	4.1631	3.6461	7.334	5.2109	4.0604	4.3443	4.363	1.71134	1.85827	1.04958	1.43326	0.245539	0.949762	0.629722
Vitvi01g02030	28.9911	34.066	47.6374	16.9942	11.4227	15.2382	9.7586	12.2853	13.8716	20.0322	30.1372	27.0329	15.575	19.9366	19.4732	30.9298	31.4711	37.2298	27.0525	34.5249	29.817	31.4737	39.1894	31.9345	9.6134	6.6563	6.2242	5.941	5.4661	5.2685	18.0229	15.0296	12.0776	5.505	4.383	4.1451	12.4038	10.869	13.1373	13.9153	11.3377	10.529	-1.49267	-1.82481	-0.478861	-1.27237	-0.236796	-0.237246	-2.46137
Vitvi01g02031	47.3813	74.9522	36.8312	136.094	81.5035	98.7578	127.767	91.0904	166.35	136.461	84.0162	52.6017	198.175	190.409	164.482	70.3524	90.4368	72.928	103.451	90.4715	102.45	32.5183	32.4801	27.3604	44.3256	58.9715	64.3955	67.9476	47.2373	77.1586	26.2684	46.9734	58.5208	84.5537	72.2435	45.4783	67.6212	107.373	76.1562	41.9691	45.5755	57.1638	0.834237	1.06828	0.803471	1.5302	0.450142	0.929657	0.582135
Vitvi01g02033	11.0743	11.0889	11.0408	4.4951	2.8827	3.9925	4.4095	5.6827	4.1236	7.1361	12.2497	9.1662	3.9996	4.7287	4.8411	8.7123	8.581	7.8076	9.3789	8.2387	9.3457	14.3871	11.9916	10.7887	4.3284	4.0931	4.8718	6.4573	5.3344	6.9281	8.8116	7.1917	8.5988	11.7082	12.0402	9.1858	8.0251	8.4064	7.7155	9.9273	7.0885	10.9646	-1.69308	-1.43199	-0.172763	-1.55564	-0.49888	-0.264222	-1.76985
Vitvi01g02039	4.3176	3.1715	5.0645	18.7107	12.61	13.625	16.9853	11.9346	21.354	12.6569	12.6973	12.0482	12.9259	12.9955	13.0959	9.3524	10.3419	7.4476	7.6586	10.4535	14.6903	7.4586	10.3049	5.6482	18.737	15.1598	11.3563	8.8414	11.8016	10.9054	10.7273	10.253	10.8184	7.1686	7.8381	8.4915	9.8497	10.9345	11.2835	9.0648	8.9138	8.5972	1.69976	1.80845	1.61608	1.38292	1.0194	1.42612	0.679467
Vitvi01g02051	179.923	174.558	144.861	74.4852	65.068	69.4091	93.5051	78.4439	92.7747	112.588	102.576	103.046	71.3176	62.1301	59.0807	92.0835	93.0888	94.9628	138.358	101.011	87.5992	136.875	124.509	113.874	70.241	71.0979	75.7513	80.6496	62.0379	72.4682	82.9606	66.7111	67.7335	107.636	106.328	85.7336	86.1228	72.7357	71.0737	104.82	83.5158	107.918	-1.39905	-1.11691	-0.621168	-1.63585	-0.925933	-0.570226	-1.07205
Vitvi01g02057	9.7821	6.1206	7.6371	30.4837	48.1007	68.1566	107.941	90.5388	118.069	91.5217	69.779	71.9862	201.005	172.305	172.821	64.2156	65.6584	67.3135	38.4531	70.5345	33.4442	41.725	52.1268	49.5923	252.022	233.578	269.437	95.7875	167.808	165.465	117.225	225.474	343.685	79.4418	72.8828	70.6188	145.845	216.9	214.519	91.0298	101.801	136.473	2.51213	3.55684	3.34256	4.28383	2.98294	2.6425	2.12417
Vitvi01g02058	21.8999	12.0073	19.2138	125.086	119.981	173.354	245.207	216.75	322.336	227.213	109.436	134.794	479.126	428.924	375.963	151.521	129.972	144.115	117.323	176.319	88.3068	75.7459	91.3144	73.9559	522.406	481.186	570.259	197.46	347.348	356.271	228.078	413.256	621.306	127.114	128.292	131.991	268.621	376.462	345.04	172.414	214.249	246.457	2.84067	3.68877	3.17345	4.3406	2.91796	2.89128	2.43397
Vitvi01g02061	15.6273	7.205	7.0496	7.5938	7.6621	9.2296	8.0999	9.9607	8.0846	13.5804	4.1134	4.6568	14.9656	19.944	10.5224	14.8586	7.1048	12.8536	17.3591	9.945	7.3312	4.1435	4.2304	5.4962	7.2338	7.4909	6.8629	8.2299	7.7328	9.2418	10.6557	11.1404	13.2382	17.1171	19.6	19.2279	10.6859	15.0075	10.404	13.4813	13.646	16.2206	-0.419335	-0.387793	-0.402509	0.351713	0.145601	0.259896	0.364596
Vitvi01g02079	5.47	5.145	3.5902	10.2453	9.8718	11.0781	11.6164	9.8448	11.68	9.6095	5.9059	7.7809	13.3453	16.8846	11.6533	10.2809	8.5151	9.9882	8.5557	8.9692	7.6152	6.5157	5.177	8.3365	14.2396	11.0398	12.1425	15.0143	13.5227	16.2206	8.4244	13.8622	14.9695	15.3493	16.0698	11.4233	14.6725	15.7265	15.4249	11.9489	11.2742	11.3208	0.99348	1.02057	0.731791	1.29966	0.929286	0.861038	0.618992
Vitvi01g02092	21.8737	20.3309	15.8758	50.9207	42.2592	42.592	27.745	24.4584	31.0075	34.0327	11.5543	12.9444	34.5187	41.2858	36.1419	22.5615	16.6283	21.3267	34.4575	43.0138	56.2669	14.6644	20.9306	16.7131	16.2466	15.0711	14.8007	15.4985	16.7387	16.9933	12.7936	9.9717	8.7442	10.8999	11.0447	23.095	12.6046	13.588	16.6058	28.2465	24.7569	24.2842	1.08234	0.31769	0.0258024	0.684082	-0.0269192	1.23677	-0.449778
Vitvi01g02097	5.1954	5.8641	7.2958	8.5497	4.6328	10.0785	8.7446	14.2382	8.0531	4.8876	12.3703	10.7238	7.4981	8.9187	9.6574	15.5092	8.1726	6.7558	4.614	8.9958	9.2804	8.8347	9.4802	12.5283	6.7495	7.7734	7.9163	10.3378	8.5648	8.2441	13.7679	10.4631	9.5681	6.0195	5.8138	5.8205	7.4778	6.8034	11.25	7.6355	7.2736	6.3171	0.185144	0.553165	0.654306	0.240282	0.633181	0.356758	-0.731606
Vitvi01g02099	6.2493	6.2916	7.8269	7.2901	6.6264	6.6079	8.8861	8.0838	8.247	8.5255	9.6862	9.0358	7.0776	6.3762	8.2205	7.7621	9.4486	7.0618	7.3452	8.9125	9.2095	8.9972	10.3034	9.5254	5.7197	4.9026	5.3634	6.6317	8.5407	7.5762	9.7247	8.2742	9.0414	8.0827	7.1839	7.7691	7.9586	9.1343	8.0916	9.5029	10.4448	10.3394	-0.13009	0.108268	0.456211	-0.175263	0.154645	0.361005	-1.12562
Vitvi01g02127	30.7869	37.8273	25.2771	28.0446	21.4924	23.7098	22.1851	19.466	28.5825	17.1471	14.5454	14.9574	16.983	22.9331	20.9703	11.1487	15.3187	15.1975	18.6419	15.9885	15.0903	16.8971	9.8803	14.9396	11.7305	13.4323	16.539	11.1412	11.5883	15.4809	7.5479	6.5657	7.5103	13.8941	12.4952	7.4519	12.8021	19.0949	14.6287	16.0877	14.1956	18.3562	-0.506333	-0.6223	-0.984225	-0.891689	-1.26696	-0.881888	-0.294128
Vitvi01g02196	5.826	5.3564	4.9275	5.7853	4.3188	5.1816	6.1374	5.2908	4.8911	6.11	2.5325	4.5272	6.7947	6.7924	4.873	8.3633	7.4685	5.7623	4.7778	4.5276	5.981	3.2652	5.4444	4.7901	5.916	6.7448	6.3533	7.8818	7.0829	7.6275	10.6861	12.9322	13.2583	5.8568	6.5074	9.4601	11.8629	10.2168	10.7767	11.9176	14.5485	11.0054	-0.221187	-0.182407	-0.278593	-0.0614494	0.323758	-0.0396513	0.232317
Vitvi01g02224	7.4553	7.6707	13.3976	2.9865	3.0609	3.3548	4.2607	6.4023	2.7714	5.8227	14.1851	17.4183	2.6471	2.8396	3.5447	10.567	8.3351	16.3222	4.429	12.4565	10.5463	1.6054	3.6342	2.2757	2.8764	1.6367	2.6081	1.1533	1.1483	0.8948	1.3178	1.5613	1.3788	0.8237	0.5194	1.412	1.1509	0.8801	0.9799	1.5432	1.3914	0.9137	-1.74178	-1.28674	0.430618	-1.92349	0.236249	-0.0191531	-0.335494
Vitvi01g02227	2.2832	1.7313	2.5877	2.6883	1.3752	1.8453	2.8813	3.1381	2.3994	2.2715	2.1223	2.8012	3.1251	3.0676	2.6815	3.2813	3.2511	1.7749	1.7504	2.5454	3.2192	2.3403	3.8073	2.8878	5.4898	4.8503	5.5456	8.7766	9.2792	8.5597	6.8384	4.5545	4.5318	4.7925	4.5438	5.8384	2.598	2.0318	2.3475	3.7664	3.03	3.4585	-0.307873	0.15396	0.154118	0.17425	0.228947	0.228011	0.547144
Vitvi01g02243	10.0122	8.1329	5.7902	7.7264	11.645	11.0947	8.6006	7.3609	8.0353	15.1837	4.8594	5.641	11.6098	9.8546	9.2704	12.835	12.7059	11.5704	11.3842	10.0046	13.634	1.3179	1.1751	2.4603	0.7221	1.9318	1.4849	1.1015	1.0827	1.138	1.6696	5.1865	6.206	4.7807	6.0911	5.1984	6.986	12.3146	7.5464	7.8429	11.3712	12.5411	0.219688	-0.196682	0.115185	0.100758	0.537539	0.584916	-0.532638
Vitvi01g02251	2.9909	2.1908	1.7305	2.1411	2.8783	3.3295	2.8481	2.2047	2.4199	5.4152	1.7725	2.3985	6.0596	5.7507	3.9885	7.1918	4.8607	4.3366	3.317	4.4399	6.6294	3.0098	2.3962	4.6213	2.1145	3.8618	4.0666	4.5374	3.9533	4.3704	4.214	9.7777	12.6067	6.6263	9.8998	8.3736	12.0684	17.2323	9.8521	14.8475	19.4006	20.1103	0.140356	-0.0844865	0.485222	0.937828	1.15148	1.09207	-0.277684
Vitvi01g02254	9.6732	8.7939	6.7682	7.0239	10.5345	9.5414	7.3105	7.0126	7.0038	17.4594	4.8528	6.4875	10.3443	9.2123	7.0912	13.2331	13.5264	12.7746	11.5598	10.8568	13.4724	8.5558	6.7397	13.8107	6.7054	9.6826	9.4877	7.7011	7.7298	8.2247	9.9541	25.8397	32.1929	10.1846	13.5131	14.5784	31.9641	43.3016	28.1973	35.8839	50.9478	49.5319	-0.0267831	-0.443975	0.201334	-0.17966	0.553298	0.544078	-0.451282
Vitvi01g02259	19.0393	17.7177	13.4443	18.8772	25.896	24.4785	19.2958	18.7401	19.8709	32.369	10.4497	13.5319	24.6922	22.199	17.1897	27.2812	28.3736	25.6473	23.6871	19.2313	28.515	0.4424	0.5918	0.3295	0.0733	0.2006	0.1828	0.1888	0.1822	0.1437	0.2337	0.2485	0.3261	0.187	0.2969	0.2888	0.964	0.9453	0.3325	0.4692	0.4388	0.6323	0.332631	0.00462445	0.17916	0.0930323	0.599732	0.543693	-1.85251
Vitvi01g02268	226.968	199.696	179.576	109.568	101.816	95.6994	80.5126	79.8807	76.5074	187.397	219.346	211.167	75.2369	80.0511	79.2461	207.549	145.245	173.925	187.31	225.177	213.5	153.99	128.681	128.315	116.475	88.96	87.3568	68.7991	64.8082	65.1819	108.634	112.037	99.5714	101.224	89.3085	68.2003	104.371	111.847	108.529	106.927	92.7583	117.07	-1.12046	-1.55628	0.0609549	-1.63243	-0.289935	0.083765	-0.775936
Vitvi01g02270	17.4281	17.2583	16.9517	77.0668	81.2571	82.1782	89.7444	63.4291	92.3403	66.2637	86.0017	53.7225	62.8854	68.118	74.9456	31.9293	38.0881	45.9694	43.9239	37.514	34.0435	22.2116	23.256	21.1871	38.1527	40.6674	46.3668	36.3373	30.2098	37.7073	21.7827	30.5043	38.3459	17.7767	22.552	15.5423	23.7156	40.1007	24.3364	18.9277	16.9683	24.1196	2.08036	2.04816	2.04002	1.73074	1.08171	1.19943	0.631834
Vitvi01g02272	8.695	8.0553	9.169	4.0782	1.9928	2.974	3.6558	5.407	5.1746	6.2509	6.6784	7.644	4.3992	4.2141	4.4027	6.0756	6.0539	4.8283	4.5206	7.7106	8.5319	4.5332	5.1547	4.6423	6.345	5.8515	5.6984	4.5248	4.6424	5.4779	6.8255	6.2046	5.4297	4.6569	4.6105	5.5342	5.2256	4.687	4.3981	5.7672	5.5736	5.6008	-1.66734	-1.06957	-0.302322	-1.25452	-0.70852	-0.280549	0.0455914
Vitvi01g02274	3.7524	3.1679	4.3824	4.5002	3.3441	4.0581	10.9782	10.4278	8.2073	5.2162	11.8219	6.4875	9.6261	12.5689	12.249	5.7244	4.1517	5.3724	4.1543	4.69	4.1226	3.0648	5.218	2.9054	4.685	4.1528	5.2683	6.6707	4.9444	7.7997	3.6239	3.0895	4.138	7.2939	4.9299	3.0607	3.3077	5.2351	3.2802	3.3342	2.3973	3.637	-0.0654281	1.19438	1.1186	1.35031	0.349572	0.242131	0.0628464
Vitvi01g02275	27.122	34.9566	29.4418	10.2402	10.6387	10.1413	37.037	32.5509	29.3395	34.0946	76.0456	40.9422	23.1772	26.5587	29.7329	42.0089	33.0897	36.9049	35.3918	43.3232	35.2837	30.1692	25.2959	24.9685	8.478	7.1084	11.5085	15.9341	13.1892	17.3451	13.8072	15.2	14.4323	23.3762	18.0888	13.1141	25.2644	27.5301	24.5365	20.9291	19.0674	24.8796	-1.70397	-0.0926918	0.775845	-0.472861	0.199385	0.35297	-1.8571
Vitvi01g02276	49.1379	45.5651	34.6174	98.4198	102.479	96.7759	88.8153	85.1055	87.5727	72.6551	50.4782	44.9945	91.9335	95.6651	97.6202	51.4866	39.481	45.9266	51.5337	52.8623	45.905	36.9277	32.8407	32.6156	90.9638	81.3623	79.7344	90.9619	85.4612	92.7519	48.5457	49.6403	62.972	112.627	115.571	101.974	48.0292	60.475	54.1711	50.7498	59.4002	62.3522	1.06558	0.814333	0.40543	0.877497	-0.00674526	0.255312	1.01658
Vitvi01g02291	1.2407	1.2004	1.6322	1.6166	1.2336	1.3241	1.8499	1.5682	1.3349	1.2628	1.8991	1.9988	1.8923	2.3406	1.6693	1.9437	2.4964	1.1524	1.3555	1.4902	1.2045	1.3602	1.749	1.2985	1.306	1.0053	0.8252	1.0335	0.8801	1.1408	0.9504	1.0199	1.1399	0.6142	0.4034	0.5928	0.5959	1.1392	1.0588	0.8805	0.6404	0.5519	-0.105383	0.026835	0.380086	0.284057	0.349811	0.0325022	-0.763228
Vitvi01g02293	15.9615	13.0392	9.8851	56.5017	51.8014	46.1181	41.6547	31.2681	50.3068	43.2146	15.4363	15.3183	39.4255	54.9033	63.2959	18.4195	14.2669	20.3744	39.5937	53.3421	73.8476	8.5829	5.9195	8.7052	10.6335	13.6195	11.878	17.559	25.6495	23.0567	6.3678	5.8916	5.6415	7.3835	8.6017	28.8004	9.1575	13.9019	15.3405	31.9908	24.8757	29.856	1.8517	1.46422	0.944442	1.75287	0.366089	2.13383	0.353216
Vitvi01g02296	136.612	96.016	72.2003	368.08	486.455	419.635	419.154	475.436	399.175	247.801	249.968	158.213	357.547	282.902	254.444	99.5183	84.7466	80.1817	126.844	109.791	85.1611	218.189	137.672	136.87	1306.59	1232.99	1138.47	1014.78	944.135	1012.7	439.561	441.372	494.798	1397.74	1369.14	993.188	386.232	355.265	407.426	334.1	336.639	369.322	1.93539	1.88649	1.14424	1.29549	-0.298534	0.119773	2.60388
Vitvi01g02299	25.0691	24.5998	31.2211	84.1435	79.4451	78.9401	59.665	70.0156	55.3959	39.2813	67.5996	70.1948	47.1852	43.815	55.8894	41.9937	47.0271	30.4581	39.901	38.4112	40.2851	30.7359	30.5115	23.8185	189.882	175.101	174.376	83.6342	104.732	104.475	97.4537	70.6327	71.0516	97.5654	89.2731	90.4419	56.1915	45.6412	42.9352	50.5361	55.5677	56.6709	1.44367	0.994127	1.16836	0.597195	0.460308	0.590928	2.38439
Vitvi01g02300	9.7194	9.8108	6.5051	13.8747	14.8075	11.5166	11.5972	9.5762	11.227	11.8133	6.8015	7.027	10.0483	7.9803	8.6485	9.8976	8.9497	8.9482	11.2281	11.3126	12.0407	8.5005	5.7032	7.5641	8.2003	7.6038	8.7092	7.4366	7.8348	7.3655	8.4478	14.2952	14.377	11.0479	15.2871	10.8135	13.1499	19.4408	14.6207	14.9957	18.4999	22.6091	0.489538	0.113163	-0.00135376	-0.228866	-0.000821735	0.444712	-0.117437
Vitvi01g02303	2.956	2.7052	9.4168	4.1184	1.5291	2.5413	4.7916	3.5859	3.1344	2.9772	8.893	12.935	2.7167	3.1509	5.5443	5.1917	10.58	2.1371	2.2074	3.3904	4.5915	4.1802	8.4591	4.7473	8.1174	6.9377	6.763	5.4504	6.0933	4.8227	19.5076	7.8456	9.9023	1.0381	1.2122	1.7634	6.379	2.1566	1.6703	2.5137	1.2989	1.8954	-1.0382	-0.583941	0.75906	-0.668835	0.124252	-0.522875	0.0651388
Vitvi01g02317	1.1854	1.424	1.2448	2.9358	2.6777	3.2274	2.6658	3.4645	3.4822	2.5073	2.5749	3.0655	1.9571	2.5777	3.5874	3.2434	3.8648	3.1678	2.1137	1.8816	4.9585	0.5513	0.7557	0.6602	1.242	1.5944	0.9859	1.3824	1.6192	1.8646	2.6591	2.5848	1.8805	1.7835	1.0887	2.2395	2.7442	1.4836	1.5684	1.5842	2.3292	0.8511	1.04755	1.10917	1.10231	0.799049	1.31191	1.24417	0.690521
Vitvi02g00011	1.211	1.4378	1.4869	1.3659	1.0536	1.1154	1.9147	1.7886	1.7534	1.6911	2.9636	2.3195	1.0428	1.0803	1.6275	3.6944	1.654	2.0197	2.4165	4.5251	5.4551	1.3893	1.9221	1.7305	0.3548	0.4211	0.3873	0.4237	0.8766	0.5495	1.3098	1.4659	1.1748	0.3264	0.3063	0.522	0.8595	0.8994	0.8038	1.2032	1.2397	0.846	-0.372706	0.195201	0.796986	-0.419946	0.741642	1.61737	-2.3849
Vitvi02g00013	15.9644	12.4604	12.4637	45.1391	53.3975	43.9669	49.0923	45.4479	48.6975	27.7498	29.3349	22.8034	38.1881	42.8778	41.3366	26.2176	17.9921	22.9879	23.8253	28.463	31.3432	16.9827	14.1953	15.5775	27.9942	25.2116	24.6359	25.1508	31.2356	28.3441	13.9872	17.9536	17.5464	21.0015	20.7253	20.5596	12.376	13.9566	12.6237	16.7074	17.2409	14.9972	1.67057	1.6117	1.00517	1.32274	0.632568	1.07175	0.452042
Vitvi02g00014	2.4227	2.4548	5.1688	4.4326	4.0798	4.0232	3.8647	5.197	3.5711	3.8999	11.0874	7.9993	4.3915	5.2877	8.1568	4.842	8.1961	4.6699	3.1955	4.7248	4.4246	4.8279	6.9958	5.4867	8.8931	7.7411	8.0309	4.322	7.0989	5.7814	10.804	7.297	7.2927	2.5559	2.0291	3.1767	4.264	3.4919	3.824	3.575	3.12	3.2368	0.178196	0.13218	1.25058	0.562379	0.713635	0.337539	0.242354
Vitvi02g00015	36.06	50.3639	35.9131	14.905	14.369	14.8372	6.8813	5.7723	8.421	33.4677	30.5586	30.811	5.9267	7.836	6.4583	41.9586	43.9932	35.8544	36.9763	40.7128	46.4524	26.6449	38.8636	29.3756	8.7638	10.3733	9.1015	7.0087	5.5878	6.3716	26.0607	24.9454	23.189	6.0676	7.5884	6.7092	38.8111	35.3473	29.9601	29.0215	30.8524	26.4657	-1.61568	-2.74035	-0.340866	-2.86109	-0.107081	0.0546518	-2.01409
Vitvi02g00016	190.346	196.375	150.843	104.846	115.811	111.731	99.7351	98.6444	94.7579	162.387	101.29	117.88	94.8981	80.4306	70.6235	135.321	131.069	149.05	151.887	133.968	133.622	131.095	101.689	114.75	87.504	94.6093	88.155	83.5432	84.0925	83.5229	107.347	133.508	124.76	121.357	123.472	115.379	145.475	143.224	133.559	145.047	163.875	157.606	-0.830517	-1.07704	-0.473411	-1.38879	-0.460978	-0.319892	-0.649878
Vitvi02g00017	10.0994	8.3218	23.6535	10.0285	6.8438	8.4276	11.2143	17.9752	10.277	11.5572	23.8605	25.8676	10.6435	11.007	18.0595	17.1532	22.6257	17.443	8.3803	17.0585	16.611	19.2156	26.4471	19.227	13.2872	8.5867	10.6689	11.5587	11.0906	10.7438	19.8638	15.3526	13.5985	6.7061	6.4431	7.5365	10.8384	8.7842	10.3923	11.2819	9.1598	9.765	-0.882004	-0.288201	0.587707	-0.346686	0.3508	0.0381888	-1.26611
Vitvi02g00021	21.2281	18.8896	18.2161	13.028	5.485	8.6978	7.1763	6.4905	6.5243	7.3541	15.0117	11.6014	5.3976	5.2957	5.2756	8.5982	4.4436	7.8653	11.0157	5.7429	5.4806	5.9722	7.5015	9.2752	1.2113	1.1765	2.3992	2.0236	0.6434	2.3107	1.9086	1.2869	1.3527	1.7036	1.3604	0.9672	3.792	1.8588	2.289	2.5862	0.9404	1.0292	-1.25552	-1.72824	-0.73394	-2.12897	-1.56004	-1.35347	-2.52549
Vitvi02g00022	23.47	19.8065	73.0768	5.5612	1.6389	3.3544	14.9233	23.2622	13.1799	20.1318	59.9161	70.4569	16.3463	18.5008	36.1597	75.5782	90.0324	32.9151	28.3488	75.1687	77.0567	88.2199	121.011	71.0708	46.6348	31.5437	26.313	31.3369	67.559	44.6198	106.818	90.7144	76.9355	11.3101	13.1212	15.3128	52.6905	37.5507	42.5123	43.588	25.1693	25.4357	-3.63003	-1.37477	0.418457	-0.977332	0.661314	0.671627	-1.69325
Vitvi02g00023	13.6178	11.4713	14.407	38.5739	31.4686	34.674	26.4502	25.9503	28.2705	15.7852	13.4256	16.252	23.7553	25.2809	25.76	16.0841	17.7107	13.9876	13.2152	13.6495	14.8144	11.072	14.2091	13.4075	39.0055	39.5592	37.4011	25.0764	23.746	23.7555	18.1098	19.0708	18.9088	20.0583	22.0681	21.9165	18.7671	17.5847	16.3176	17.0164	18.5179	16.3915	1.26519	0.832546	0.231377	0.661405	0.179162	0.117606	1.31318
Vitvi02g00025	4.6451	4.6347	5.7472	7.7573	5.5365	7.594	7.5803	7.0828	6.0212	6.9677	8.8919	10.0876	3.0908	3.4443	3.5502	4.3716	5.5695	3.6188	2.4634	3.9978	3.8936	11.2921	5.6153	4.5805	4.317	4.3384	4.6597	4.367	4.7959	5.2862	11.2084	8.6033	9.8102	1.1877	0.9315	1.4645	3.9041	4.0901	4.6908	2.8125	1.9222	1.6992	0.327493	0.260633	0.821033	-0.837796	-0.249926	-0.497164	-0.99686
Vitvi02g00029	5.3975	5.5418	3.3909	4.7407	4.4323	4.2546	5.9173	4.9201	6.856	9.6201	8.6927	5.9323	7.36	6.4479	7.3263	7.3755	4.8717	4.8539	8.8601	7.5933	6.7384	8.4811	5.7519	8.0683	6.9446	8.5636	7.9211	8.5739	8.7767	10.1427	10.2572	12.4036	12.9174	21.2367	20.6849	16.7852	11.9347	14.3621	11.7893	12.9893	14.3522	16.9492	-0.235569	0.101612	0.791882	0.294151	0.159146	0.730956	-0.216665
Vitvi02g00031	31.9879	40.9751	22.8554	46.962	46.2566	52.4896	53.7212	36.9374	61.0848	53.0002	41.2976	30.075	41.9632	36.9564	33.038	33.7179	43.0115	39.8263	44.0213	40.3887	42.0007	24.0325	16.7901	19.9418	10.2061	10.9223	12.407	13.0064	12.8343	20.0865	12.4876	18.1803	21.5163	23.4929	24.9581	13.6312	39.788	62.3291	35.3878	25.0679	29.714	33.694	0.460969	0.458081	0.404537	-0.0397071	0.184248	0.434116	-1.14749
Vitvi02g00032	7.9402	7.6863	12.7764	16.8088	13.0059	14.9686	14.5049	16.099	12.7915	17.9192	20.2719	27.7153	9.4678	12.116	14.7801	24.9257	23.5554	15.6257	42.848	77.2021	102.698	13.5166	11.8148	11.462	9.4943	9.3663	9.347	10.4051	11.8444	11.4175	15.5732	13.7224	13.3948	7.8455	7.4515	45.7085	21.4804	23.5357	33.72	66.0853	50.3898	53.2639	0.511607	0.412384	1.24456	0.0922285	1.07514	3.005	-0.666574
Vitvi02g00035	17.7346	13.704	11.9969	12.5502	10.8593	11.1773	18.6899	20.0179	18.7325	17.6435	19.1642	14.9446	20.6595	17.774	20.6248	15.3477	13.4247	14.7996	13.6633	16.603	15.6805	10.3261	10.6409	10.1049	17.2996	16.7025	18.9967	20.284	21.839	22.5253	21.6066	21.9268	23.6083	23.9894	28.0996	23.0391	16.5107	19.815	17.9787	17.8465	21.5018	17.801	-0.466652	0.204517	0.29154	0.182186	-0.0837629	0.121546	0.492657
Vitvi02g00037	34.0035	34.4914	38.1559	46.143	29.0547	35.8514	34.9237	31.4706	37.2755	28.1557	25.766	33.3766	37.6111	41.6722	42.5334	39.5917	49.8273	40.7436	38.8727	34.1477	36.8878	22.7207	33.0347	26.1723	33.1768	27.2508	27.9473	20.5525	17.7903	19.1989	22.2083	21.0219	17.9282	13.8436	15.3671	14.7211	24.6649	24.0682	23.1509	21.657	18.6411	18.579	-0.0921486	-0.241254	-0.263228	-0.0712274	0.190457	0.0813786	-0.158552
Vitvi02g00044	47.0681	53.8327	39.2907	109.665	105.442	100.231	85.5167	72.5914	92.6438	70.5222	46.2237	56.5923	87.384	86.7989	75.9237	54.191	55.9802	59.5917	64.7272	59.6629	53.124	52.4652	44.6579	60.0145	101.476	107.379	107.008	102.721	96.3674	103.752	57.642	73.3715	81.6326	114.242	129.429	102.398	78.1796	92.3417	89.8422	78.6317	79.098	82.4957	1.02819	0.635676	0.326288	0.572213	0.184155	0.378342	0.724388
Vitvi02g00050	1.974	1.6235	1.6909	4.0412	4.2733	3.5843	7.1261	4.6757	7.3328	6.3397	3.3884	4.1045	5.8085	4.2029	3.7774	3.6544	3.7282	3.2746	2.4914	2.4627	3.387	3.3307	2.2721	4.1104	2.9196	3.8787	2.9145	2.8641	3.5742	2.8119	3.7869	6.5509	7.9086	5.1697	6.9307	5.6189	8.7198	11.064	9.4949	8.5901	9.7027	10.1833	1.03783	1.66201	1.41053	1.1303	0.919782	0.699385	-0.280343
Vitvi02g00066	24.2744	25.0593	17.1242	19.0713	26.4283	24.7395	20.8506	14.7282	23.1325	17.7578	6.8782	7.6154	23.6868	16.3758	12.9755	11.2542	14.5822	13.2483	19.8628	15.9582	15.7215	20.9356	19.2282	16.8933	10.0192	14.8593	14.1557	19.733	16.1501	15.8278	12.7639	14.3978	11.8848	23.2166	19.8163	20.5654	28.1333	26.4946	38.434	30.9119	25.7208	20.544	-0.0528748	-0.381114	-1.02797	-0.583523	-0.86247	-0.329469	-0.82818
Vitvi02g00068	16.017	17.474	28.3888	14.6141	12.1652	11.3253	21.2125	20.868	23.5683	8.6584	14.3461	18.1595	18.146	22.366	29.2442	18.2923	21.6193	13.543	17.217	13.9503	12.771	20.7894	26.4714	18.2076	13.8248	20.6028	22.7819	26.2615	26.0486	26.9889	14.9729	11.4217	13.2882	19.2682	20.5701	20.9221	11.7106	9.7456	8.9229	13.8437	10.771	9.9319	-0.843248	-0.114126	-0.553457	-0.092525	-0.313168	-0.452431	-0.463858
Vitvi02g00070	3.4705	2.5693	8.2473	3.8178	0.9253	3.1295	3.5876	4.88	2.3922	2.086	7.6636	7.62	3.32	3.272	5.2719	5.229	7.249	2.7451	1.3256	5.3335	4.8256	5.0766	8.8727	7.6547	8.1621	6.5688	7.2972	3.6882	4.625	5.3667	10.6665	6.6565	6.2835	1.4062	1.0617	2.1715	3.6226	2.2665	4.1378	4.403	2.9325	2.8553	-1.02456	-0.592812	0.335074	-0.531075	-0.0170046	-0.273083	-0.235808
Vitvi02g00075	9.737	9.7127	11.9378	7.1658	5.3462	5.4637	16.7469	16.7123	15.904	8.6935	9.3036	12.6124	15.5112	14.8018	14.4101	11.3967	12.1335	8.3401	10.6049	10.4475	12.3348	9.6706	10.7943	9.7302	10.0549	12.2276	11.0217	27.6678	26.9972	26.6289	20.7401	17.3087	16.7118	30.0684	28.548	34.1393	12.6175	10.1715	9.9733	14.6603	16.9053	13.3646	-0.947739	0.452876	-0.00935807	0.250943	-0.0785405	0.12727	-0.133022
Vitvi02g00076	5.1453	4.6308	7.6179	5.2007	3.3352	3.8899	4.2711	4.1799	6.0785	2.7275	4.0236	4.8759	5.505	6.963	6.5012	3.6058	5.167	3.2984	3.9821	4.2005	2.5073	4.4341	3.9821	2.2173	2.504	2.6046	3.8431	4.7649	4.4885	4.8363	3.4954	3.0187	3.8536	3.6705	3.0616	3.5763	2.6286	2.3991	2.2599	2.1718	2.0959	1.7952	-0.627772	-0.454834	-0.545243	-0.131971	-0.624243	-0.661084	-0.53862
Vitvi02g00080	40.9086	51.9454	47.339	86.6271	80.2762	81.3904	61.158	68.5774	58.656	33.2758	23.3155	20.7469	84.5234	81.8414	79.1383	37.673	43.5008	64.08	37.4098	32.2349	27.5884	48.8181	54.3059	58.3924	77.3066	75.2882	77.7925	51.5316	53.563	52.0178	21.7654	26.7548	23.2147	66.4811	60.498	54.9894	39.8078	46.9403	54.4252	36.7865	40.3763	44.9601	0.681058	0.223261	-0.830631	0.54486	-0.0288667	-0.488977	0.237356
Vitvi02g00082	2.1505	2.6308	2.5656	1.625	1.1237	1.3689	1.3877	1.3367	1.3597	1.0377	0.4589	1.1058	1.1819	1.324	1.361	1.5106	1.5833	1.3065	1.1878	1.0071	1.3183	2.6608	3.5844	3.3413	1.5683	1.7353	1.9578	1.9992	1.9073	1.885	2.3151	1.5202	1.6658	1.4704	1.1595	2.0309	2.5179	1.582	2.1056	2.3965	2.4738	1.7328	-0.984792	-1.05095	-1.49173	-1.19236	-0.838671	-1.02984	-1.13521
Vitvi02g00083	10.2514	9.6478	8.5647	7.061	7.8637	7.7874	6.33	6.5967	5.8774	5.6551	2.5517	4.0467	6.0514	6.1815	4.1729	6.8224	6.8831	7.1344	7.4838	5.0942	7.2385	5.3046	5.1831	6.3787	3.7461	4.7953	5.1558	6.7126	5.3166	5.2347	4.3922	4.8588	4.7857	5.0744	4.8931	7.1031	7.3199	5.4167	6.9738	7.2753	7.7789	6.4887	-0.462733	-0.799793	-1.20194	-1.05184	-0.540981	-0.48592	-0.577737
Vitvi02g00085	10.7848	10.5515	7.4906	3.6099	2.9572	3.5667	4.3773	3.5107	4.269	5.7882	1.7961	3.4181	4.9408	4.9378	3.0569	6.9356	5.8281	6.5353	7.4835	5.6079	6.5628	5.4598	5.032	5.0616	2.1638	2.2802	2.3305	4.7817	3.7504	3.7996	3.561	4.3596	3.9661	7.5235	7.3633	9.536	6.9849	5.8886	5.8601	7.9327	8.6073	7.2545	-1.65265	-1.44727	-1.38247	-1.41365	-0.669308	-0.515671	-1.48016
Vitvi02g00086	2.4424	2.1368	1.9367	1.0069	0.6914	0.9529	1.2538	1.6062	1.4735	2.0608	0.9346	1.577	2.1384	2.6621	2.8345	2.7712	1.7728	1.2963	1.9701	1.8082	2.3334	3.1779	4.8213	3.0058	2.2326	1.7894	2.1988	3.9955	2.8259	3.0372	2.8382	1.859	2.0777	2.2501	1.5662	2.7875	2.4438	1.6507	2.2507	2.8729	2.2673	2.104	-1.44248	-0.791987	-0.498023	-0.0358151	-0.257702	-0.0547	-1.09057
Vitvi02g00089	5.6086	6.3121	6.018	2.6882	1.8669	1.7864	1.1184	1.284	1.4009	4.4545	5.3562	5.5981	1.562	1.4082	1.5714	3.9418	5.6022	3.189	3.2725	4.8422	6.1361	5.1206	7.0125	4.0095	3.0261	2.3465	2.3326	0.5403	0.8137	0.5628	8.871	5.1636	6.14	0.8238	0.925	0.8807	5.2878	4.0278	4.2425	4.7246	5.3302	4.4981	-1.64349	-2.44595	-0.188001	-2.24889	-0.602353	-0.29638	-1.33785
Vitvi02g00091	5.7507	5.3913	12.2404	4.8598	2.3648	2.8473	4.6471	5.4791	4.5352	3.6394	9.0909	10.53	3.8395	3.9394	6.3398	4.7351	15.4275	4.1096	2.7287	4.6548	5.1496	6.6426	10.0901	5.9727	7.0072	7.9162	7.6878	5.3046	8.2512	6.3604	23.1876	10.3549	11.2684	1.8375	1.5973	2.0808	4.3315	2.0802	2.6984	3.7337	2.2707	1.7241	-1.37053	-0.871213	0.0352769	-0.992847	-0.0741461	-0.861031	-0.27127
Vitvi02g00093	3.7151	2.5872	5.7797	1.3725	1.6261	1.6015	1.6146	1.8324	1.4711	2.3774	7.4584	7.881	1.2956	1.7389	2.0818	2.4367	6.3143	4.1322	2.573	1.7368	1.5054	3.9119	8.3417	6.311	2.4519	2.3107	3.3012	1.5473	2.2916	1.987	3.7689	2.4608	2.5903	1.839	1.453	1.1421	2.6958	2.0911	2.4811	2.8277	2.2301	2.3814	-1.5272	-1.49371	0.599499	-1.50221	-0.0066818	-1.01216	-1.46037
Vitvi02g00095	4.6543	6.8062	7.6822	6.9645	6.341	8.0416	5.5767	6.064	6.4599	6.4809	8.1023	7.2151	6.8058	8.1637	9.7507	7.276	9.1237	8.4175	7.7122	5.6954	6.1382	4.2885	5.1718	6.9337	3.6099	3.7099	4.0143	3.9428	2.5814	4.7554	3.8394	3.2339	3.4228	2.5104	3.1313	2.2907	3.6904	6.4906	3.672	3.9264	3.4901	3.3335	0.00651515	-0.288397	0.222386	0.0961789	0.27738	0.0618713	-0.801109
Vitvi02g00096	60.2354	76.3193	44.4018	3.956	4.734	4.5168	20.131	19.3098	18.7968	65.2194	140.272	93.6302	15.0614	17.3519	15.9593	79.993	39.4816	56.8318	108.957	86.1722	66.0339	53.5693	22.5389	36.5422	12.134	16.4372	17.4018	11.8985	9.9073	14.0223	45.4493	60.9989	74.5867	119.94	105.904	46.9607	71.2707	111.865	48.9269	79.347	82.3952	111.081	-3.91801	-1.84069	0.769713	-2.16929	-0.124631	0.567987	-1.59805
Vitvi02g00097	1.6992	1.3102	1.4681	2.3791	1.9345	2.568	2.6026	1.9375	3.1598	2.054	1.1738	1.4701	3.0524	3.9446	3.7226	2.13	1.7957	1.4652	1.3248	2.4523	3.6331	1.4635	1.3537	1.349	1.5945	1.8381	1.5449	2.2017	2.2333	2.4582	1.419	1.7221	1.6026	1.4356	1.5438	2.0064	2.1334	2.1437	2.1616	2.5185	2.3495	2.1027	0.48036	0.589421	0.0930985	1.00273	0.174191	0.764165	-0.0212943
Vitvi02g00109	4.5585	2.7714	4.1977	4.3814	5.0163	7.3913	6.8519	9.3027	6.5988	9.3309	8.6436	8.9244	13.6319	15.0528	17.1492	14.4682	7.2669	10.1841	11.2901	11.0708	8.5344	5.7075	5.277	6.9051	11.5903	10.1556	11.5255	9.664	9.234	9.0583	9.6126	8.616	10.1429	9.4145	7.6039	9.268	8.3477	8.149	9.5802	7.6737	7.9077	7.4309	0.407975	0.786607	1.26048	1.73567	1.39074	1.46912	0.617527
Vitvi02g00110	10.1033	9.2346	6.728	15.867	20.7076	16.2864	7.6357	7.8093	7.6981	15.3905	13.2343	10.4372	21.4416	21.8287	23.7391	16.1124	12.1322	23.5186	8.1672	11.4946	11.0164	16.1477	18.1493	14.8681	5.9546	5.2471	7.3446	3.6944	3.2425	2.6856	4.7322	6.1748	5.1171	2.0273	1.1909	2.0235	4.5337	4.7508	9.0783	3.9464	5.8002	4.4182	0.888938	-0.373343	0.615597	1.09772	0.916025	0.271934	-1.68385
Vitvi02g00111	7.8385	8.1452	10.3879	14.0777	14.7571	15.4313	13.4857	14.6058	15.574	12.4552	14.5902	13.4965	19.7443	21.7604	22.0795	12.3975	13.5942	14.2991	11.7045	9.9623	9.341	9.0273	9.3282	9.2837	14.8934	13.9194	16.4306	12.3091	10.9723	13.0334	12.1111	11.423	13.5787	14.1552	14.3794	12.9266	11.7819	12.5013	12.5109	10.6452	10.2642	12.9145	0.607394	0.526848	0.657539	1.00744	0.522656	0.272201	0.433698
Vitvi02g00112	16.6528	30.1371	21.3132	6.4196	3.3009	3.9825	3.5449	3.6026	3.5738	13.2154	9.1848	11.8178	3.734	2.3456	1.7972	6.9861	9.0069	6.5785	14.6435	15.7979	13.0642	33.7057	35.6314	25.5659	9.6461	14.0174	12.7763	9.8084	6.7323	7.1109	16.4497	16.3017	16.4979	13.3664	16.4081	13.3658	20.0908	18.0457	17.471	24.6441	20.601	17.4038	-2.4706	-2.87481	-0.975612	-3.36878	-1.69827	-0.611813	-1.65712
Vitvi02g00114	5.2427	5.0896	4.0023	27.4248	29.8474	27.8601	19.4386	17.9841	20.3441	15.7599	9.6856	10.2622	14.9084	15.8787	13.519	8.3628	7.7313	6.3783	10.025	18.031	33.8186	10.6314	9.3604	11.0335	16.8761	20.9753	21.5463	22.0958	23.3942	24.5246	12.6158	17.3603	18.1686	21.5076	21.7423	20.9668	17.831	19.5361	16.7133	22.9413	25.2474	25.2633	2.43225	1.80855	1.33922	1.36651	0.549746	2.13728	0.656648
Vitvi02g00118	50.2719	43.8143	93.3783	28.8325	21.0393	24.5349	31.3721	39.9299	25.6447	48.3262	120.642	106.402	27.8898	32.1644	51.4789	114.13	95.7344	68.5955	54.3925	80.595	87.5921	109.025	113.971	102.043	67.0477	52.894	60.0346	66.2251	68.6609	66.4386	117.267	91.4665	86.3986	40.2693	36.0934	41.3707	85.0569	61.7352	65.3598	90.1351	74.2731	75.3365	-1.47992	-1.1491	0.604484	-1.01436	0.475291	0.285683	-1.13159
Vitvi02g00125	63.3806	50.1661	75.1561	37.8315	29.0206	33.349	39.5559	39.9682	41.6547	49.8633	50.0101	65.5502	101.086	123.215	146.929	52.9419	72.5222	64.2804	32.4307	38.9832	33.4206	108.303	141.778	112.012	40.7065	32.0498	48.3813	53.2026	45.8615	49.9473	88.5803	56.243	56.3912	31.2497	18.3903	38.7051	39.8923	33.3229	54.9991	55.9498	42.8138	46.477	-1.05746	-0.837237	-0.160696	0.713098	-0.0845986	-0.807424	-1.8507
Vitvi02g00127	4.9593	4.0642	4.4763	12.0913	8.3298	10.3417	11.1878	10.5745	11.5756	5.3997	2.9959	5.2801	9.9794	10.6509	9.0299	6.5013	5.5145	4.889	5.6931	5.7007	8.0273	2.8432	4.1838	3.3173	9.8637	10.0452	8.2923	10.6793	10.9424	11.246	7.9389	6.4041	7.1194	7.2096	9.0709	8.9001	5.8602	4.8915	5.6462	6.6065	7.1626	6.1742	1.04443	1.1082	0.0344425	0.880035	0.2315	0.563513	1.17817
Vitvi02g00130	27.2492	26.5543	21.8546	71.4956	81.7112	73.9885	54.1326	46.974	56.6916	63.5293	33.4098	32.8823	56.612	56.0608	49.0565	34.2517	27.8813	49.6775	28.5467	38.9787	49.6144	30.2105	22.4496	33.481	23.5408	23.6034	26.9623	22.8985	23.6822	23.8227	23.8217	42.248	47.038	29.2931	33.7164	30.9868	48.977	55.879	52.0823	42.5975	57.1411	52.9178	1.4508	0.858935	0.80091	0.834744	0.488115	0.663983	-0.504162
Vitvi02g00143	4.2069	3.5141	2.5945	2.663	2.4847	2.6414	4.9927	5.8633	4.9753	4.0328	1.5163	2.083	5.0056	4.5393	3.3672	2.9784	3.3321	5.1908	8.5691	7.1386	11.4505	2.908	3.482	2.5133	2.0056	1.8117	1.7316	2.7006	2.821	2.878	1.3372	2.132	1.4141	3.1093	2.1083	3.898	2.3356	2.6046	2.5072	4.3461	4.9503	4.0061	-0.544441	0.416318	-0.421457	0.0694791	0.0787503	1.43236	-0.957919
Vitvi02g00158	36.9897	36.6958	34.9338	20.2299	18.0722	18.8259	35.0433	43.269	41.5046	28.5849	47.1718	35.6113	39.9697	41.3475	38.6072	31.585	33.2123	35.0931	38.3104	36.5833	33.0944	42.8989	32.9636	42.4416	23.0892	25.4656	25.9015	43.5853	35.8291	44.8683	34.8095	38.913	34.3249	70.3909	58.1015	37.9617	37.8539	42.0693	46.5776	45.9644	33.2501	35.3839	-1.06896	-0.0605354	0.0793373	-0.118434	-0.211403	0.0295141	-0.953791
Vitvi02g00160	533.09	504.077	384.105	41.9492	40.3811	39.2118	44.204	39.0428	49.2711	282.528	347.486	216.461	24.6761	22.4188	21.2103	235.365	224.537	274.159	315.393	330.577	260.222	430.986	313.187	399.758	37.6087	35.2997	38.039	33.3458	34.2008	28.9161	196.548	223.948	198.057	75.1909	80.4833	54.4166	232.86	249.338	249.326	256.98	266.196	301.148	-3.68692	-3.62411	-0.706473	-4.64027	-1.04003	-0.61003	-3.65578
Vitvi02g00175	108.297	103.462	151.1	61.2836	65.6831	61.5686	105.16	129.393	112.474	82.7895	132.87	113.358	100.817	100.69	131.091	109.359	131.042	105.034	106.401	104.581	89.2514	133.608	133.087	116.97	92.7716	115.767	108.403	143.168	162.924	164.922	158.37	116.809	128.035	152.983	136.594	121.328	98.7343	83.443	89.5458	109.743	91.1777	97.4483	-1.0819	-0.263363	-0.0979871	-0.389227	-0.166778	-0.232111	-0.55374
Vitvi02g00177	84.075	87.3974	74.7312	37.3087	34.9181	38.7337	29.051	33.9248	29.4184	36.0334	33.7409	41.9626	28.9553	33.3593	36.1614	77.4422	41.3028	48.6964	75.9645	55.7395	53.8496	66.6402	59.7594	80.1306	40.9083	31.5093	38.567	42.321	30.1205	33.0389	29.7069	27.4155	24.5682	50.146	46.2037	51.3042	57.6522	46.8859	57.9322	73.7949	71.0834	81.3701	-1.29221	-1.61698	-1.11505	-1.58794	-0.645198	-0.368818	-1.1788
Vitvi02g00187	91.3362	88.9455	104.129	330.219	342.776	347.24	311.685	291.207	301.581	275.405	179.267	236.609	253.542	284.982	257.394	173.91	217.858	232.544	184.538	168.632	153.231	152.093	174.491	191.304	362.567	348.463	345.555	232.296	260.683	231.366	282.823	345.4	340.559	101.841	111.494	124.643	200.581	215.766	228.924	152.751	161.798	183.913	1.70445	1.46855	1.30409	1.2235	1.04589	0.872588	0.754359
Vitvi02g00191	3.3469	2.9606	2.9878	10.5565	9.3129	11.0328	12.3785	11.8643	13.9612	7.1126	3.8932	4.0953	14.3449	14.7363	10.9419	4.1506	4.7105	4.765	8.0169	8.0599	9.4846	1.8002	2.529	2.6619	8.9368	10.4135	8.8455	11.2324	14.2896	13.9257	5.3953	6.0763	5.5964	6.5067	7.4237	9.8427	3.7363	4.9096	4.4258	5.7749	5.8845	5.5916	1.59237	1.84119	0.723918	1.8504	0.462271	1.49886	1.7462
Vitvi02g00192	10.0555	9.5781	9.931	3.879	4.5986	6.1202	9.3065	12.4556	6.9383	5.9934	7.0887	9.8616	5.2133	6.4827	7.7703	6.6875	4.8455	4.8984	6.2652	5.4487	6.3467	11.381	12.3144	9.1494	7.6342	7.7479	8.8464	11.762	11.1023	10.8683	5.4631	4.6614	4.689	8.3159	5.7158	6.3599	6.4854	5.0569	5.4441	6.0116	4.9666	5.5317	-1.15988	-0.245305	-0.340069	-0.87103	-0.940255	-0.674122	-0.717077
Vitvi02g00194	2.335	1.7385	2.3312	4.9902	4.3193	4.7621	3.324	3.0975	3.8572	2.1192	2.0775	2.7322	5.2286	5.8335	6.3598	1.5573	2.4637	3.3787	2.013	1.535	1.279	1.2346	1.1241	1.6405	2.707	2.0382	2.4759	1.9061	2.0113	2.051	1.4193	1.2823	1.552	2.0866	1.6223	1.8905	2.0038	1.8798	2.3675	1.6891	2.3976	1.6473	1.00056	0.490051	0.143907	1.18673	0.132098	-0.368393	0.57821
Vitvi02g00198	7.2121	6.807	6.1975	15.7293	14.8204	16.0763	15.208	12.4371	14.9186	11.1643	6.3563	8.952	11.8862	10.9357	10.7096	9.4567	8.95	8.2694	9.1412	9.9065	13.9428	6.3652	7.6834	6.5917	9.2225	9.8861	9.5919	10.2051	11.151	10.8041	9.8087	9.9574	10.7838	9.3309	9.823	12.1946	12.0579	12.2075	12.3487	13.3586	14.6851	12.9713	1.06461	0.873607	0.407206	0.468986	0.305514	0.741316	0.202474
Vitvi02g00209	29.265	26.9027	28.8631	22.0687	32.3277	27.5762	20.1216	25.4763	15.7384	18.9277	30.3548	22.7922	12.338	10.5584	16.3972	18.4892	18.0375	30.8988	21.689	28.1261	35.7074	16.3919	24.094	21.4416	20.2851	16.046	19.0033	12.9166	14.6432	11.6158	17.2546	18.3145	15.9399	9.6285	7.1636	19.2078	12.8238	11.5343	11.6378	17.7847	20.9686	16.8848	-0.1822	-0.671923	-0.194631	-1.38058	-0.408744	0.0432069	-0.429968
Vitvi02g00211	2.1605	1.4451	4.0421	3.6717	2.1182	2.909	1.9156	2.8417	1.5857	2.3555	6.2669	5.58	1.5458	1.908	4.0458	2.73	4.9178	1.8347	1.0152	1.9496	1.9443	2.8709	4.7053	3.4893	6.0378	4.6414	6.1253	3.4394	2.6973	4.0185	4.2151	2.5784	1.6575	0.9803	1.2488	1.9497	2.3058	1.5428	2.7655	2.016	1.6727	1.1797	0.0393132	-0.466862	0.947044	-0.298311	0.199573	-0.593624	0.334624
Vitvi02g00215	26.3775	30.9819	30.5671	16.373	14.5234	15.9052	27.1024	24.8744	29.3613	19.755	22.9179	24.2735	26.7714	32.107	30.3742	25.9885	29.8414	25.0394	28.3598	22.4848	18.9517	26.4815	30.3825	26.0424	13.9695	19.6663	20.7879	32.7936	31.2344	31.2215	20.3852	18.3946	21.2264	25.3661	28.7982	28.1347	17.5795	16.9529	17.4687	18.8574	17.7027	18.1263	-1.05458	-0.314672	-0.362197	-0.242705	-0.218564	-0.294115	-0.880597
Vitvi02g00216	3.2441	3.0952	3.6902	1.9506	1.4572	1.9416	3.5906	4.1911	3.3274	3.0211	2.2592	2.9205	3.4206	3.2105	2.4384	4.0302	3.5215	2.9619	2.6571	2.5635	2.8324	3.0767	3.0686	2.7787	2.1708	2.6872	2.8718	6.2311	5.5926	5.2703	4.1103	3.3022	3.2065	6.1898	5.8393	7.0908	2.9226	2.2212	2.8181	3.5989	3.8111	3.5087	-1.05205	-0.0549966	-0.26644	-0.39839	-0.0274995	-0.277616	-0.486359
Vitvi02g00220	2.6596	2.3785	2.0676	19.8649	15.3048	16.9157	18.5992	14.9969	21.7329	8.1397	4.1395	5.426	18.3428	16.8421	18.7375	5.1353	5.072	3.596	6.1522	6.9296	7.2463	3.5283	3.073	3.194	36.3014	45.5017	36.6492	38.6421	40.4753	45.4005	12.3003	17.8957	21.1061	25.3992	31.1922	28.8989	11.5247	11.741	10.3362	12.707	10.81	9.8138	2.73029	2.76139	1.33547	2.66167	0.857191	1.55525	3.31659
Vitvi02g00223	7.4157	6.3473	6.8287	2.72	3.387	4.7356	3.2703	3.0404	3.6367	6.4345	13.684	6.1973	7.6237	6.2018	6.249	8.6591	8.4098	6.9566	7.3175	7.7189	6.6232	8.6655	9.6986	11.3933	7.6928	5.874	8.553	7.0805	5.376	7.0768	13.1521	10.0275	9.5382	8.6722	6.3293	9.4859	10.2839	11.796	14.881	12.2032	10.382	16.329	-1.06953	-1.24509	0.415551	-0.293063	0.128136	0.113707	-0.702723
Vitvi02g00224	55.9762	68.2817	68.3836	41.4338	38.1193	35.3116	36.9183	34.8148	37.8436	46.7411	61.5864	61.847	31.7735	34.7572	42.6994	53.5022	64.2083	47.6934	53.3326	53.9578	52.6996	86.6065	83.6224	78.0909	52.0019	52.9638	58.0461	46.7102	46.0528	45.6335	69.7248	55.0655	56.435	39.8153	39.825	39.8314	59.8799	50.5262	52.5009	54.8439	48.2284	48.2517	-0.888597	-1.01635	-0.144975	-1.08568	-0.3209	-0.230661	-0.887462
Vitvi02g00225	355.18	282.131	216.634	386.709	542.816	498.495	341.02	381.539	325.158	436.887	211.179	154.489	626.267	644.677	481.708	204.146	179.443	332.061	300.509	283.583	251.339	152.442	73.3464	156.735	404.184	362.608	271.741	360.886	360.16	389.864	193.885	280.129	304.314	561.196	616.671	471.939	303.135	435.201	385.561	222.22	192.678	241.393	0.613019	0.0949582	-0.0654279	0.77802	-0.328231	0.00787815	1.14087
Vitvi02g00226	126.621	109.396	69.7097	15.8977	14.5968	12.4617	9.9755	10.3131	9.2861	31.6815	40.4777	27.3875	12.8442	9.6965	5.5292	22.273	16.3566	47.2856	37.3038	27.3546	16.2207	19.65	13.5677	19.261	5.1583	4.0529	6.4004	4.1637	3.504	3.9153	6.0253	4.9414	3.5473	12.8769	6.9047	8.8342	11.4934	8.8488	14.776	18.9545	16.7991	27.4192	-2.96963	-3.57143	-1.57927	-3.69958	-1.89287	-1.875	-2.04084
Vitvi02g00228	2.6609	2.2525	1.5752	2.7132	1.6535	1.9694	3.1012	3.117	4.4607	3.7497	2.0081	1.6458	6.9139	6.8935	5.323	4.0526	2.6769	4.0249	3.2352	2.9295	2.7308	0.9945	1.0717	0.6962	1.9901	1.933	1.8502	3.9619	3.1332	3.037	1.0191	1.3124	1.815	5.4743	5.5154	3.2734	1.837	3.2981	1.9868	2.0458	2.8326	2.7619	-0.178464	0.519795	0.215685	1.30366	0.645836	0.492516	0.780134
Vitvi02g00232	31.3554	26.0775	44.4717	43.9124	40.5294	39.1103	33.6949	27.7033	39.8279	48.6497	53.9945	61.5147	43.757	56.1748	72.5696	38.5052	45.9933	36.8436	12.2601	33.5657	37.9053	33.0833	38.077	34.7714	23.8338	23.7734	20.2161	19.2452	32.0392	23.4737	39.823	28.8877	27.045	7.0164	5.9723	10.3274	22.559	14.0931	19.1067	12.5645	11.1024	10.1482	0.138183	-0.207723	0.722148	0.495306	0.157235	-0.249522	-0.917102
Vitvi02g00235	221.979	276.226	282.475	36.8519	35.003	33.1586	44.765	42.0073	44.6256	134.228	156.865	180.527	21.8886	21.6877	26.5618	144.23	176.023	130.459	173.188	163.647	143.476	226.26	213.644	209.757	33.5284	38.0974	41.8177	43.9996	46.4799	40.4095	132.408	110.559	121.123	51.288	53.7025	55.4157	137.217	111.525	117	129.232	132.59	115.932	-3.03617	-2.77297	-0.697193	-3.74279	-0.893374	-0.661594	-2.79826
Vitvi02g00248	26.5467	23.0607	34.3453	15.7339	12.361	14.2788	21.7753	28.1003	19.0615	17.3541	32.4474	30.6064	17.2728	19.135	24.8943	33.4737	34.4496	25.8326	22.7087	27.0196	28.9669	27.101	28.6944	25.1458	17.0579	14.7817	16.0743	30.0107	33.5498	30.2419	35.7547	24.8605	23.301	27.6444	23.9388	28.9524	20.6761	16.6487	15.4484	22.4962	20.1721	23.209	-1.13054	-0.483212	-0.0195915	-0.717815	0.0623544	-0.0546824	-1.03432
Vitvi02g00250	1683.98	1418.71	1203.09	613.818	1155.47	947.24	302.871	421.353	168.546	709.782	429.246	549.55	88.5593	87.0014	59.8276	682.018	543.807	1211.09	653.67	551.024	731.716	403.394	417.092	532.26	189.463	214.46	207.875	45.7347	43.5274	40.4175	176.528	213.189	199.575	74.5594	85.0685	87.8288	302.9	254.291	301.223	398.012	416.279	317.046	-0.787036	-2.47033	-1.33005	-4.45104	-0.888892	-1.11655	-1.42153
Vitvi02g00251	133.672	171.443	117.894	183.353	149.582	168.795	92.2856	84.937	128.859	158.879	132.369	120.315	50.7626	60.4833	52.0988	101.848	111.993	112.297	155.568	181.3	175.171	94.2384	110.264	97.3227	85.8953	68.2913	69.8633	38.56	41.6108	49.4695	71.7173	75.4949	74.2332	36.9684	45.0871	44.4669	105.233	123.539	103.892	106.589	99.8709	109.826	0.098638	-0.670184	-0.0125138	-1.63728	-0.470194	0.310204	-0.704515
Vitvi02g00255	208.6	235.688	279.158	104.247	87.9055	95.8449	138.053	139.327	144.839	164.412	163.365	212.094	134.235	150.155	120.827	205.993	221.258	177.79	203.044	200.865	201.558	252.829	268.037	236.5	151.932	156.871	162.55	176.754	175.25	172.208	209.14	179.622	184.022	184.03	211.617	175.6	180.551	167.368	165.619	195.441	179.827	181.94	-1.47359	-0.977852	-0.395114	-1.09653	-0.355023	-0.218355	-0.961045
Vitvi02g00258	1.9895	1.9129	1.4758	10.2411	10.593	11.009	8.6544	8.1092	8.7887	6.6089	2.7194	3.4128	11.1733	7.9267	8.0902	5.6861	5.472	5.1877	6.3257	6.4898	6.953	3.5983	2.5044	4.1984	11.8871	12.9414	11.5549	16.6917	18.9816	20.1631	7.7346	13.949	14.3742	16.819	19.2722	19.1343	11.4415	15.3436	13.177	12.7356	14.1927	13.3296	2.42526	2.04573	1.25946	2.07708	1.50836	1.91405	1.53662
Vitvi02g00261	56.1045	68.0123	96.4114	45.8614	34.9734	39.4743	80.8364	91.5542	94.6748	55.3271	86.883	88.9255	78.43	89.6342	124.556	79.5203	107.729	74.678	93.0687	86.1304	66.3204	121.212	121.255	114.458	101.695	106.378	99.1372	120.99	128.351	127.965	140.083	98.7635	88.5381	100.416	111.104	77.237	64.6424	52.1285	57.7584	67.8875	52.0721	55.7845	-1.02189	0.0760313	0.10604	0.14159	0.147289	0.196728	-0.494964
Vitvi02g00271	24.9848	26.47	18.1234	7.2621	6.6686	7.4686	6.8948	3.8626	7.4602	13.3818	17.4866	13.8507	9.2074	8.3165	8.7494	17.5015	17.0675	21.6745	17.9488	23.7539	14.159	36.0169	24.6352	36.9644	5.0454	4.603	7.1903	9.3015	6.9129	10.0416	12.578	15.8943	16.3757	15.8645	12.2596	13.1083	19.7803	23.0347	26.6377	23.4656	23.4654	22.7815	-1.84455	-2.13281	-0.600869	-1.66957	-0.394074	-0.277711	-2.82709
Vitvi02g00275	11.9453	11.8541	17.1204	26.282	24.982	24.3055	31.1689	30.4218	33.7234	26.4269	30.7651	31.057	27.1422	24.6716	26.9209	23.8639	26.6866	21.3199	19.7698	23.3525	23.5697	20.5449	20.1992	21.3719	41.3339	33.291	30.3756	30.6744	36.8709	32.2745	32.059	33.6638	32.2869	44.1978	43.859	34.6636	34.4134	32.7461	32.092	29.3383	32.6033	34.0081	0.744847	1.0206	1.14476	0.683654	0.716897	0.743653	0.477504
Vitvi02g00278	1.5771	1.1523	1.7469	2.3021	1.3323	2.049	2.3788	3.2158	2.5621	1.3862	1.8911	2.2277	3.0185	3.3482	4.3959	1.7267	2.776	1.3757	1.3081	1.519	1.2603	1.4989	2.4201	1.6186	3.2619	3.773	3.7923	4.5313	3.4865	4.5856	3.111	2.227	2.6548	3.5639	3.5028	3.8524	2.4205	2.0419	2.0821	2.0628	1.9613	1.8708	0.200035	0.669331	0.336029	1.0048	0.288978	-0.0853968	0.698366
Vitvi02g00280	4.1093	4.3571	6.8371	2.4813	1.0156	1.3054	4.5854	6.4088	4.482	9.008	27.7965	17.4908	2.1049	1.6772	3.0554	9.1036	12.8122	6.9743	6.405	9.3848	8.1601	8.7959	7.4019	7.6401	8.3665	7.7814	6.6014	5.0645	8.6071	6.7985	20.7628	14.5097	14.2331	8.4544	7.6878	5.7781	11.6566	9.2738	6.5203	6.8822	5.441	6.3149	-1.82262	-0.186514	1.88539	-1.43669	0.810957	0.686989	-0.349898
Vitvi02g00288	19.7931	18.7256	29.2861	30.8615	13.4579	20.7924	26.2144	25.1709	25.7478	20.7813	42.8095	36.4531	25.1126	28.3868	25.0521	24.5851	24.2884	15.7425	9.4337	14.7711	16.0438	13.1046	24.8917	16.9324	24.7415	17.1385	21.7573	20.8413	18.6259	22.2195	25.4028	16.1806	16.9274	8.1152	7.9456	7.7118	13.6073	9.5717	13.416	11.7741	5.2939	4.4736	-0.216748	-0.0128092	0.607841	-0.0462535	-0.169802	-0.713884	-0.0483522
Vitvi02g00290	51.3925	63.0035	58.9167	31.4076	29.1737	31.683	28.3094	29.0374	28.9941	39.5551	37.6096	41.8898	29.1922	31.808	28.9181	52.1446	50.6284	44.2188	45.092	41.5969	42.1873	47.5692	50.9235	47.5734	26.9794	26.2556	29.9642	26.723	23.0898	25.9418	32.6903	28.7497	30.7468	27.8503	26.7336	26.2564	40.9125	41.7878	41.1759	39.8413	37.3328	40.7427	-1.0533	-1.20822	-0.514273	-1.20968	-0.334344	-0.390359	-1.08896
Vitvi02g00291	19.785	19.2383	21.9556	12.6867	9.805	11.1126	12.061	13.3524	9.301	12.0487	18.9536	16.9193	9.46	9.7463	10.3595	18.2243	24.0689	15.7208	11.2139	16.6116	19.7106	20.4709	26.54	17.4316	25.1419	19.7265	17.6318	19.7904	19.8184	18.178	28.917	21.8015	19.9851	13.9691	11.9228	21.3048	24.5046	18.173	16.8485	21.6349	21.4086	19.1084	-1.00459	-1.01399	-0.307557	-1.3071	-0.175187	-0.3243	-0.315422
Vitvi02g00295	12.3794	11.5183	7.3551	2.3904	1.2362	1.7017	0.9368	1.3752	1.0257	3.2249	4.7545	3.1909	1.1237	1.1675	1.366	4.0922	3.875	5.967	3.1229	3.4477	4.2972	24.6923	19.0996	29.4937	5.0763	3.217	4.2282	3.7661	2.9762	4.3767	3.7295	4.0468	3.7426	5.3525	3.7894	2.8512	7.9798	8.6204	13.2623	8.4851	7.1367	9.6665	-2.7019	-3.43776	-1.44154	-3.36417	-1.24633	-1.48826	-2.837
Vitvi02g00297	18.3731	17.3156	13.0745	36.932	45.3729	41.2332	31.2596	29.716	28.6263	27.4396	19.3882	15.7093	29.9046	26.6603	28.092	19.233	16.1135	22.7336	25.0555	24.2872	26.3302	15.477	12.8631	15.1524	24.6994	24.5349	23.9015	20.8501	24.9799	24.743	16.7367	25.2367	27.3872	27.7434	28.0465	28.2062	25.6974	33.2606	28.9587	24.163	28.5089	31.2929	1.20748	0.675869	0.387353	0.532938	0.16923	0.670616	0.466145
Vitvi02g00298	13.4515	12.2969	10.8358	42.4194	37.5425	39.3811	29.764	25.5202	30.8709	25.8444	15.5398	17.912	21.5451	18.1774	19.4279	17.1756	15.5536	16.7938	21.4935	30.1791	40.2501	17.7999	14.1315	14.5249	20.2305	22.881	19.9799	26.3836	28.2089	27.6205	13.8938	19.348	19.4814	23.0682	24.9518	26.9452	25.3085	26.989	27.6167	25.9121	28.9664	26.9185	1.56458	1.03527	0.718833	0.431601	0.346869	1.36247	0.155892
Vitvi02g00301	55.2811	46.8145	34.9866	79.4172	116.971	99.8896	56.567	63.002	58.1593	93.8632	43.7959	45.0761	63.1671	59.8011	53.4577	52.2111	45.1765	67.2716	66.7996	60.7115	52.1025	27.127	14.2647	35.5978	73.3255	87.1191	87.465	56.6686	47.6599	52.9423	42.0079	75.4791	73.4596	93.3804	98.9677	85.2763	68.6895	76.8393	79.1091	81.4576	86.2593	95.0863	0.984112	0.174152	0.434263	0.103279	0.183746	0.429545	1.39352
Vitvi02g00302	8.8021	4.2578	6.3685	5.4848	7.1105	7.8784	2.2181	3.2561	2.2024	7.3504	3.3682	3.0386	3.9776	2.2139	3.1165	6.6392	5.52	6.5404	6.8243	6.5443	4.8829	3.5089	3.5451	8.1882	7.8022	8.8536	4.79	2.9328	3.4965	2.7907	4.1491	9.6472	11.7626	9.2587	8.1088	10.5129	14.7958	14.5468	8.9196	15.0964	13.6291	16.4079	NA	NA	NA	NA	NA	NA	NA
Vitvi02g00303	27.6001	26.1913	84.8035	21.6317	5.5442	12.3305	25.6444	28.484	16.1541	33.2055	160.566	168.037	14.8259	15.9452	50.9108	30.7397	112.921	21.0421	5.0079	61.1019	54.5515	63.8919	75.0768	48.0633	62.6566	39.1056	34.1728	9.8776	63.0026	33.7177	168.377	94.052	88.5538	2.8907	2.1801	5.6264	41.3499	23.9792	29.987	24.0035	19.0477	17.7585	-1.98195	-1.17706	1.43651	-1.03406	0.114062	-0.165444	-0.73647
Vitvi02g00310	1914.76	1856.96	1855.9	1075.87	1233.64	1039.94	1115.24	1383.14	1130.08	3241.32	5185.01	3379.93	1208.27	1094.71	1231.05	2489.95	2426.68	2083.35	2404.09	2613.78	2473.83	2755.06	2095.06	2465.82	1713.73	1398.95	1474.66	1206.89	1244.75	1204.05	3121.24	2995.67	3022.04	2224.49	2111.14	1723.37	1932.69	2158.71	2112.54	2423.32	2538.15	2980.16	-0.883341	-0.833408	1.1149	-0.933891	0.218949	0.450908	-0.96271
Vitvi02g00311	105.673	119.425	131.137	88.846	83.3115	85.569	85.2922	89.0618	90.5685	112.06	103.798	119.954	94.091	93.0031	94.594	132.184	125.632	115.591	118.13	123.723	118.432	135.557	133.996	136.609	97.8247	88.156	88.9626	87.3061	79.0128	84.0693	109.445	114.474	114.838	106.849	107.441	94.2812	115.958	117.807	118.579	126.98	109.561	114.47	-0.609077	-0.628503	-0.0570404	-0.601212	-0.0257908	0.0544962	-0.842666
Vitvi02g00319	3.4114	2.9001	4.8186	3.9664	2.924	3.3077	3.5739	3.8305	2.6296	2.6691	2.8093	4.4176	3.406	3.9333	4.9682	3.4331	6.2803	3.0507	2.0853	2.7637	3.4935	2.3307	4.533	2.5065	2.9346	3.0782	2.8366	2.8165	3.2219	3.073	7.9524	4.6245	4.2595	1.2378	1.2062	2.3288	3.2562	2.1343	2.735	3.0578	2.7177	2.0114	-0.27045	-0.348454	-0.1432	-0.11838	0.087852	-0.377353	-0.340172
Vitvi02g00320	7.004	7.8	10.9941	12.8527	8.6993	9.9711	6.3359	7.3663	5.2088	4.3776	3.4892	7.395	6.0842	6.5263	7.9478	8.1226	7.6315	5.3004	4.1042	4.6417	5.3559	3.5331	6.4539	4.2451	11.6836	14.1453	12.8978	5.2903	5.0166	4.4767	7.271	4.3815	4.2503	3.603	3.4825	4.4828	6.738	3.1718	4.1516	4.9962	4.6133	3.6046	0.139904	-0.649763	-0.741716	-0.592708	-0.392868	-0.832986	1.18338
Vitvi02g00324	43.4698	46.7091	30.6103	71.0893	72.2133	67.8071	50.5704	40.1852	47.269	36.5564	20.3854	25.9949	27.3337	24.7646	19.2661	22.2032	20.3343	25.3684	32.2968	34.1845	41.6356	24.1132	25.4446	23.8139	28.6546	40.3539	36.4394	26.9714	26.8579	25.8775	21.908	28.3985	30.3531	23.174	25.915	30.1007	27.1384	28.9354	29.706	31.4801	30.8533	28.0107	0.666364	-0.0110356	-0.52521	-1.0199	-0.918472	-0.125896	0.247966
Vitvi02g00327	28.8779	23.6785	42.6307	29.4238	20.9826	22.9054	16.2567	27.3574	10.9549	10.9052	43.3016	29.4937	8.1414	7.752	18.1659	23.1155	29.3714	14.7221	13.4491	35.5387	35.5777	35.4818	40.0183	29.1454	43.1634	37.6112	45.246	24.276	21.4252	23.1928	26.6792	18.3055	16.9592	20.0517	15.4982	17.1062	37.604	25.2389	26.1555	32.4878	23.4225	26.0762	-0.522546	-1.00072	-0.126174	-1.75348	-0.609037	-0.134855	-0.0081549
Vitvi02g00330	2.9091	3.6868	2.7258	3.8857	2.664	3.5913	3.8712	3.9207	4.7913	2.163	1.4886	2.0555	4.7222	4.9962	6.1729	2.0314	1.8297	2.1995	2.1152	1.6755	1.5459	0.9613	1.0552	0.8724	2.6522	1.7968	2.2898	2.7081	2.3923	3.2168	1.3472	1.5271	1.4323	2.7853	3.1751	2.9698	1.6729	2.3617	1.8292	2.0284	1.89	1.6346	-0.0327349	0.223925	-0.695402	0.493297	-0.715958	-0.77756	0.942107
Vitvi02g00335	20.583	20.597	19.1183	36.8421	33.4194	39.4052	39.628	36.5508	43.9615	25.8236	17.0806	20.8685	44.169	46.3567	39.8902	25.4856	21.8573	18.0291	19.8169	20.801	23.5622	10.5203	15.2463	14.34	28.8521	35.0569	35.634	41.3185	35.5159	42.0005	19.6321	19.2184	22.2013	37.0841	38.3072	31.1188	23.066	28.9608	25.0279	23.3147	22.4322	21.9367	0.719605	0.79335	0.102897	0.852049	0.0187692	0.126872	1.04526
Vitvi02g00337	5.2433	4.3358	3.456	3.3092	2.5641	2.8729	2.4405	2.3344	2.1499	2.5246	2.5232	2.7831	1.8768	2.1845	1.6853	3.1831	2.1241	2.3622	3.0281	2.1301	2.5976	3.6579	3.202	4.1062	3.0479	2.8153	2.9621	2.536	2.3152	2.587	3.3145	2.3459	2.4266	2.2662	2.2611	1.9639	2.5421	1.8942	3.1321	3.0801	1.8944	1.6368	-0.717985	-1.11265	-0.70642	-1.43883	-0.855638	-0.71202	-0.593987
Vitvi02g00338	28.3729	27.7459	26.5109	89.8971	70.4034	78.6094	47.7886	46.7817	56.9393	43.1729	39.7202	30.0186	31.3943	29.4103	26.7277	30.554	32.4688	43.4557	51.5378	55.1163	71.7911	33.9971	28.2821	31.2961	31.3834	29.6443	29.5274	26.1056	31.7237	36.6605	24.9909	26.9922	29.1952	22.4714	20.5416	32.2223	33.1518	35.1606	34.6578	38.2585	41.9453	44.029	1.38658	0.67401	0.485566	-0.177068	0.283202	1.14579	-0.332187
Vitvi02g00340	13.3442	11.3995	17.5886	13.3013	13.1341	14.8804	9.9233	11.9924	9.2754	10.9358	19.0947	18.6944	12.1046	13.7835	21.5817	10.053	22.3406	15.7479	8.2878	9.7837	9.1444	12.1204	14.5896	13.0982	8.9698	7.8399	9.1697	5.7059	7.1924	7.0611	25.0803	13.1685	14.8078	5.4851	3.8312	4.3401	8.8184	6.2556	9.2996	9.8138	8.9097	9.42	-0.174229	-0.639759	0.244536	-0.101599	0.0853771	-0.596371	-0.889734
Vitvi02g00346	3.6431	3.2012	6.1356	3.0603	1.3762	2.3565	3.6501	4.4272	2.2836	2.4518	5.2502	6.5158	2.7483	2.8527	5.2275	4.4194	10.504	3.3927	2.2113	3.8957	4.7374	3.4696	7.7033	3.1605	5.6512	4.6127	3.9665	3.9969	4.57	3.2766	12.9304	6.298	5.0726	0.7786	0.6819	1.3466	4.5022	1.8023	2.8366	3.0561	2.2839	1.6917	-1.09056	-0.524226	0.169973	-0.529324	0.375127	-0.22206	-0.2624
Vitvi02g00354	1.9989	1.4228	2.0894	1.7138	1.598	1.3019	2.2872	2.658	1.5518	1.6974	2.0581	1.7842	1.6235	1.598	2.2495	1.6676	2.8064	1.8064	1.546	1.4707	2.1818	1.2437	1.5231	1.4512	2.5141	2.4514	2.1494	3.1816	2.3607	2.7816	4.4565	3.5645	3.5797	1.4508	1.1066	2.3126	2.0433	2.0486	1.7749	2.9522	2.5862	2.4994	-0.385482	0.040321	0.0551403	-0.274951	0.0945616	-0.038252	0.483113
Vitvi02g00364	7.7413	8.1227	9.9986	3.9992	2.3037	3.3951	4.2315	4.0573	4.3316	4.6752	4.9926	8.0522	2.6952	3.007	3.4416	7.2145	8.0833	4.5095	5.8635	5.9853	7.4882	7.0712	9.192	5.9197	3.8914	4.4703	5.1481	5.0088	5.0933	5.4437	10.4724	6.7168	7.2494	3.4133	3.941	5.254	8.0398	5.8548	5.9222	8.0041	7.4271	6.0344	-1.56715	-1.23543	-0.522641	-1.76566	-0.491143	-0.382327	-0.986188
Vitvi02g00367	32.0552	33.5249	32.2619	20.7989	16.9512	18.8097	22.7949	23.1989	22.0115	15.1675	11.8739	18.6313	18.5317	19.6923	19.4173	25.3568	28.4169	24.0658	25.2932	22.0642	21.9183	24.9665	33.07	27.7761	17.3115	26.515	22.7514	29.5801	25.8692	24.0004	23.9845	21.3302	18.617	18.5579	18.437	20.5982	25.8231	18.0267	21.3968	25.4151	22.6427	19.6304	-0.935363	-0.726831	-1.07984	-1.02633	-0.426876	-0.460017	-0.633296
Vitvi02g00378	2.1402	2.0348	1.7976	3.257	2.4406	2.6484	3.8602	2.8833	3.2723	2.4514	0.8177	1.4443	3.3049	3.096	2.0787	2.3258	2.444	1.6225	1.7123	1.3662	2.2349	1.2408	2.1562	1.3065	3.331	4.0387	3.1582	4.2412	3.3776	4.3903	3.3519	3.4059	3.4381	2.2422	2.3039	3.714	3.7433	2.9461	2.7641	3.0531	3.3959	2.6674	0.338748	0.546833	-0.332317	0.25088	-0.00506395	-0.133199	0.898028
Vitvi02g00381	9.1225	8.111	8.4207	24.7701	21.8104	23.2715	19.7286	17.3118	19.2352	11.1042	10.8341	13.9491	20.4197	20.6274	21.3287	14.8383	12.2662	9.4373	9.2197	12.0618	12.3857	12.1736	12.441	10.8417	17.7143	14.6883	17.9502	17.3229	18.2506	18.981	15.2509	12.2014	13.5338	11.9014	11.1271	12.4542	12.5498	10.7181	10.7534	11.723	12.1302	11.66	1.30486	0.934735	0.510901	1.02092	0.412413	0.430945	0.22642
Vitvi02g00382	8.0792	8.6564	9.623	7.0574	6.01	6.913	9.6387	10.3088	8.9824	10.2239	11.6221	12.1903	9.3058	9.6893	10.3602	7.6327	11.1369	7.939	7.5389	10.5002	10.5486	9.7819	10.9304	9.7453	6.1527	3.9389	4.0638	6.4689	7.1396	7.8997	13.5223	11.2739	12.0939	10.9036	12.2588	8.4776	11.9077	12.0029	11.5624	13.6938	11.422	12.1013	-0.544446	-0.0687887	0.401095	-0.109153	-0.0818124	0.155131	-1.38185
Vitvi02g00386	7.4494	5.3699	5.0151	21.1989	18.8975	22.5676	57.1265	34.7436	58.5483	36.8215	33.3873	28.1367	32.6234	28.1715	26.5618	13.9836	12.7327	11.9077	10.0069	11.6786	9.7721	12.9269	10.707	12.8916	19.2753	19.4915	15.7914	25.3318	26.2594	30.1197	21.172	27.5675	35.6717	34.4885	39.9886	28.555	30.621	40.2731	31.2704	18.089	18.6589	23.9483	1.67712	2.87972	2.50031	2.03802	1.02512	0.862145	0.297741
Vitvi02g00390	1.7688	1.6111	3.429	2.3133	1.2418	1.3759	4.3243	3.3481	4.8698	3.2878	3.9713	5.1491	5.7668	6.6655	8.0293	3.3777	3.4737	2.6286	2.419	2.5095	2.4582	4.2647	5.2103	4.2435	7.5092	7.1373	6.1205	13.5343	13.091	14.0215	8.0122	7.6422	7.9101	10.376	12.7835	7.9492	3.4427	4.1483	3.7768	3.4686	3.0831	4.3989	-0.613318	0.686542	0.900576	1.327	0.384401	0.160533	0.324531
Vitvi02g00391	375.941	161.057	198.216	221.163	504.251	671.781	714.4	1144.31	628.429	1204.05	983.965	605.916	2651.3	2569.87	2244.89	2425.31	868.156	1789.35	1915.05	1884.93	1288.87	357.61	518.416	765.973	1171.15	732.878	761.714	789.005	722.075	708.396	960.843	1235.45	1009.93	1129.07	836.642	1133.88	650.741	859.133	1384	941.663	560.346	799.234	0.806326	1.56392	1.96495	3.08814	2.7165	2.83576	0.42848
Vitvi02g00393	74.1991	18.373	21.6984	65.3504	86.164	121.61	159.712	224.877	131.236	315.946	207.543	120.528	502.863	511.373	351.629	343.798	154.295	333.091	389.803	324.726	286.4	35.3583	33.5359	48.8962	93.0346	71.9575	82.7974	87.3311	90.8157	83.5879	133.679	183.073	169.937	159.107	120.966	137.816	126.12	183.651	250.216	164.167	162.217	209.219	1.13372	1.98282	2.53114	3.32767	2.79373	3.17574	0.792681
Vitvi02g00398	38.9709	37.758	32.9096	24.438	24.3632	24.6647	15.4363	15.8282	16.3603	19.0059	16.3641	16.2552	13.8086	12.7017	10.6621	19.558	18.6992	23.5475	22.3575	21.7941	22.5943	18.2515	18.2646	20.0903	13.4962	10.4699	11.6869	8.9309	8.1844	7.8846	11.2641	10.8934	10.3619	14.0007	14.6684	10.7697	16.3009	17.2802	16.557	17.5592	19.4555	19.6204	-0.717272	-1.40459	-1.0577	-1.81889	-0.912599	-0.678786	-0.945791
Vitvi02g00410	7.6571	7.4332	7.3639	23.3994	24.8042	24.9891	25.1394	20.6852	24.6985	13.5769	10.3136	10.9673	24.2213	20.5399	23.5247	9.1281	8.8146	9.2626	9.2061	9.7719	9.9858	6.3082	6.0416	6.7007	12.8912	15.3337	13.9592	16.6705	17.7726	19.3019	10.9945	13.674	17.4384	14.9639	16.5751	17.5492	13.64	14.6461	13.3862	14.5839	15.3194	14.4618	1.56611	1.45076	0.661452	1.3417	0.186126	0.405487	0.870051
Vitvi02g00413	6.1155	6.1691	9.2566	3.6375	3.2254	3.5737	3.652	4.7343	3.0526	5.432	8.1109	10.5294	3.9898	3.3109	3.4292	6.0542	7.145	6.0635	4.6767	6.2737	7.7328	4.1064	6.4416	5.6934	2.1789	2.123	1.8928	2.5072	3.2644	2.5278	6.0694	5.5422	5.6313	2.5991	2.3053	3.0422	6.0715	4.2743	5.3083	4.7628	5.61	5.0441	-1.18807	-1.11482	0.192839	-1.26412	-0.254891	-0.167899	-1.65488
Vitvi02g00416	27.8328	29.2013	69.8915	17.8314	6.0654	10.3296	17.6019	23.5307	12.8703	53.2621	141.642	153.325	6.8701	7.3263	16.9873	72.0655	105.544	40.3618	45.7193	82.2892	81.9237	89.0952	78.51	74.1818	71.1849	46.1607	46.0131	22.0151	31.0805	24.4296	140.238	104.518	92.3939	17.3517	15.2387	15.5194	53.2345	39.5934	42.5974	54.1685	56.5766	59.6113	-2.05695	-1.43095	1.50161	-2.29435	0.667089	0.763907	-0.851713
Vitvi02g00417	143.376	116.435	88.9929	181.972	203.698	195.903	250.31	286.162	234.921	154.329	108.448	80.6879	200.454	156.513	159.683	88.978	72.8254	100.217	96.8429	93.371	94.8966	47.8399	39.7906	44.7034	128.977	165.995	139.082	200.346	194.487	185.476	75.2828	111.136	93.4344	260.198	273.363	248.656	93.8144	105.369	94.2918	101.286	104.15	112.549	0.603314	0.944855	0.0076236	0.306332	-0.495853	-0.252961	1.43027
Vitvi02g00420	188.594	184.32	140.5	270.324	296.596	270.881	306.741	276.151	325.77	323.378	146.547	181.121	481.541	542.219	489.107	245.703	197.482	278.843	269.002	275.663	289.883	162.835	142.276	199.507	195.661	188.345	192.462	218.518	211.736	194.13	150.441	200.386	195.269	172.781	203.761	211.074	184.92	213.929	214.297	179.494	186.897	187.581	0.570299	0.621818	0.359316	1.29597	0.409023	0.737392	-0.0907138
Vitvi02g00423	126.579	103.827	152.301	148.989	167.441	154.699	111.227	128.269	94.2219	111.569	178.461	147.554	87.8519	91.421	112.932	120.469	146.227	132.609	107.898	124.012	120.691	109.398	116.256	89.3074	107.854	90.4548	104.73	71.6629	78.7867	77.3518	86.9217	69.4149	72.7884	51.7682	48.8611	61.037	65.9609	68.3427	67.6687	73.9905	72.3625	74.3498	0.16513	-0.396377	0.237353	-0.651888	-0.0306081	-0.0786786	-0.333854
Vitvi02g00424	1.9046	1.7427	1.9487	3.1514	2.7717	2.7198	4.0509	3.5314	3.6899	2.6115	1.4346	2.1686	3.7468	3.2456	2.8905	2.4638	2.6493	1.8694	3.6775	3.9912	5.6519	1.2303	1.9151	1.2728	3.6382	3.1639	3.1349	2.79	3.3905	3.5484	2.6864	2.8322	3.0426	1.7619	1.9712	4.6	2.6185	3.0753	3.0724	3.9618	3.8653	3.1797	0.487972	0.812845	0.169272	0.564244	0.220183	1.28821	0.899623
Vitvi02g00429	33.5593	26.8877	23.5736	34.4048	29.9813	29.1653	34.4202	18.613	41.2088	46.1144	22.614	17.3242	34.2619	21.1102	34.1935	10.1108	22.6951	18.6026	28.1297	31.6842	34.9195	5.0211	6.4013	4.0665	15.4115	14.5073	10.2261	5.7437	7.8484	7.6421	11.8277	13.6855	12.8933	17.3838	21.4775	33.131	11.3867	22.4756	8.3457	13.601	18.6359	17.5276	0.0155271	-0.0345857	0.059312	-0.171254	-0.806917	0.21041	1.101
Vitvi02g00434	253.273	269.275	228.533	167.232	183.18	166.782	178.934	181.771	178.024	176.987	168.446	209.148	133.791	128.052	141.611	164.636	167.848	167.835	218.35	190.575	165.303	313.116	275.805	264.476	176.916	231.798	218.83	230.337	223.738	204.321	232.746	199.91	211.543	258.232	270.438	250.432	230.445	203.222	213.065	231.974	225.068	215.456	-0.675396	-0.681378	-0.412454	-1.16079	-0.678767	-0.3478	-0.725613
Vitvi02g00435	1298.73	1257.32	1955.08	518.714	783.152	653.439	648.619	944.232	508.79	776.703	2094.97	1730.31	354.308	358.559	730.044	1146.05	1263.51	1999.7	642.229	1510.52	1457.21	893.173	2122.63	1729.02	688.218	446.002	513.847	562.158	534.473	355.614	761.858	835.495	717.067	304.154	194.114	488.565	536.744	448.529	541.751	800.608	745.226	477.533	-1.33508	-1.30066	0.0782609	-1.91334	-0.106852	-0.286379	-1.77977
Vitvi02g00436	2.3144	2.1668	1.586	9.6684	10.676	11.5695	8.6557	7.5262	9.6909	11.5821	2.6752	1.8209	8.0872	8.3393	8.3774	1.7925	3.8198	7.6787	9.9051	7.8865	9.9696	2.4782	0.843	1.5334	4.8634	5.7266	4.3284	2.6362	4.9175	4.7542	1.1766	5.2649	4.5314	3.3337	3.0626	5.6879	4.2523	8.354	5.7872	5.1695	5.688	6.7998	2.25584	1.89097	1.41871	1.76741	1.0641	2.22947	1.31388
Vitvi02g00446	76.1067	69.5404	59.7267	40.8303	52.1135	46.0854	23.9794	19.6099	24.5364	41.0093	25.544	27.6873	20.5959	15.4677	14.6706	33.7898	35.6219	41.95	37.035	39.4795	43.5296	26.7108	29.8877	27.2036	15.7214	20.7889	17.1459	17.4776	17.593	18.1686	20.898	26.1855	25.6871	29.4481	37.4993	31.3914	32.4593	34.0891	30.5638	28.4973	36.4532	32.2035	-0.695035	-1.79281	-1.10059	-2.27642	-0.970097	-0.738118	-0.916737
Vitvi02g00450	17.6208	15.7374	22.0102	22.6505	21.3672	22.0647	19.7259	24.3882	20.2232	21.8142	52.01	33.9396	21.4323	22.6656	31.766	29.735	31.654	26.3261	21.7054	25.7311	23.1678	27.0477	32.279	28.552	35.5081	31.8405	38.9137	25.3914	28.2789	29.8857	37.9789	28.5177	30.7364	25.0462	23.5597	20.8648	22.2247	21.1983	24.5928	25.0497	21.3768	23.9026	0.115564	0.0174732	1.0145	0.189199	0.569449	0.390913	0.00015322
Vitvi02g00451	6.0284	6.752	5.0602	3.3467	1.7549	3.7101	1.8405	2.0414	1.4295	4.8793	6.5972	5.7897	1.3752	1.2247	1.701	4.9157	5.0384	5.2375	6.0401	5.0497	5.4022	7.1496	5.3458	5.3789	1.7983	1.959	1.9824	1.0005	1.0131	0.9674	4.0931	4.2515	4.0125	4.0371	2.7793	2.838	5.6904	4.6047	4.6398	6.0857	7.4347	6.2023	-1.17453	-1.95587	-0.0120445	-2.32823	-0.326014	-0.0793276	-1.92717
Vitvi02g00457	52.5311	45.8489	45.9762	26.2415	25.5606	25.508	27.7807	25.6671	22.4076	44.7237	40.0021	35.6428	16.779	14.304	11.0256	33.9252	36.8474	37.4215	39.9664	36.3772	42.2988	36.2624	37.6556	33.6425	27.3457	33.9696	29.1781	25.5253	28.669	22.8966	38.7138	43.8121	38.3058	28.8337	34.3484	33.4207	38.7482	33.3816	34.8658	37.7149	35.6572	35.2041	-1.03948	-1.12845	-0.229423	-2.03281	-0.506527	-0.245117	-0.525775
Vitvi02g00468	25.9356	22.9105	18.7869	21.2386	24.3419	26.1566	31.7284	29.1966	30.5638	31.0327	15.544	19.5306	36.855	36.312	28.6645	26.7539	19.3823	22.6567	20.7238	20.1969	20.4016	11.1011	12.8238	14.0922	21.3741	18.482	19.0952	24.5567	22.7063	22.2543	18.1679	22.3362	24.4968	40.4672	45.0857	37.5329	17.5955	22.7107	20.3281	22.7253	24.3895	23.0415	-0.0509915	0.235087	-0.0146238	0.331109	-0.0638066	-0.103469	0.359323
Vitvi02g00473	12.8127	12.1463	10.8695	113.403	104.825	115.692	72.9652	68.7368	87.6199	46.9089	25.3826	31.9642	56.8053	45.2835	48.0419	26.3334	31.371	32.3096	38.5597	52.1835	79.1631	30.5226	20.8163	19.4625	62.2598	61.6685	61.0342	39.0803	50.0151	56.3336	21.3883	34.8823	38.2739	35.8024	38.9078	48.4717	43.7251	57.9673	57.0254	52.7924	50.3922	52.0994	3.07885	2.47751	1.56046	1.80579	1.23807	2.27735	1.09238
Vitvi02g00475	10.8404	13.5549	12.2334	4.9422	2.7543	3.5539	4.6421	3.3208	4.408	6.1933	5.9637	7.3277	4.0249	3.9231	2.94	8.2196	9.7346	5.6578	5.6549	7.4283	8.4658	8.9326	11.286	8.6934	2.8596	3.5271	4.02	4.2295	3.6455	3.3086	10.1325	8.9625	8.4973	5.5545	5.7919	6.8351	11.2162	9.0276	9.1566	11.4642	11.6918	10.5775	-1.85588	-1.76637	-0.886294	-2.0076	-0.741619	-0.73006	-1.74642
Vitvi02g00476	9.0752	7.9875	15.9349	5.7258	3.9421	5.0491	4.9057	5.2949	3.9792	7.0093	10.4359	14.3049	5.0906	5.9824	7.7081	11.8829	18.3127	10.1571	4.7951	10.5408	11.8711	8.1099	15.3491	9.5343	2.4866	1.9947	3.0451	2.8776	3.0585	3.2718	13.8791	7.437	6.7792	1.7057	0.9959	2.5073	4.7314	3.1637	4.1374	5.2044	4.697	4.2672	-1.31278	-1.41706	-0.021897	-1.0763	0.18534	-0.242536	-2.39144
Vitvi02g00477	22.133	22.4769	29.5875	34.0736	31.5003	33.3868	43.4043	40.647	42.904	36.5448	56.2373	58.3916	38.522	37.5587	41.4491	40.9854	43.9976	39.3715	35.4141	42.5437	47.371	41.9008	32.889	35.8517	49.2129	47.1798	44.5001	40.4639	56.265	48.4768	63.5068	60.5722	55.341	40.7926	38.1118	42.4883	39.4755	38.1435	33.7495	36.224	40.3376	41.5244	0.273826	0.574729	1.06404	0.401548	0.651833	0.793479	0.0616386
Vitvi02g00480	40.4003	46.5853	26.7857	17.5891	16.1191	16.6245	15.3016	14.6462	17.9583	22.7407	17.5636	17.7076	15.5779	16.4436	16.4076	23.6056	24.381	32.628	42.9172	33.5751	27.3734	30.3618	29.5009	31.2975	12.6419	15.1493	12.7599	15.2227	11.8648	11.0314	14.3649	18.5331	14.2698	15.5193	14.4374	11.1254	25.3612	23.8164	24.1953	22.8155	17.1634	21.186	-1.31941	-1.45132	-0.948022	-1.49818	-0.58299	-0.0926007	-1.44677
Vitvi02g00481	3.1937	3.1375	2.1649	17.4135	15.3586	15.2215	15.2579	9.5336	14.4815	7.0657	7.3139	4.5734	9.6465	7.1538	5.1891	4.0715	4.1217	4.12	3.808	5.2564	8.0957	3.1874	2.1121	1.9497	6.8464	8.2244	7.9229	7.3196	5.9205	8.348	1.9027	4.7984	5.982	8.684	9.8265	5.904	5.4431	7.3837	6.8891	5.1418	5.4889	6.972	2.35358	2.0061	1.19609	1.11506	0.440191	1.04715	1.37478
Vitvi02g00482	3.4455	2.8115	4.2853	7.9491	7.0265	6.6854	7.1039	8.0143	8.229	2.7464	3.8355	3.7125	9.5542	11.6599	11.933	2.8533	3.2411	4.7379	2.9804	2.3826	2.033	1.5296	1.4438	1.8576	3.7829	4.2183	4.9431	4.7094	4.8881	4.8263	2.3254	2.0769	2.3719	4.2638	4.0737	4.594	1.6548	2.0562	2.2553	2.0377	2.3239	2.4682	0.901752	0.95088	0.00692367	1.3938	-0.0366054	-0.470854	1.14784
Vitvi02g00498	41.6463	59.4543	51.5592	41.9586	32.4066	38.5082	45.9147	52.5566	63.9188	41.5603	55.8005	51.6859	50.9567	61.2129	71.4501	61.237	61.8156	45.8448	61.6044	59.3122	51.1519	66.4744	66.4864	59.1041	56.138	56.1421	66.7869	57.7183	50.9783	78.1517	45.0743	35.8565	36.4025	52.511	45.375	27.3391	57.5276	55.3414	43.967	38.1539	34.0638	36.5488	-0.585069	-0.113934	-0.00022368	-0.00216498	0.0436723	0.210087	-0.380415
Vitvi02g00499	2.1751	2.0233	2.5233	2.9339	1.8028	2.2782	2.7996	3.0009	2.8317	2.7531	6.1983	4.6629	2.6275	3.0033	3.1241	2.2537	4.2228	1.6544	1.7745	2.1118	2.0484	2.2343	1.9958	0.948	2.9091	2.5725	2.4646	2.8062	2.9798	3.0407	9.8754	5.0325	5.1801	1.1275	1.3253	1.5121	1.5978	1.0567	1.3811	1.5882	1.1602	1.0463	-0.085088	0.160969	1.0678	0.119655	0.158506	-0.137928	0.330075
Vitvi02g00502	451.788	502.995	464.187	100.866	101.481	93.7543	117.102	113.237	112.787	218.902	199.342	229.169	106.912	98.1983	104.55	231.307	264.25	258.54	269.015	277.14	256.179	359.676	346.835	346.475	82.7338	118.785	116.323	164.557	167.675	144.528	243.519	251.583	216.389	170.332	189.52	191.595	226.531	208.094	214.62	277.891	286.096	250.658	-2.40026	-2.25009	-1.10533	-2.45924	-1.00488	-0.78452	-2.00646
Vitvi02g00507	49.7657	50.6434	45.3661	57.4024	52.2278	55.2732	29.262	28.3164	29.0184	36.6444	36.3078	32.7444	16.6971	17.795	15.5179	29.3656	24.7055	40.2076	40.6821	38.3996	33.9011	25.8644	26.6009	26.1082	36.6298	34.029	33.4349	15.7647	17.8438	16.5925	14.7522	17.9101	17.5682	16.8574	21.9415	19.1637	19.168	19.774	19.5559	20.4432	23.1698	21.6702	0.0355754	-0.953119	-0.431264	-1.80363	-0.706684	-0.329348	0.128241
Vitvi02g00509	77.7806	82.133	100.198	58.5557	49.9951	49.5893	45.1945	49.604	39.1169	39.4056	56.8915	54.3481	31.7504	33.2599	42.4343	60.5552	54.6179	48.5163	49.925	56.5025	45.6361	65.0866	77.9777	66.5523	50.5627	68.6493	72.0635	55.868	61.1999	52.224	50.3529	35.7626	35.0109	51.5501	55.6539	47.9269	45.1546	34.8353	42.7323	47.2721	48.2498	45.3059	-0.861225	-1.15892	-0.750005	-1.54111	-0.762149	-0.734602	-0.403526
Vitvi02g00510	7.2661	6.9757	15.1946	3.4632	2.5223	2.4151	4.0619	3.9237	3.0593	6.3031	22.4779	17.2125	4.2459	3.9829	6.0324	13.2872	21.1601	9.1225	8.1235	13.6705	13.5657	8.6399	10.6519	7.6625	6.6905	4.7044	4.2419	2.0871	3.1281	2.4149	26.8099	14.6092	13.3093	3.9378	2.6612	3.3995	5.7159	4.7389	4.5167	4.2676	5.1404	6.1991	-1.95301	-1.61263	0.700834	-1.31022	0.454947	0.30399	-1.0592
Vitvi02g00511	11.2356	8.0414	28.006	8.7066	5.3126	7.1926	7.131	8.3952	5.2757	8.5858	20.544	27.9109	6.1451	6.3303	13.4516	12.1782	56.0127	12.8225	5.2134	13.5562	11.8435	11.8354	25.0728	12.6642	12.3598	8.8839	10.0193	6.7614	6.7732	6.5784	36.5076	16.4505	16.8084	2.3181	1.7699	3.3043	8.189	4.2335	7.5825	10.3396	6.3989	6.4708	-1.30737	-1.38063	0.311871	-1.13221	0.644589	-0.587784	-0.919461
Vitvi02g00512	11.5194	6.6854	10.7204	16.2791	27.9589	25.1312	25.5442	34.4307	20.09	24.244	17.3977	13.0299	45.5967	49.5394	51.8158	16.2755	20.129	24.0622	20.9804	24.6531	27.3628	15.4743	14.7029	15.7357	57.3375	41.2729	46.8633	53.1273	46.9763	46.9421	34.8761	36.5028	37.1848	73.9911	59.8509	78.4199	30.8993	40.168	45.1798	31.8856	30.9928	32.0178	1.13989	1.27356	0.955353	2.08838	0.983239	1.37708	1.38248
Vitvi02g00525	0.485	0.4976	0.5548	0.9673	0.4986	0.7224	0.2506	0.2156	0.35	0.4188	0.2712	0.3433	0.3951	0.3105	0.2768	0.6685	0.6344	0.4149	0.5075	0.5648	0.6049	2.317	3.7104	3.469	7.1807	7.8179	7.4889	1.7309	1.9965	1.8264	4.1217	3.5966	3.8033	1.7568	2.2856	2.9487	5.1876	3.3907	4.4989	5.2808	5.3891	4.393	0.358528	-1.1093	-0.552815	-0.900419	0.0573738	0.165174	0.979489
Vitvi02g00529	7.6591	5.8683	4.1142	3.3693	1.822	1.9803	3.1079	4.0802	2.2078	5.7276	4.3216	3.8237	3.5332	1.9385	3.1242	10.045	5.4141	5.6022	3.956	6.1326	5.8709	6.9713	5.3234	4.2374	6.4973	3.3705	4.6938	15.8634	9.3017	14.0056	6.351	6.9473	7.3543	24.0336	18.5519	14.1543	9.0524	10.2168	9.4719	10.239	12.4127	11.4279	-1.44576	-1.11095	-0.317705	-1.30122	0.163497	-0.10699	-0.475975
Vitvi02g00532	189.081	132.112	72.5601	512.572	476.065	350.095	106.02	99.3741	129.375	191.725	129.051	75.6974	81.9357	143.588	123.634	126.177	68.7965	240.88	98.6266	73.9953	63.0366	430.425	314.888	378.966	412.863	505.333	729.676	205.219	184.814	221.319	89.0651	94.7276	108.459	118.566	62.3535	61.4511	83.9149	86.6536	134.432	106.242	121.927	142.667	1.63033	-0.433697	0.0407749	-0.438152	0.0882317	-0.699585	0.262979
Vitvi02g00533	6.9442	6.2625	6.3945	14.7066	12.105	16.7967	17.5254	15.7594	18.7858	12.9417	16.6735	12.2555	16.0426	14.8182	14.207	13.0561	13.9101	12.6001	17.4001	22.5112	33.0456	9.816	9.8256	10.8603	12.426	10.0514	11.4484	9.918	11.3439	14.2916	8.8821	11.9722	13.7865	9.2146	8.4648	11.8811	14.4708	18.9887	21.5365	22.1586	21.1893	20.4857	1.00944	1.2109	1.13702	0.942274	0.920227	1.92993	-0.124671
Vitvi02g00536	77.3007	78.9113	70.363	42.9673	41.7637	44.2166	33.2056	38.9806	30.1308	39.1975	39.5338	35.5743	33.6033	35.688	35.8309	54.2089	44.4023	55.2443	50.1963	45.1315	50.2272	60.8021	62.7718	67.3081	37.551	32.1297	38.59	33.1463	30.7632	33.5531	41.3614	37.0353	38.7395	37.7797	31.3469	38.0331	49.3922	44.1941	46.2044	51.2202	50.5421	52.3156	-0.95391	-1.34877	-0.954427	-1.37136	-0.644529	-0.601354	-1.0965
Vitvi02g00547	1.974	1.1303	2.1911	5.2184	4.0476	5.0677	1.9423	2.9603	1.7788	1.5735	6.1402	3.753	1.1301	1.2872	1.7923	5.1074	2.2126	3.7089	1.3904	3.3421	3.8921	1.8733	2.4277	1.7962	8.9955	5.8549	4.9793	3.0888	2.6349	3.1625	2.6208	1.9785	1.8963	1.1342	0.7816	1.5781	5.3181	4.0795	3.4442	2.0637	2.1792	1.6478	1.29692	0.140154	1.17802	-0.593514	0.983988	0.740695	1.42824
Vitvi02g00554	40.2514	36.8105	28.8983	66.1362	70.1744	67.3085	63.6878	66.3693	60.6163	31.8745	22.4547	19.9125	65.6617	62.8849	63.0196	26.0786	25.6622	36.141	30.2145	28.63	28.1442	18.5059	20.4661	22.3761	51.6376	54.9738	53.8785	53.7029	50.6302	55.0056	17.9095	25.1544	28.9059	64.4864	65.0633	55.857	35.5167	41.4738	35.2089	28.2766	35.8128	34.6565	0.80548	0.646255	-0.485725	0.59191	-0.352055	-0.246908	1.11378
Vitvi02g00556	27.4864	29.5519	25.5809	60.0048	68.7159	63.0781	43.8844	40.5271	49.8547	40.3825	32.3442	31.3195	48.7718	53.8365	43.1047	29.4384	33.3504	36.6683	38.2707	33.4037	33.7679	28.0468	26.6583	30.4947	41.9543	40.1372	39.9523	39.212	35.8255	37.5993	24.4086	31.5942	32.2161	47.2814	44.0437	43.4743	31.3229	42.435	41.9601	37.2147	39.9348	40.3508	1.07758	0.498307	0.360374	0.557226	0.177476	0.388369	0.23958
Vitvi02g00560	4.5189	3.627	3.9234	9.4204	7.2636	8.3799	8.7305	7.6154	10.5529	9.0567	8.6333	6.656	8.6107	8.3352	9.7706	6.6073	7.0219	7.6749	7.6017	9.8554	10.5287	5.4945	4.9882	5.0445	4.3728	4.4107	3.4246	4.9687	6.0178	5.5016	5.7868	7.0329	6.844	4.9584	4.7997	7.3978	8.1386	9.4321	8.6443	8.4809	7.036	8.3726	0.914976	0.961399	1.05225	0.885884	0.734381	1.25562	-0.625821
Vitvi02g00565	4.3382	3.9802	7.9545	6.9715	4.4362	6.1808	7.4063	8.4909	7.3315	4.8799	8.6756	11.0962	7.3729	8.3214	13.77	7.4032	9.8004	4.6797	3.6799	6.2919	6.8566	6.6237	9.9061	6.0092	15.7314	14.9598	13.8839	7.9325	10.9594	8.7157	13.5924	9.7366	9.3443	3.4118	3.2046	4.3142	7.0044	4.6591	5.1714	5.5454	4.8464	4.5931	-0.0374863	0.315694	0.636103	0.590346	0.319925	0.0870344	0.716637
Vitvi02g00571	6.167	5.4405	4.5039	18.0457	15.7252	15.5786	13.1292	17.6213	16.3881	8.3908	2.4051	3.0833	17.4896	25.1606	18.3415	5.8731	3.423	7.7426	4.6165	6.8108	6.9366	4.4507	3.5972	4.8467	13.8546	14.6402	11.1609	18.5995	14.0227	18.1228	7.1923	8.647	4.9731	14.0002	12.2614	14.2233	7.6854	10.5238	7.6217	10.7405	9.988	8.0723	1.47552	1.34527	-0.203811	1.66357	0.00688744	0.232138	1.34881
Vitvi02g00572	18.3495	21.2528	19.0389	8.8135	7.4196	8.1497	8.4665	8.1583	8.7427	8.8216	8.7468	12.9962	8	8.7106	9.5532	11.9961	15.0191	11.9611	9.5087	10.8196	10.8388	14.4497	19.916	12.2615	8.5334	9.5895	9.0636	11.0654	9.181	10.5537	13.6139	10.5372	11.3972	8.9871	10.6439	11.5568	15.2051	11.1288	10.7515	11.1578	11.9052	9.8543	-1.41152	-1.41215	-0.919556	-1.42657	-0.689023	-0.875252	-1.04719
Vitvi02g00573	10.3442	12.832	15.2604	5.342	4.86	5.5652	6.9153	7.6829	8.4829	7.4608	5.6324	9.1289	6.6373	8.7157	8.1882	10.2481	12.4379	8.1431	8.783	8.8818	8.615	9.3796	11.9401	9.8125	6.2816	7.1725	7.15	9.741	8.3244	8.8032	9.6355	7.362	7.9178	8.8449	7.5234	8.3489	9.5927	7.4213	7.5841	10.9992	8.5466	7.1342	-1.43077	-0.938112	-0.771658	-0.971122	-0.421541	-0.511012	-0.867189
Vitvi02g00575	19.2956	26.6132	12.2028	4.8998	3.739	5.2217	1.6584	2.3186	1.9446	5.005	1.5989	1.5867	8.4616	13.1794	6.7463	5.164	7.239	10.0796	13.253	8.4597	8.31	7.7457	5.2171	10.2765	0.8334	1.9614	1.7812	2.2189	2.0274	2.9807	0.9971	1.0648	1.2913	1.3961	1.3926	2.0362	4.3648	3.4528	4.2454	2.5206	2.0623	1.4605	-2.21877	-3.50709	-2.81681	-1.29569	-1.45593	-0.917683	-2.62983
Vitvi02g00585	17.4319	14.1603	6.9316	16.4955	14.045	17.2803	21.4315	12.9092	26.0904	25.1851	9.1972	6.7016	29.2154	33.2028	23.4677	18.0216	9.8554	20.533	8.0141	11.737	13.0768	10.7101	6.4535	13.0605	11.7534	16.7369	15.5947	26.6814	22.0327	21.8933	4.7388	6.231	3.0883	17.5885	17.2827	19.9399	5.2444	5.7927	8.8746	2.9522	4.8309	7.4607	0.170429	0.449338	0.110429	0.897072	0.254185	-0.194959	0.259287
Vitvi02g00598	6.1657	6.1899	6.0133	7.4039	6.6463	7.1044	8.0802	8.496	8.306	7.6785	6.2741	6.1793	11.4564	11.1738	9.5695	7.7507	7.5958	6.878	6.5845	6.4089	5.921	7.5523	6.3157	7.2507	12.3302	13.9996	11.6998	19.1864	19.5435	21.3028	10.9437	10.7862	11.5772	19.6067	21.8012	21.8385	9.445	10.4517	9.7165	8.6877	8.8618	8.9122	0.0610157	0.235332	0.161245	0.550178	0.179557	0.079558	0.566252
Vitvi02g00599	38.2089	49.3541	48.7121	63.1211	49.2007	57.9047	57.221	59.1743	80.1125	71.6114	97.3801	62.8324	94.2476	115.214	110.015	55.5191	80.8893	77.6399	64.449	57.7078	42.6908	34.3544	39.1484	44.4064	31.5072	25.6833	35.964	24.1693	19.5615	35.6947	19.5144	20.9009	22.0969	31.3062	25.2205	15.3612	30.7804	50.2219	34.2461	25.3545	24.1083	32.6029	0.172237	0.325754	0.809758	0.963752	0.557545	0.314183	-0.615142
Vitvi02g00603	2.8189	1.8208	4.1119	4.0756	3.2554	4.0879	3.6084	3.9405	3.3556	2.8618	3.8014	5.3652	3.7088	4.1111	6.5291	3.5867	7.1182	3.8185	2.2154	3.2558	3.778	2.9586	6.111	3.2895	4.9338	4.4887	4.9837	4.9456	4.9746	4.6506	8.8281	5.4163	4.7644	2.5716	1.8926	2.6196	2.9982	2.3408	2.9244	3.0982	2.7715	2.5745	0.244179	0.123198	0.493235	0.450091	0.627339	0.122734	-0.0374458
Vitvi02g00605	779.399	752.697	504.021	760.162	720.923	648.549	880.629	795.34	871.817	393.627	163.155	192.696	682.561	570.51	440.743	189.689	248.009	293.13	286.774	274.283	277.372	343.445	336.113	373.411	244.426	383.534	322.296	872.827	772.195	723.252	253.994	404.017	363.958	897.19	1069.16	992.555	384.858	488.979	429.81	411.332	435.237	362.111	-0.074475	0.12118	-1.42646	-0.525113	-1.56617	-1.24301	-0.42509
Vitvi02g00626	4.6018	5.5147	7.3027	4.9218	2.73	3.6047	4.386	5.9712	3.8491	3.1867	4.3864	6.6383	2.9415	3.2056	4.0155	5.1958	6.8366	5.036	3.4032	4.5596	5.8165	4.0078	5.113	3.9172	4.9922	4.3767	4.7527	3.9226	4.6756	4.1386	7.4764	4.7843	4.6736	1.7283	1.2322	2.1525	3.5307	2.2424	2.8222	3.7106	2.9612	2.6105	-0.784403	-0.496003	-0.266928	-1.04389	-0.12879	-0.302756	-0.157737
Vitvi02g00629	2.961	4.197	11.4136	4.3689	1.6774	1.9249	6.1139	6.7758	4.6795	5.0818	9.9193	10.7605	4.792	5.8195	10.3082	9.8445	8.464	5.2701	1.7666	4.907	3.6901	2.5461	5.2633	2.6344	3.6317	3.34	2.9728	1.7265	2.3524	2.0172	6.1347	3.2754	2.7913	0.2386	0.3134	0.5066	4.5721	1.3719	1.4911	1.3683	0.4354	0.3267	-1.37959	-0.279273	0.516697	-0.0967032	0.246811	-0.798522	-0.332697
Vitvi02g00633	33.3742	35.0193	29.6141	123.133	113.602	102.598	81.7804	70.5926	94.8021	52.3043	25.9386	25.4155	83.98	103.836	93.7452	36.7185	27.7237	47.9549	33.7233	40.6281	50.9341	26.8416	23.7552	28.1348	28.0705	38.4993	34.3584	49.755	55.0946	48.9905	17.933	21.7101	20.2033	39.5152	39.4725	45.8953	24.9063	25.6021	30.8506	28.1157	30.0131	27.517	1.65049	1.13266	0.102091	1.25856	0.12082	0.388283	0.0778177
Vitvi02g00636	42.3866	44.3016	55.288	17.6082	13.553	15.0303	13.3141	13.9622	12.2984	32.2386	31.6018	42.5578	9.8918	10.3409	9.1032	44.8219	45.135	31.3369	35.3314	40.8923	45.5592	39.9925	44.803	41.9761	18.4992	16.2132	17.2064	16.3027	14.3983	13.9685	50.3488	37.0995	39.834	17.9771	21.5029	20.7349	37.7633	34.331	34.8121	45.8048	47.5546	39.8267	-1.7659	-2.04392	-0.389478	-2.53436	-0.327651	-0.184391	-1.56354
Vitvi02g00638	39.3522	33.9785	48.524	41.5657	31.9665	37.3465	37.435	44.4182	32.1851	41.4624	44.9524	62.3147	38.4001	40.895	48.9753	76.9198	62.9637	50.694	37.3995	54.6264	55.0188	42.3567	61.2991	49.636	65.332	51.188	52.8562	50.7336	44.5832	39.1551	58.2926	50.7251	43.1028	27.4903	24.7753	29.0287	38.4552	30.5025	38.6803	40.9516	33.4634	33.6678	-0.28119	-0.29465	0.315809	-0.18866	0.550209	0.308459	-0.123724
Vitvi02g00639	5.2319	4.9416	7.0009	2.9175	2.6314	3.0469	2.9482	3.3165	2.5391	3.5641	5.1581	6.1679	3.2971	4.0301	4.2684	6.8175	5.7619	6.3983	4.6249	5.3237	5.6506	3.3648	5.3266	4.1478	3.3816	2.345	2.4682	2.5264	2.035	2.0804	4.0686	4.0767	3.0376	1.8648	1.5505	1.7861	2.6567	2.3118	2.7468	3.2038	2.732	2.9416	-1.14064	-1.16576	-0.171752	-0.829376	0.0573098	-0.0982298	-0.914277
Vitvi02g00649	8.6008	7.3537	10.4991	5.041	3.9054	4.6718	5.6412	6.6181	5.3577	6.5168	7.0351	9.584	5.4978	5.6936	7.227	8.2288	24.4009	7.2026	7.3501	9.9402	8.315	8.1482	10.8269	7.5506	5.6386	5.2835	4.6408	6.1848	7.3066	6.154	18.2862	9.9665	11.6441	7.743	7.4294	6.656	5.3256	4.9277	5.8436	8.3054	7.8762	6.6447	-1.1011	-0.786207	-0.164648	-0.786446	0.462899	-0.00583764	-1.03961
Vitvi02g00650	21.8295	22.6565	23.9321	23.2193	24.1264	23.1422	21.5247	20.689	20.3172	20.0323	15.706	17.2964	15.5398	14.9273	17.0853	16.3804	17.3918	18.0455	17.2793	22.6175	18.3383	16.1687	19.1371	21.1226	16.255	15.3422	15.9636	13.7681	12.3698	13.1887	14.4778	12.766	10.068	10.6389	10.1291	12.3217	14.8175	13.1386	15.1459	15.6797	12.5603	11.6316	-0.0965074	-0.331298	-0.340681	-0.790147	-0.491686	-0.19345	-0.518972
Vitvi02g00651	75.3973	81.1069	73.4547	48.9328	50.0551	54.1365	38.4091	31.444	35.6718	66.1957	37.0493	44.3338	21.8285	17.827	17.459	35.8474	42.2186	34.6167	46.5046	59.3698	57.7808	63.027	70.5564	67.5736	20.7306	22.0504	25.2339	16.1676	13.3297	15.5966	26.1697	27.3097	26.3853	15.5078	13.6766	18.7682	40.6601	46.5849	46.2257	49.9831	44.4108	39.1885	-0.727503	-1.32521	-0.619471	-2.27005	-1.12734	-0.454105	-1.83973
Vitvi02g00665	29.1047	35.8096	37.5029	22.1685	19.2189	18.9767	30.3093	29.446	31.5857	25.0733	37.8995	38.0509	28.8397	32.7042	42.3124	33.7331	39.0337	32.7185	41.0772	30.6439	25.483	45.6764	50.3726	46.5659	26.6533	34.5266	32.4825	41.01	43.0222	41.7129	38.3479	30.4387	32.5678	34.6286	38.6509	32.8352	28.5879	28.1067	25.0984	27.7065	27.4196	26.6219	-0.90711	-0.367928	0.0158227	-0.248446	-0.0550635	-0.0354157	-0.881037
Vitvi02g00666	7.4089	6.2762	14.8034	9.2017	7.3373	9.5221	12.1924	20.8342	10.022	15.4237	25.2128	29.464	17.0612	20.5431	25.8231	23.8836	23.2511	15.4768	12.0927	11.7152	9.1196	15.9937	19.91	12.1372	31.7676	23.1483	29.4652	25.6485	22.323	24.695	17.0665	11.1538	12.1321	17.1549	14.0345	14.5234	11.4357	8.3255	9.7768	9.8767	7.3233	10.1983	-0.272674	0.398706	1.33929	0.893371	1.03956	0.253412	0.537821
Vitvi02g00669	7.4552	7.3669	5.7209	23.4972	22.5884	23.9747	23.9966	21.0249	23.7887	20.4436	6.9116	6.9715	29.7324	22.9481	18.5623	8.2485	8.7148	8.1979	9.8087	9.6229	10.249	4.379	3.9192	4.6385	21.2848	23.3968	20.7644	21.348	21.0197	19.9877	10.0554	13.6418	16.5997	25.4427	31.7257	28.5284	14.3144	17.9542	15.1004	15.1303	16.3121	15.2859	1.62849	1.54163	0.756019	1.5353	0.197315	0.567061	2.0612
Vitvi02g00671	7.0766	8.2966	7.1441	6.5185	4.7961	6.1836	4.7032	6.5927	3.9184	4.2626	6.0381	6.1523	2.3939	3.2896	2.8221	5.7646	5.9256	7.2394	5.0443	5.2488	5.3091	8.7969	6.7948	7.8652	4.1048	3.7797	4.1916	2.069	2.5324	1.5839	4.1673	4.1065	3.3442	3.1953	3.1026	2.6414	5.4254	4.8316	5.0594	4.6144	5.921	5.636	-0.513345	-0.771367	-0.4197	-1.66756	-0.338468	-0.494002	-1.24453
Vitvi02g00673	32.0095	27.6934	22.0326	12.2071	20.1794	17.8828	27.973	29.6519	21.5519	21.5198	6.782	7.013	20.1453	24.6628	12.8938	11.787	12.0008	29.3754	10.5003	7.8318	9.5833	12.9877	17.9938	20.2807	4.4184	4.07	5.1136	26.9249	16.1397	17.9769	6.5791	6.927	6.854	26.1082	20.2562	29.3319	10.1181	10.5004	12.5203	13.1003	14.3687	11.0419	-0.828095	-0.247183	-1.19591	-0.75895	-0.684018	-1.51294	-2.18329
Vitvi02g00680	340.848	470.005	427.471	137.733	118.868	123.333	337.415	320.819	400.017	235.629	331.778	321.492	257.243	294.665	322.108	308.464	337.653	258.622	334.546	336.232	288.772	438.42	426.585	321.807	120.337	164.242	190.604	309.471	292.331	365.622	214.991	180.071	213.023	365.211	333.539	231.358	254.105	278.077	215.877	231.161	202.385	232.905	-1.85013	-0.429565	-0.443775	-0.768969	-0.553432	-0.329721	-1.59952
Vitvi02g00681	4.5197	4.3514	3.4653	7.242	5.8894	6.7791	6.8316	6.7293	7.0059	5.9561	5.416	4.8542	5.1195	4.4434	4.5982	4.4409	4.9049	3.6517	3.973	4.5302	5.9985	2.6115	2.8482	2.6776	5.1537	5.5741	4.9677	7.1774	6.0735	7.8202	7.5816	7.5863	7.8312	5.7617	4.8515	7.5861	6.5247	6.5454	5.3741	5.6106	6.186	5.3615	0.546256	0.535675	0.426195	-0.0633549	-0.0258976	0.267666	0.672678
Vitvi02g00682	1.1501	0.9056	2.0934	3.7544	2.6525	2.8359	3.8687	5.1251	2.6233	2.2279	4.4418	4.3087	3.6591	3.5224	7.4508	2.8026	4.8921	2.2656	1.3988	2.2486	2.1187	2.0898	3.1838	2.0464	13.94	12.387	11.6599	7.3765	8.457	8.9273	9.0899	5.212	4.2324	2.5717	1.8059	2.9338	3.3494	2.4065	2.6161	3.1446	2.8506	3.0616	1.01457	1.28955	1.45218	1.55197	1.15752	0.520323	2.10259
Vitvi02g00683	46.0441	45.5829	24.7424	57.3608	43.8819	46.4783	36.9121	18.9335	34.5167	39.4268	21.112	17.3539	22.7551	19.5768	14.2148	27.2822	16.71	23.0144	43.0724	34.168	34.2801	25.3909	17.4614	27.8756	23.0375	23.4475	26.8806	32.0607	25.7715	31.6155	25.973	21.7762	25.82	44.3082	39.1388	40.1251	38.6578	38.5566	54.7895	46.0514	34.4403	34.1915	0.198834	-0.568979	-0.557374	-1.30085	-0.882874	-0.0238888	-0.236282
Vitvi02g00684	36.3911	42.1191	37.0661	24.938	24.2822	21.115	21.9616	22.0446	20.6506	21.7777	17.0651	19.1287	22.5517	23.5851	20.1153	23.267	24.1697	25.3714	23.3834	22.2071	20.7169	21.1623	25.6139	27.0128	19.6322	22.9614	22.6234	24.3977	19.9495	21.1486	16.8416	16.651	16.4464	22.1673	22.4776	24.7451	23.4166	20.6474	22.9704	23.8415	22.1335	20.3569	-0.857115	-1.04124	-0.970666	-1.06442	-0.758353	-0.76452	-0.449567
Vitvi02g00689	264.277	283.916	213.035	199.773	225.912	208.71	150.572	158.47	170.955	246.163	265.81	218.238	141.016	138.81	146.494	212.477	192.37	235.559	279.913	244.82	213.94	288.422	232.343	230.744	246.154	222.627	229.131	143.146	119.39	122.756	200.496	222.394	232.41	190.961	183.469	139.83	257.282	290.326	267.158	220.919	204.11	252.842	-0.399471	-0.867299	-0.0261994	-1.10083	-0.336641	-0.004362	-0.394025
Vitvi02g00691	18.3817	17.4493	13.2973	8.931	7.5888	8.233	5.7149	4.8975	4.7276	12.2857	4.651	7.6684	5.6378	7.4367	6.1059	14.1292	11.161	11.4572	9.035	8.767	12.8363	12.2074	18.8268	15.6957	5.039	5.8959	6.1083	2.9245	2.5808	2.753	9.7182	9.0384	8.3395	2.4838	2.517	3.9978	12.9376	10.6114	10.8211	10.9306	13.5359	11.2057	-1.13163	-1.88092	-0.986452	-1.61934	-0.511319	-0.647361	-1.7192
Vitvi02g00693	267.541	289.348	422.421	90.1413	84.8337	81.1132	148.413	150.873	160.498	177.746	310.252	262.47	103.12	104.156	118.323	240.917	241.552	204.121	198.02	291.114	264.886	280.469	260.118	241.177	60.002	78.5636	83.0104	121.069	121.785	117.217	153.855	151.47	157.288	139.289	136.095	108.534	154.738	137.862	156.484	157.289	142.303	142.456	-2.07644	-1.29067	-0.339771	-1.851	-0.606547	-0.339259	-2.09947
Vitvi02g00695	0.7032	1.2652	0.9853	1.9154	1.0905	1.5029	1.7437	1.6097	1.4564	2.4126	4.3129	3.5215	2.2726	1.2918	1.9397	1.8625	3.0644	1.4311	2.0815	2.7171	3.2529	1.8982	1.1492	1.5429	1.8969	2.2961	1.8374	3.69	3.959	4.2066	3.3794	4.0812	3.5509	4.1049	5.381	4.4167	2.5695	2.8294	2.4882	4.2019	4.0316	4.225	0.446653	0.48692	1.82664	0.620644	0.983174	1.4713	0.106373
Vitvi02g00701	1.9066	1.5386	3.3841	2.4105	1.274	1.3584	2.5833	2.4566	1.3744	1.2518	11.2338	2.7599	0.9396	0.506	1.0683	0.5162	1.7588	0.7597	0.409	0.8186	1.1159	10.1203	8.4827	7.5572	6.6865	4.7774	6.0815	4.6402	4.1051	6.5493	4.3308	2.9255	3.6187	3.5186	1.9705	2.7907	3.9016	4.1378	3.4043	4.2782	2.4209	5.0478	-0.58462	-0.287552	1.25192	-1.71061	-1.2796	-1.49662	-0.863325
Vitvi02g00702	38.0357	33.7529	17.7105	22.1731	16.5716	18.539	18.9685	14.4265	21.9549	29.0046	16.2399	9.5527	25.3169	20.9018	21.4429	15.2235	15.1957	15.9803	26.9213	18.942	19.2321	10.2025	4.8507	9.3031	7.53	8.701	8.1664	14.1883	9.5683	19.0373	6.6402	11.5028	11.5439	37.6859	37.8071	25.3578	16.9395	30.4088	17.2055	20.198	21.3679	28.2817	-0.788235	-0.894613	-0.681139	-0.666212	-1.04076	-0.421453	-0.293616
Vitvi02g00703	22.0659	19.1609	17.759	48.1948	47.3389	48.963	34.6683	33.5598	35.4012	34.1493	33.5462	25.026	29.1065	25.0198	31.1948	27.5672	24.023	26.4632	29.9172	38.6221	46.2022	26.1082	18.0273	22.6671	30.3267	29.1742	27.7944	27.1224	26.7169	31.5767	18.4936	25.1567	24.1503	30.8511	29.698	29.8716	29.8959	34.6602	33.5455	32.1187	34.1214	39.1848	1.15442	0.613519	0.689441	0.268897	0.315216	0.995948	0.0960855
Vitvi02g00704	121.561	109.512	72.7478	298.062	284.013	281.143	261.405	194.977	241.112	219.631	105.387	113.945	241.993	190.586	178.389	112.075	119.043	123.782	123.489	129.091	144.117	81.5239	58.1499	66.5275	156.449	181.684	154.521	168.418	171.518	188.584	103.125	157.178	179.881	180.205	187.842	191.318	159.5	197.178	170.581	145.636	171.648	166.049	1.36751	0.996548	0.549273	0.747229	0.132043	0.420486	0.96709
Vitvi02g00709	4.6925	3.7885	14.2911	4.7876	2.105	3.3924	4.2106	5.5482	2.9793	4.2681	14.0972	14.1351	6.0496	7.3669	10.6853	13.6587	21.4939	10.9144	3.0628	10.3325	10.9143	6.3598	13.7963	8.1565	10.9376	6.5392	7.1791	5.2158	11.029	6.6391	22.5602	12.6193	11.7551	1.9054	1.4277	2.6972	10.5583	4.9008	4.7813	3.1568	2.7815	2.4643	-1.30458	-1.03436	0.56601	-0.179691	0.912961	0.131141	-0.4557
Vitvi02g00715	7.7167	6.9799	6.8298	10.5751	10.4526	11.1575	8.7457	8.6452	8.9497	7.9611	5.5216	6.4735	9.3276	9.5599	9.2358	7.6648	8.2641	6.64	6.0759	5.8906	6.1018	5.5648	6.3001	5.9558	15.1023	15.2646	15.1123	10.8991	9.9585	10.5595	9.9937	9.0645	10.5816	9.5594	10.4803	11.3655	9.1741	8.827	9.4938	9.4018	9.6244	8.9523	0.440955	0.0914092	-0.0849716	0.125407	-0.0287487	-0.214317	1.07737
Vitvi02g00717	80.3552	73.5039	96.1293	84.7714	86.6305	85.3437	85.0685	117.036	64.9582	64.3642	125.605	133.984	41.0156	38.3915	68.2397	63.3905	65.109	101.935	62.9937	137.568	149.605	50.35	98.4445	72.2153	47.3437	41.376	40.4921	56.5023	60.0876	49.8347	48.0206	50.3856	42.2365	30.6473	22.299	66.3615	37.8518	36.5242	37.2892	55.0242	56.1942	43.3065	-0.0996467	-0.104092	0.412616	-1.02734	-0.193071	0.520047	-1.03173
Vitvi02g00724	9.4012	8.5571	8.2399	21.1459	19.3137	18.9102	15.558	13.277	13.014	11.5042	7.7401	8.7588	11.7162	11.8699	10.8474	9.4583	9.0165	9.7461	9.3438	9.1055	8.2339	9.4508	8.9415	8.1872	11.7544	11.9627	13.5003	9.9332	11.3385	11.1612	8.8203	8.2034	7.9996	9.8511	10.6557	8.6819	8.7392	9.3908	10.3858	10.0911	9.7397	10.1847	1.0406	0.475991	0.120572	0.134966	0.0178461	0.065083	0.204738
Vitvi02g00726	7.6926	9.1734	13.5364	21.1951	10.7597	14.4892	23.8639	30.7863	17.98	18.1469	28.3625	37.321	9.4048	9.9557	14.146	30.8754	25.6589	15.7847	16.7085	22.1066	27.6575	21.4743	19.3336	20.1615	65.1164	61.3836	52.825	42.6573	46.5921	40.5911	54.4219	46.1039	40.9944	26.8657	25.7512	29.7031	40.8643	28.6059	31.5009	37.2184	40.5315	37.2552	0.453789	1.05588	1.49564	-0.12593	1.1484	1.1638	1.27395
Vitvi02g00738	11.3987	12.9797	12.8972	5.9625	5.222	4.617	9.1623	9.7865	10.6618	6.8448	9.2032	9.7433	9.8293	9.6716	13.5845	11.1798	12.1548	9.7988	11.3076	11.0686	10.9717	13.1548	16.4481	14.2629	8.9584	10.6963	10.4703	15.4848	15.7515	14.8554	13.5291	12.2106	11.8396	15.2314	13.9607	14.1935	10.9307	8.9041	9.394	11.5212	9.9945	10.2131	-1.37977	-0.535634	-0.498545	-0.442172	-0.26903	-0.124627	-0.813635
Vitvi02g00772	4.0944	4.8456	6.7474	3.1841	2.7205	3.4996	4.8071	6.1761	4.363	4.0567	6.1442	7.3965	3.9294	4.6099	5.9375	8.5244	8.3083	5.3659	5.4653	5.9306	6.6375	7.8388	7.6789	5.9644	5.2515	4.0739	4.2735	4.0176	5.3267	4.6815	9.4001	5.7945	6.3214	3.6615	3.056	3.7045	4.6551	3.6363	4.1257	4.2787	5.2181	4.4482	-0.884563	-0.233495	0.199385	-0.382818	0.398963	0.238688	-0.941143
Vitvi02g00777	7.7302	7.6689	8.4995	14.4879	12.3794	14.05	14.2013	12.9133	16.0584	12.73	9.9812	10.8425	16.4842	18.445	16.4329	12.5897	11.593	12.6024	14.6106	15.9203	18.2797	8.8808	10.6018	10.988	12.2596	10.9218	12.4038	11.5488	12.9246	12.837	8.9147	10.8877	10.3731	11.0606	11.9044	12.4242	10.1173	11.3701	12.7501	16.5265	12.6792	15.2148	0.632535	0.653682	0.517267	0.84382	0.532865	1.06829	-0.0487866
Vitvi02g00790	2.7524	2.3771	2.8802	11.8734	11.8092	11.5269	9.9311	10.331	11.1899	9.0426	5.2751	4.9212	11.8643	9.604	9.3127	5.149	6.2702	7.7933	7.7569	11.0775	16.1861	3.9713	3.1418	3.7934	6.6712	6.2315	7.2105	6.1643	7.6535	7.6726	5.1086	9.2785	8.4604	7.9115	8.9221	10.0066	7.7549	9.6958	8.6255	8.6323	9.6429	9.7518	1.99999	1.77597	1.29189	1.68524	1.17993	2.16242	0.598035
Vitvi02g00792	38.4773	31.6526	22.1258	29.9411	35.9079	34.2653	39.5009	40.0591	39.7316	45.3592	28.272	22.8541	50.3406	35.9533	39.092	27.1375	24.2506	33.1151	57.098	49.151	46.8058	18.37	10.2283	18.7008	18.7636	18.8491	17.86	32.0126	32.452	36.6702	19.685	32.7271	33.1759	73.8758	75.4883	80.7945	29.8771	43.8317	39.9127	51.7254	57.2	64.1116	-0.0149982	0.170215	0.0911663	0.18206	-0.210186	0.769368	-0.0643938
Vitvi02g00857	21.2937	24.1054	20.0957	15.2677	15.1357	14.8381	12.5428	11.263	11.9768	11.6348	14.4311	11.8206	14.4764	15.7422	19.0854	16.2522	15.2197	17.8738	12.7638	13.7184	14.3345	12.9554	16.8241	15.4547	9.2404	8.3441	9.9251	12.7469	8.8342	12.4901	8.4551	8.2119	8.1079	15.8902	16.4991	13.3821	12.0795	14.7307	12.9625	10.9604	9.3262	12.7419	-0.675795	-1.07473	-0.752886	-0.6787	-0.497833	-0.646314	-0.989135
Vitvi02g00887	2.1827	2.7716	2.5124	8.6553	6.0527	8.8104	8.984	7.7717	13.9538	4.1866	6.5775	7.2525	5.0705	7.2057	11.9015	6.9812	10.1808	8.2107	7.5384	4.6969	9.8533	2.2841	3.3333	2.1098	5.502	3.8421	5.0812	4.5341	4.552	4.3597	3.7136	3.7679	3.403	2.9544	1.863	3.376	3.5544	4.6469	2.6484	2.8238	5.5449	2.5083	1.49789	1.83342	1.29846	1.41165	1.66006	1.59271	0.622838
Vitvi02g00888	2.373	2.9016	2.3217	5.7047	4.0644	5.79	5.7121	5.2487	9.5074	4.1723	5.0322	5.3163	4.5156	6.006	8.4545	5.7828	5.7512	5.2898	4.171	3.7407	7.6023	1.6555	4.5066	1.8109	3.3359	3.6549	4.8336	4.324	4.5365	4.674	3.7927	2.7878	3.7575	2.698	1.7441	2.7776	4.4875	3.2886	3.2669	3.1314	2.4113	2.4631	0.87884	1.22459	0.960492	1.04129	1.04484	1.06002	0.312082
Vitvi02g00915	1358.14	1421.84	1382.88	578.467	651.38	594.146	826.541	910.721	853.119	943.687	953.476	996.417	694.534	661.126	590.154	889.496	912.284	1002.73	1204.35	1064.16	956.271	1457.24	1281.62	1470.83	564.866	753.117	715.684	996.053	1003.47	937.109	1012.12	1027.16	929.517	1230.42	1264.4	1118.3	1077.7	918.099	1048.16	1159.62	1075.89	1050.6	-1.32684	-0.885455	-0.494433	-1.35812	-0.658704	-0.328566	-1.3312
Vitvi02g00936	7.32	5.7163	9.1904	4.9882	2.6222	3.9726	6.203	6.5838	5.2899	6.2363	7.1583	9.0054	6.2265	7.7653	9.8944	8.3818	10.8463	5.9304	5.3262	6.8214	8.2409	6.4906	10.0682	7.0223	8.206	7.2064	7.4331	12.0603	12.8039	12.9417	15.0577	10.4296	11.1126	9.0319	7.9101	10.7896	6.889	5.6632	6.235	9.1039	7.6812	6.9229	-1.0918	-0.496178	0.0435251	-0.160028	0.0738677	-0.0857269	-0.311749
Vitvi02g00971	2.9279	2.7287	3.1661	12.2707	13.624	13.3087	11.1193	10.8047	11.2161	6.3004	4.3651	3.9163	12.8517	12.8073	14.9395	5.1494	4.5792	4.9899	5.1157	4.9683	6.342	5.2284	5.621	4.9852	12.8754	12.7979	13.8479	11.4808	12.0576	12.0183	6.426	6.5535	8.3549	9.9591	9.517	11.0493	7.7438	9.7196	8.5644	7.0948	6.7449	7.3607	2.01586	1.71103	0.755626	1.93949	0.650042	0.935816	1.04239
Vitvi02g00994	4.659	5.584	7.7583	3.2303	1.8688	2.2051	4.6751	4.5512	5.6681	3.6081	4.052	6.382	3.9491	4.0474	5.6698	6.0733	6.6746	3.3375	5.3406	5.8748	6.0667	4.71	8.3023	4.9732	3.7217	5.0199	4.5343	5.7423	6.206	6.6373	7.3183	4.4948	5.6543	3.625	3.5981	3.6946	4.2675	3.3529	2.7705	5.2435	3.9058	2.995	-1.45143	-0.473876	-0.33449	-0.666309	-0.270607	-0.0205552	-0.69884
Vitvi02g00999	3.0492	2.8159	3.2333	3.4808	1.8488	3.2509	3.8303	4.0675	2.7512	2.5993	3.6576	3.4609	2.4113	2.6355	2.1069	3.8654	3.7858	2.3687	1.1397	2.7744	3.9828	2.5785	4.747	3.2717	3.0099	2.783	3.0505	2.3167	2.5693	2.9939	4.0778	3.0483	2.7371	1.2406	0.7711	1.9158	1.9415	2.316	2.4493	2.4864	2.7124	1.9455	-0.235269	0.0253987	0.135029	-0.599299	0.0373329	-0.166131	-0.525647
Vitvi02g01001	7.603	7.4554	4.6252	15.5245	10.9241	12.9329	7.4036	4.8106	8.2187	13.0213	7.8841	6.0411	7.6448	6.8082	5.6616	8.0482	7.9791	6.1351	9.4033	12.3129	15.6036	7.0561	5.3022	6.5527	6.5373	8.9355	9.3482	3.029	3.4165	5.2224	4.0014	6.2553	7.6431	3.0993	3.393	3.8197	11.7393	15.3005	11.431	9.4568	14.2938	10.937	0.852568	-0.147243	0.47853	-0.228957	0.069188	0.956074	0.107601
Vitvi02g01118	5.5711	4.6659	3.5464	7.4918	9.04	7.8683	2.0509	2.2371	2.206	10.4246	2.6529	3.8046	2.5859	3.3264	2.9776	10.7034	5.0153	8.9451	8.6045	14.8948	19.2633	4.9512	3.0047	7.6499	0.7703	1.8571	1.4763	0.7627	0.4041	0.6666	1.039	1.0035	1.0007	0.6924	0.7718	0.8424	1.5065	2.2573	3.0385	3.1286	2.7348	3.8646	0.691399	-1.28737	0.301952	-0.89371	0.760566	1.66638	-2.21227
Vitvi02g01166	0.5623	0.3743	0.1792	0.566	0.5832	0.5628	0.4959	0.6533	0.7575	1.1693	0.7209	0.4181	2.5311	1.7363	1.608	1.2824	1.2183	1.7997	1.0883	0.9524	0.907	3.4851	6.3816	3.4678	1.258	1.6242	1.4828	2.2572	2.2336	1.7854	1.9623	3.4676	4.4674	4.6646	4.8236	4.0211	3.7624	5.9905	4.0369	3.8139	5.0005	5.4257	0.486785	0.576105	1.08337	2.14523	1.86996	1.44413	-1.87077
Vitvi02g01167	29.6613	28.7517	21.0944	11.9428	19.1085	16.1577	22.9323	18.8014	24.7871	36.0109	16.6238	17.4965	25.4051	17.7614	13.8131	12.5288	17.3391	20.7513	21.0134	17.0509	12.9239	17.0848	14.4473	18.1511	7.9988	10.0436	10.4813	13.8539	12.7614	11.9638	13.3507	24.2735	28.3155	19.9756	20.8875	14.8944	25.8501	33.9621	30.0525	19.3196	21.2955	21.4542	-0.880509	-0.458781	-0.162421	-0.737892	-0.73844	-0.601027	-1.08283
Vitvi02g01179	24.2891	24.0062	19.7898	53.8944	57.6127	50.2934	52.7176	46.1535	54.2371	20.321	16.6563	16.9583	54.0265	47.2157	42.0453	20.6422	18.0218	21.6406	17.9569	20.012	23.1956	19.2955	18.1394	19.4455	39.7001	47.9818	45.5694	49.403	47.4865	48.1768	19.3768	26.7108	27.2438	78.6051	83.6164	76.3648	35.6932	41.3265	36.1445	35.6037	41.5221	39.4595	1.11189	0.967358	-0.308882	0.81291	-0.262691	-0.118983	0.948861
Vitvi02g01182	14.4061	13.9373	11.1902	193.683	206.209	212.482	103.147	102.354	132.967	52.3455	37.8205	36.6016	71.0673	63.842	64.8678	51.6639	39.1015	53.9348	51.3816	85.5301	113.33	65.4061	33.6875	52.1434	78.3658	75.0331	69.2981	76.7431	71.2149	86.4758	27.4323	42.0043	45.9132	94.5145	99.5049	64.848	131.513	132.541	153.278	89.0399	67.0963	80.7567	3.815	2.89672	1.70731	2.07462	1.78805	2.69349	0.25819
Vitvi02g01215	3.0736	3.1498	7.0623	3.2965	5.0168	4.6557	6.0586	8.9192	3.876	4.1922	13.4168	12.544	4.9076	4.8446	7.284	5.8969	10.2588	5.8292	3.0907	6.258	6.411	8.3728	7.5559	6.1474	8.6501	6.2519	6.9134	7.1004	8.0699	6.3146	10.021	6.6925	5.8644	2.8907	2.1986	3.0543	7.184	5.1737	5.5298	4.4596	4.2039	3.021	-0.166177	0.306154	1.23318	0.0947044	0.623225	0.285511	-0.301786
Vitvi02g01224	26.3798	28.2919	36.9162	18.1385	13.7924	13.9666	18.6058	25.4434	14.0506	16.965	48.2037	43.1783	13.1197	11.8212	19.5821	22.8708	24.5617	25.7652	13.6992	27.1395	27.4347	16.8774	27.2606	23.4472	7.1561	7.7603	7.5169	9.1432	8.2421	7.1331	12.2026	11.1828	10.4677	11.3132	11.0255	14.0949	11.1222	11.1358	10.35	12.7321	13.6938	11.51	-1.14259	-0.857435	0.28864	-1.30837	-0.412032	-0.388554	-1.85414
Vitvi02g01230	369.839	319.244	489.814	380.707	358.594	444.824	449.615	643.228	367.99	397.447	469.066	549.773	382.808	464.21	521.673	1174.88	507.505	653.4	410.18	537.474	591.449	550.03	839.215	739.455	588.684	509.864	521.82	714.423	583.333	556.236	390.899	343.789	332.752	288.468	247.262	278.3	368.296	272.065	347.363	351.324	288.904	257.707	-0.134704	0.111154	0.297951	-0.047239	0.903138	0.421873	-0.659221
Vitvi02g01236	23.2833	23.0717	36.4764	15.0281	10.4172	12.4167	15.6581	18.7575	14.3065	25.9981	41.7703	50.8733	21.888	25.285	35.1336	43.3115	41.0615	26.0034	23.0546	32.6853	33.8016	44.4968	47.1847	38.8889	46.5772	37.566	36.4159	23.4852	27.1464	22.1546	47.9085	38.7422	37.0388	10.9839	10.5221	12.2157	37.088	21.7143	27.5906	31.4958	25.9101	25.2284	-1.27765	-0.965151	0.553615	-0.274576	0.313209	0.150052	-0.393337
Vitvi02g01239	5.5588	5.265	4.4744	2.3738	2.0967	1.8735	6.9027	5.8718	5.9097	6.1068	7.8903	6.1371	6.3326	5.2837	4.7016	4.6417	4.6928	4.6792	7.9784	5.1978	4.8304	16.6238	14.6125	15.3777	18.3611	21.1052	21.685	34.8151	22.5755	25.8811	16.5462	12.0784	12.3633	24.2111	22.8852	18.3297	9.1806	7.3451	8.5334	14.3225	9.164	11.943	-1.40812	0.0887651	0.436321	-0.164737	-0.219644	0.272224	0.110004
Vitvi02g01261	38.04	33.0452	29.0561	8.8962	14.3062	12.8355	9.4674	12.1854	9.0616	15.7517	17.0563	12.7544	10.4096	9.7541	9.9103	17.3559	14.9628	21.7733	17.5446	19.7657	18.1943	24.1691	22.6374	26.6469	9.588	9.4622	10.0447	10.6565	9.4272	8.7725	14.478	14.8996	14.9308	13.9807	14.2417	14.4185	17.8618	16.4296	18.8598	17.6593	19.9882	18.0815	-1.60336	-1.90801	-1.09797	-1.99659	-0.969678	-0.812702	-1.61585
Vitvi02g01264	18.3011	19.8899	14.4265	5.7666	4.5839	4.571	7.9003	9.3538	7.1859	9.0604	10.3919	9.6626	4.0279	4.8488	4.1615	20.1445	7.2347	16.2478	17.9721	12.9378	13.6132	27.3361	17.595	29.3073	7.2062	8.5053	7.8947	12.1254	9.042	10.5087	10.6344	11.2649	8.9404	16.8271	14.9771	15.9057	20.0462	19.0541	22.2549	23.4127	30.5856	33.481	-1.96231	-1.31026	-0.821792	-2.27529	-0.345961	-0.203501	-1.9435
Vitvi02g01269	12.6794	12.7871	9.2963	59.8655	52.4862	45.9537	26.2292	17.6169	27.8611	21.2337	6.9739	8.7845	23.5349	22.5632	27.333	12.0783	9.4692	19.5914	6.3314	6.4701	7.7044	5.1638	4.9392	6.6488	20.2119	27.497	19.8538	25.2953	29.2983	31.5709	3.2697	5.9979	7.0161	10.7749	13.6567	12.3474	8.3193	10.4713	12.1164	5.3307	5.9537	5.6631	2.04509	0.842086	0.101991	0.812391	0.171125	-0.725956	1.73669
Vitvi02g01286	191.304	144.966	103.114	185.162	235.023	219.602	175.14	187.286	155.409	90.7487	80.5197	55.4753	82.2381	66.2286	45.7524	46.2043	27.1699	48.624	64.4592	51.7546	46.6286	57.3047	50.3159	55.0908	96.9123	137.616	139.493	124.142	94.8528	104.26	43.2979	43.7274	36.3679	165.758	131.145	151.811	67.3839	55.2333	73.3096	85.8	87.2955	96.2996	0.411627	0.0368158	-0.91991	-1.43429	-1.92567	-1.3917	0.919446
Vitvi02g01288	5.6235	3.452	2.4919	8.2826	11.3479	10.5967	2.4986	2.0256	2.118	6.179	3.7124	2.1968	2.3908	2.0993	2.536	1.889	2.2274	2.4035	3.0875	2.8946	2.4464	1.9911	1.2053	1.4111	10.199	10.9656	8.8228	2.7983	2.7042	2.7964	3.1391	3.8116	3.2466	5.9519	6.3354	6.1085	3.2339	4.1306	2.4152	3.2033	5.7286	5.3292	1.26009	-0.996334	0.0953145	-0.980649	-0.914911	-0.415604	2.41249
Vitvi02g01299	4.2055	3.2619	4.6769	29.5045	36.0801	35.112	47.5924	36.7752	40.342	31.2494	47.3902	47.2694	34.6647	31.7597	51.7311	30.1145	22.4145	17.7158	14.2052	23.0273	17.5872	43.2867	37.1105	39.999	103.048	100.956	110.525	67.1901	84.3004	83.2539	78.2967	111.836	135.673	43.016	47.049	37.9085	76.1578	83.1035	97.9496	60.4005	72.9911	84.6748	2.9222	3.16555	3.41504	3.01957	2.43916	2.21739	1.10166
Vitvi02g01302	5.0119	4.1113	3.5181	10.3443	11.7224	13.4438	20.0611	15.9214	18.6355	15.1438	8.7299	11.6149	24.2518	23.7676	19.9359	15.1333	10.2344	10.4854	9.5465	11.1014	9.9864	9.2714	8.4034	12.5564	18.4325	20.4725	20.1525	23.6545	21.6225	24.7988	16.5374	29.012	35.1944	20.5868	24.2167	22.4211	26.7244	35.8154	28.8033	25.1024	28.5159	29.9337	1.35449	1.91235	1.50922	2.16842	1.413	1.3169	0.687369
Vitvi02g01323	1.5638	1.2203	2.0801	5.5581	4.938	5.0805	9.4676	5.9493	10.1849	15.9551	18.4105	13.1565	33.7111	32.9588	28.9972	12.891	10.5094	9.8985	3.8292	11.9648	7.647	8.3238	8.8541	7.3075	33.018	19.5748	22.2593	24.3159	17.0717	20.2067	11.5146	35.4156	31.4244	14.6003	16.3902	13.2488	20.1534	26.2807	17.6016	14.099	12.1893	12.7107	1.54684	2.2064	3.3392	4.05172	2.69222	2.31366	1.33188
Vitvi02g01324	0.6337	0.3902	0.9019	1.8276	1.8043	2.3879	3.3875	1.8399	3.6729	6.8196	8.5734	6.1256	10.7066	10.955	11.0232	4.9138	3.5407	4.0668	0.9096	4.0594	3.4453	2.4115	3.1402	2.7199	15.1031	9.2396	9.3636	8.1294	4.8059	6.1884	3.2792	7.3372	7.1856	2.2957	2.841	2.2349	4.1158	5.5541	4.0436	3.196	3.7467	4.203	1.51692	2.02934	3.54579	3.85061	2.63152	2.17679	1.75283
Vitvi02g01333	6.8085	6.574	5.2154	3.4883	6.2377	5.227	4.0742	3.6405	2.9126	3.6101	1.7933	3.4944	3.4783	3.6069	2.7477	4.6006	4.0557	4.6113	4.1024	3.6665	3.9775	3.8251	3.7371	4.2668	2.5702	3.2053	4.3354	4.251	4.739	4.5464	3.5289	3.3745	3.8045	3.6014	4.6169	5.2792	5.9756	4.2209	4.9038	5.0885	5.8776	5.5392	-0.445295	-1.00834	-1.05668	-1.17374	-0.578652	-0.627962	-0.504846
Vitvi02g01335	46.8463	46.3849	72.318	31.5425	24.6161	29.4315	39.8538	36.1992	33.3255	38.977	111.756	78.0278	38.4736	42.8035	69.6281	51.4215	99.7093	56.3168	43.0921	47.797	43.054	63.1477	91.8486	53.4083	45.9076	32.5834	38.7394	31.6086	42.4941	46.649	89.7922	53.2191	59.3633	26.6995	21.8502	27.8569	56.2994	51.6802	47.2139	44.7044	38.4014	44.5254	-1.09728	-0.797554	0.521301	-0.40128	0.218354	-0.265239	-1.09794
Vitvi02g01337	3.5833	3.3794	4.2235	3.0313	1.621	2.3487	2.1912	2.4744	2.1757	3.0023	5.9154	3.9254	1.7002	1.8506	2.5577	3.1435	3.4257	3.1951	2.923	3.8637	4.4156	4.6997	2.7538	3.7723	1.6305	1.2708	1.6986	2.0337	1.746	1.7813	4.1776	3.6288	3.0912	3.9732	3.8784	3.4512	3.8549	3.4391	3.2107	3.7976	4.4449	5.0724	-0.823487	-0.91249	0.252238	-1.14576	-0.287291	0.0444581	-1.58148
Vitvi02g01339	4.2743	4.0296	3.3026	9.5461	7.6934	6.9615	16.0906	10.9834	15.2135	8.6157	7.1357	5.5008	13.0544	11.2105	8.3288	4.9087	4.6729	5.1108	3.442	4.8385	4.9222	5.3811	4.6786	4.439	5.6015	4.9582	5.6977	7.0758	5.7377	6.5421	3.2827	6.257	5.3235	8.9373	8.4237	5.6848	5.6983	9.8516	7.1534	4.8814	5.8576	6.2068	0.918476	1.6652	0.905912	1.23319	0.249059	0.225589	-0.118146
Vitvi02g01340	1.7913	2.6372	1.8647	3.459	3.6927	3.1907	5.1749	4	5.702	2.8739	2.5498	2.3526	5.9436	6.3079	6.4473	2.0561	2.7922	2.257	1.9982	2.1203	1.5425	1.2225	1.903	1.4898	2.8693	3.7777	4.2195	3.3833	2.6917	3.8718	1.7989	2.3005	3.3089	3.3734	3.6635	2.0837	3.2403	4.3549	3.5765	2.257	2.1104	1.7092	0.568136	1.03093	0.328155	1.29486	0.0691319	-0.123352	0.965862
Vitvi02g01341	50.2192	38.7081	32.0201	36.3716	45.677	35.4474	27.1226	21.6813	28.0346	41.5485	35.3234	22.0593	51.4669	19.9855	35.4037	26.0153	47.1241	45.3575	44.8873	44.7344	43.7899	8.4281	4.6723	4.9457	2.6516	3.0627	2.999	9.0171	8.9928	7.0763	8.5921	13.169	11.475	34.1115	40.5053	39.2877	20.9477	27.0161	15.3827	20.8121	28.6558	27.2645	-0.171398	-0.854386	-0.253663	-0.43824	-0.122531	0.180104	-1.3495
Vitvi02g01348	5.1358	4.4591	3.9497	4.1924	1.5712	2.8833	3.4734	4.2707	3.4663	4.0139	2.0941	3.0004	4.6119	3.4977	3.5249	3.1174	1.8306	2.1527	3.6384	2.8469	3.0828	4.2916	3.7127	4.3795	7.9083	5.8576	6.784	10.1905	8.1007	9.252	6.7506	5.5279	5.4114	14.7808	14.458	11.6264	4.3798	4.522	5.5345	7.7414	5.6584	8.0673	-0.805608	-0.475646	-0.555612	-0.477872	-1.02173	-0.464663	0.448374
Vitvi02g01352	21.5364	22.3624	18.2324	2.1733	1.108	1.6369	2.2013	2.1321	1.6224	9.6449	15.5765	20.1145	1.6787	1.3591	1.3009	8.8724	9.4881	6.0798	8.3786	15.6061	12.8293	12.1704	6.6014	8.4824	2.3649	1.4191	1.4376	0.7427	1.4105	0.7538	13.8177	11.0449	8.2437	0.9361	0.8784	1.2391	5.0604	4.2913	5.2162	7.9571	8.6107	7.4628	-3.804	-3.58591	-0.426409	-4.09764	-1.45104	-0.717892	-2.68309
Vitvi02g01353	18.826	16.0137	13.4666	3.8516	3.4655	3.98	4.5776	4.5531	4.269	13.2243	15.5479	13.8017	8.9327	7.084	7.5917	7.6535	8.8899	7.4741	9.405	12.2192	13.0671	6.7255	5.4017	6.5738	3.8373	3.7567	2.5252	3.9454	3.9162	4.5374	10.8033	10.4663	12.5628	6.8699	6.886	6.4357	7.2922	8.8379	7.2662	10.6326	10.5804	11.5005	-2.23741	-2.05066	-0.147022	-1.2937	-1.10489	-0.440843	-1.16943
Vitvi02g01355	1.3663	1.2581	2.6985	1.4401	0.9384	1.0224	4.6619	6.2228	3.766	2.7718	9	10.1226	4.1373	4.4568	12.5833	3.797	8.2606	2.5515	1.4547	4.117	3.5186	5.0671	4.8659	5.0048	14.0695	10.5065	11.125	14.0786	13.9119	13.9329	12.7542	9.931	10.5951	5.9336	5.1148	5.9282	5.6966	4.1135	5.1817	4.7932	3.7349	4.3506	-0.791481	1.26328	2.08537	1.71996	1.33607	0.812087	0.976719
Vitvi02g01356	1.3086	1.2234	1.7527	2.0127	1.4144	1.7583	2.3316	2.1564	2.417	1.13	1.3454	1.7248	2.9164	3.1558	2.3194	1.0952	1.6247	1.1786	0.8217	1.0478	0.4928	2.0471	2.0372	2.1949	6.1512	4.3121	5.0351	3.5608	2.7409	3.6962	2.5515	1.8254	2.0402	3.7786	2.7978	3.1562	1.5664	1.8095	2.3983	1.379	1.3252	2.3049	0.132394	0.493032	0.00221857	0.719029	-0.23078	-0.81761	1.02693
Vitvi02g01358	20.0746	15.8096	24.5169	17.5397	7.0301	5.8215	3.151	2.2761	1.6686	6.0911	26.9369	12.9498	2.8252	2.6359	3.2045	16.8593	14.6876	8.5327	6.9667	8.8541	9.2488	21.5412	28.1918	27.1416	1.4514	2.3957	4.7524	1.1904	0.5406	1.8123	9.2622	4.764	4.4427	0.2947	0.0645	0.1138	9.58	4.8109	6.0338	8.5924	1.9208	0.8577	-1.14634	-3.27795	-0.324091	-3.06598	-0.693335	-1.22526	-3.43627
Vitvi02g01360	1.9179	2.2678	2.1866	1.0865	2.3042	2.0248	2.9536	2.838	1.7276	2.002	2.7182	2.5748	1.0111	1.3507	1.4487	2.003	1.4032	1.2215	1.6222	1.8282	2.1988	3.3132	4.0054	1.5612	2.6918	2.4293	3.2471	3.6745	3.12	3.243	2.3355	1.4014	1.3527	2.2152	1.5244	1.9547	2.9169	2.5827	1.773	1.7392	2.1448	1.9501	-0.373035	0.0316538	0.22923	-1.0138	-0.564085	-0.136929	-0.368102
Vitvi02g01375	36.9854	42.718	27.527	39.6352	27.7072	37.8552	27.8855	31.4667	30.8104	28.5505	16.2158	19.3006	24.5309	26.561	19.7461	27.5664	20.9257	25.1672	33.1601	25.315	27.3603	24.8544	23.5041	26.0859	13.1092	14.6748	15.5701	16.2903	10.6108	12.6507	9.4864	14.0352	16.9991	22.4788	18.8824	16.7133	20.1664	21.7257	21.6278	23.324	17.0625	20.4822	-0.177803	-0.453715	-0.725131	-0.859988	-0.631629	-0.284713	-1.05957
Vitvi02g01395	12.7383	11.0005	7.5642	15.2197	15.2246	14.918	16.1981	14.9206	16.1304	12.2827	8.3903	8.2469	18.5466	17.0032	13.9032	13.229	9.6684	13.6935	13.5094	13.0209	12.9812	8.2389	7.0857	9.6129	15.2538	14.6596	13.4436	17.9927	15.4735	14.6054	11.1954	14.5954	14.1617	22.1723	21.0082	16.594	15.2689	17.3532	18.0273	13.7604	14.0219	16.5229	0.397645	0.393035	-0.0893489	0.400337	0.141559	0.373554	0.517435
Vitvi02g01397	14.1713	10.9718	6.8133	14.6985	15.3688	15.6811	15.5175	13.938	16.0911	12.3624	7.2304	7.5324	18.5446	17.1262	12.305	11.7854	9.4162	13.8788	13.6983	13.2572	12.6158	7.583	6.1908	10.2797	13.9074	13.2738	12.8123	17.7629	15.2031	16.4314	10.7954	14.441	14.1281	20.3346	22.8923	18.441	15.2934	17.9525	18.2476	15.3454	14.4327	16.8964	0.382215	0.311086	-0.2147	0.328462	0.0527037	0.34669	0.452053
Vitvi02g01399	27.3879	20.9231	19.1075	24.415	31.4201	30.3295	59.0376	47.3255	59.3935	57.2483	47.8503	34.4808	77.6238	74.7239	68.4496	42.711	28.6043	35.3028	34.8647	37.832	35.5592	32.2336	21.5796	35.5245	45.4841	50.8263	44.4216	74.7888	66.8963	71.779	43.4173	67.1268	67.7977	102.687	111.029	76.5242	58.6893	71.6181	57.0181	51.9309	59.295	65.5664	0.222816	1.09932	1.08498	1.4529	0.575566	0.723109	0.367204
Vitvi02g01403	27.4631	9.5672	10.4435	23.0307	39.8643	48.4344	63.905	87.7968	50.381	108.659	63.3616	49.5278	188.385	190.763	152.871	154.298	62.9965	125.084	144.28	112.594	85.6321	15.0436	17.8752	24.2173	51.0423	33.9785	38.9617	36.4454	38.3848	35.6216	56.6785	73.5887	68.6259	57.9772	42.3267	48.5407	43.1293	61.875	93.645	55.9206	46.8552	72.3653	1.10967	1.89719	2.25351	3.23332	2.77796	2.89801	0.843811
Vitvi02g01404	120.263	85.8155	91.5246	48.7402	199.228	237.703	219.03	390.264	159.257	331.707	232.55	156.626	760.272	725.138	667.336	707.749	238.544	534.594	564.39	492.158	313.41	77.8136	180.983	191.861	371.836	198.089	253.756	215.235	188.718	173.856	229.547	311.045	264.414	327.4	252.729	229.062	143.454	209.048	367.148	225.81	115.636	182.258	0.590025	1.17118	1.31003	2.59594	2.24222	2.24706	0.612011
Vitvi02g01405	11.2648	5.3203	8.442	14.4462	36.4374	34.8277	88.6091	89.6309	85.4264	152.275	46.0819	37.0193	145.376	165.125	109.361	40.6413	28.7151	64.3802	59.2443	50.3276	47.4201	23.9525	16.255	17.9485	58.2779	59.8615	55.2367	68.9333	88.544	72.2348	32.4248	71.6681	53.5286	105.627	100.828	80.7547	52.6773	99.2792	64.2028	47.8753	49.3045	46.8054	1.66206	3.20763	3.25628	3.81927	2.35599	2.69711	1.28513
Vitvi02g01406	67.1277	34.9467	39.5853	98.9833	305.272	318.512	848.789	857.015	852.644	1442.25	298.5	308.824	1079.03	1413.16	661.677	260.844	189.129	436.013	629.638	459.61	444.992	70.597	41.9469	65.818	327.141	327.447	289.231	416.812	620.796	475.138	219.549	567.349	368.241	715.714	680.938	920.396	366.486	642.957	573.917	493.414	526.256	494.794	2.23696	3.97871	3.8678	4.22356	2.58026	3.48046	2.10922
Vitvi02g01407	6.0837	6.9736	5.4974	31.9248	33.1899	35.0753	28.0155	31.0163	29.6755	24.8021	18.3096	15.4339	31.2941	29.2708	25.1395	16.9035	14.0189	18.5465	13.0722	19.0292	17.5304	18.008	13.5006	17.1237	23.0633	20.5945	23.1023	23.3725	21.1852	29.5773	11.2095	22.7264	21.9835	26.8424	31.2731	19.7367	29.6277	34.9339	33.7083	22.314	24.0854	24.2467	2.28752	2.04925	1.68458	1.94328	1.32643	1.45394	0.170766
Vitvi02g01408	56.1692	26.6157	31.6827	21.5843	46.2626	37.6301	38.3615	38.8615	32.6238	140.898	46.533	22.2335	78.1152	69.4985	73.7685	84.0005	36.7535	59.8439	81.7575	90.18	86.7971	26.3258	12.6675	40.1824	14.4468	23.557	14.5422	51.7443	53.2893	39.4535	23.2071	51.6085	34.7202	131.883	176.715	148.402	100.745	146.478	151.116	150.148	177.962	158.705	-0.23319	-0.255177	0.897628	0.694503	0.580172	1.21777	-0.883447
Vitvi02g01409	32.2869	14.7895	13.8133	240.373	147.6	207.199	284.035	253.007	313.881	369.452	107.398	82.0379	425.119	467.53	273.33	149.562	97.1964	166.268	420.897	287.996	330.143	39.1352	24.3155	54.9294	286.224	260.132	249.112	304.465	337.59	360.875	185.134	257.431	272.418	435.367	410.804	459.635	130.548	306.535	204.561	202.68	219.151	312.907	3.14599	3.60962	3.21692	4.00615	2.68756	4.13565	2.4579
Vitvi02g01414	4.401	3.7059	2.7983	42.2997	43.666	45.1496	32.3473	23.4259	31.6405	10.2599	5.6137	5.9084	14.3358	13.8739	14.6476	7.235	6.67	7.7861	6.2039	9.0613	12.5328	5.3365	4.8581	1.7912	58.11	48.2848	48.3431	17.2913	25.974	27.9996	5.0135	10.9334	13.723	9.8033	11.3682	16.33	11.5372	12.1223	11.5798	7.7217	9.7486	7.9553	3.45142	2.80525	1.02092	1.71354	0.904625	1.38777	3.39598
Vitvi02g01415	74.406	57.1092	45.2472	300.075	323.806	323.014	217.704	208.458	177.791	99.877	56.6366	52.0747	161.391	128.833	133.425	49.7138	56.4268	63.2971	55.8368	56.4651	71.5586	22.4793	19.1993	17.5013	262.491	302.409	281.222	203.419	255.927	242.036	57.884	103.748	105.938	267.282	302.327	271.457	94.0378	118.604	109.021	84.1978	102.564	94.4666	2.28674	1.57222	0.26311	1.00083	-0.149375	0.0926617	3.55397
Vitvi02g01416	10.6427	6.3685	5.2735	33.4	37.2115	34.9284	24.8228	21.0849	23.469	11.6277	5.1284	4.6129	16.6724	15.4545	14.7713	4.1578	8.1575	5.8369	6.4011	7.994	7.6358	2.9345	2.5084	1.7738	28.3797	32.0356	30.5453	23.2859	29.2313	26.6788	7.2742	9.8371	10.5482	30.8625	31.1051	30.7104	12.6932	15.9275	12.7147	10.1966	10.2995	9.7993	2.11532	1.44335	-0.0374081	0.817614	-0.394934	0.0253163	3.36829
Vitvi02g01424	14.8514	16.1746	27.7115	12.0882	9.8601	10.1715	12.4094	12.1444	13.9641	15.1353	22.3334	19.833	11.4355	16.7899	21.6976	24.1274	29.7385	18.0049	17.3543	13.456	19.7295	25.6294	29.8726	27.9949	26.9781	23.2373	19.5194	23.4722	20.493	22.8985	33.5291	22.4883	23.1542	25.7301	32.0227	21.4349	17.0809	17.834	26.8476	26.8583	14.8263	19.7036	-1.01263	-0.807013	0.00872673	-0.504401	0.190014	-0.178529	-0.532184
Vitvi02g01427	8.4939	11.6261	10.8447	4.8973	3.8987	4.3449	9.2994	8.7935	9.4007	5.7114	5.2421	5.5826	6.3462	7.0279	6.2768	5.1641	5.6808	5.7693	5.7333	5.5076	4.7351	10.3427	11.9001	9.7558	4.1225	7.8681	6.6388	10.3004	10.557	9.3676	5.0938	4.5976	4.1231	9.7729	11.1091	8.6611	6.8762	6.5308	6.6146	5.1344	5.4363	4.6207	-1.38468	-0.376309	-0.878213	-0.919935	-0.992048	-0.919338	-1.05211
Vitvi02g01430	26.8894	29.9455	64.2685	60.1848	53.1279	57.5983	65.0704	58.489	78.4511	93.7857	72.2758	81.4395	116.34	94.9389	107.105	71.351	107.024	74.3262	64.2698	65.0686	74.7164	44.6048	52.3368	43.2885	31.7931	32.5363	34.3962	24.8075	32.7565	38.4049	40.7151	30.4404	37.1712	29.1939	29.7389	30.934	38.2691	49.7717	36.0508	32.0599	38.3202	35.7959	0.353462	0.540059	1.06363	1.13628	0.963114	0.792577	-0.781173
Vitvi02g01436	2.2055	1.7757	3.1073	2.5537	1.746	2.4448	2.8789	3.617	2.4567	3.0941	3.1114	3.4287	2.9999	2.4541	4.5916	3.0455	4.147	2.6548	3.0033	2.5605	2.9632	3.2003	3.7446	2.4594	4.4646	3.33	3.3232	3.0992	3.3292	2.7606	4.4755	3.2149	3.1806	1.815	1.4222	2.0652	2.8361	3.4586	2.3055	2.4835	1.7132	2.0276	-0.216259	0.138646	0.478922	0.236295	0.376177	0.308615	-0.0358916
Vitvi02g01440	1.2992	0.7226	0.7282	4.883	3.0468	2.668	1.1957	0.7801	1.1081	12.2171	21.6873	16.0615	3.931	2.8245	3.528	36.294	13.6383	15.9914	12.7084	23.3829	25.9709	11.3886	5.1669	8.644	21.5112	20.1511	30.3634	4.3806	5.5199	6.7695	20.1296	32.1126	28.7095	9.5417	9.5565	6.0449	15.1921	16.7724	17.2927	19.9238	35.3572	33.1683	1.81696	NA	4.24358	1.65589	4.50666	4.54755	1.21368
Vitvi02g01448	15.2855	16.8146	12.2658	16.3365	10.575	14.734	18.9171	16.9635	15.6552	13.4027	8.7521	12.7815	14.2177	13.1743	10.8962	15.4317	17.521	11.3038	11.4919	10.607	16.7329	3.2499	6.7492	3.4364	6.7181	7.118	5.7303	11.2895	7.6911	10.6616	10.5676	8.5999	8.5111	6.1792	6.958	9.7855	10.5835	8.4205	7.8263	10.1851	12.6887	9.1525	-0.242705	0.0117971	-0.32957	-0.473011	-0.110184	-0.159026	0.281172
Vitvi02g01451	3.9896	4.1408	3.336	2.1458	1.9548	1.5471	3.3436	3.3645	3.534	2.1445	1.9654	2.6965	4.243	2.4868	3.5916	2.4958	3.3552	2.6919	2.3078	2.2398	2.6355	2.0475	2.7294	1.941	2.3119	2.1526	2.2127	3.9574	3.3518	4.0302	2.7615	2.1813	2.1091	4.0519	2.8529	3.8647	2.4282	2.2105	1.6778	2.6578	2.5681	2.2847	-1.15995	-0.367364	-0.733475	-0.419068	-0.523544	-0.639119	-0.28348
Vitvi02g01456	6.6586	6.4274	8.4231	26.5637	21.2985	26.9051	37.9656	37.4453	37.0836	32.4848	75.6673	28.9303	49.9972	49.6413	43.8745	41.303	24.0634	32.3846	23.096	29.7268	35.1546	10.5105	12.178	16.2051	32.1341	29.3609	28.8091	32.0408	24.6335	32.2418	17.8652	35.6563	23.9605	14.7987	16.5326	14.2604	14.1888	20.5328	26.5666	29.8489	26.487	31.4351	1.65371	2.18846	2.73668	2.4808	2.10163	2.07045	0.944616
Vitvi02g01459	2.4649	1.4308	3.3074	9.7741	6.8007	9.2322	12.2572	11.9752	11.0025	10.7034	15.8878	14.6356	19.6594	20.831	18.7111	15.1023	7.9865	9.8378	10.2849	10.5446	13.4549	4.4218	4.8534	5.4458	12.3445	12.6719	13.1154	11.8264	11.302	11.0032	7.2037	12.0488	10.9248	6.3446	6.9458	5.7937	5.7414	8.0566	10.885	11.7203	10.5593	12.1134	1.70632	2.1059	2.56915	2.79605	2.11706	2.30157	1.1019
Vitvi02g01464	30.9775	26.0751	21.3336	177.542	151.59	164.988	203.255	154.03	200.425	115.093	129.935	61.2179	127.261	122.994	115.294	81.0329	54.7889	52.5703	56.6014	64.1628	82.4205	62.269	42.8453	49.9493	73.4021	89.1854	117.836	124.028	107.568	197.158	37.2477	56.3943	74.4903	129.851	123.981	64.879	82.0238	142.613	91.4431	60.9698	63.192	88.0133	2.51521	2.63031	2.01128	1.96095	1.17183	1.40958	0.564131
Vitvi02g01466	0.5897	0.6338	0.543	7.8831	5.7893	8.5257	8.0735	7.6345	10.2095	4.6163	2.8079	1.832	4.9961	5.9325	5.6787	2.5317	1.3559	2.754	1.8287	1.8211	2.8785	1.998	1.2666	2.6055	6.664	6.6559	6.9168	9.3323	8.5662	10.9177	2.2236	3.5545	4.3995	5.0349	5.6238	3.7185	2.6195	4.7101	2.2643	1.6041	3.2717	3.6472	3.49662	3.66788	2.41709	2.96373	1.82937	NA	1.51415
Vitvi02g01473	22.124	19.2088	11.6538	69.7667	92.3863	75.9972	16.0108	17.5208	13.5921	6.4437	1.5472	1.969	12.0636	17.2809	16.1662	5.9569	3.6449	8.3691	7.7248	7.061	8.6753	2.4825	1.8611	2.1912	3.8879	4.7204	5.7363	3.8971	4.4495	3.2413	1.1231	0.9733	0.9648	3.5113	2.5588	3.3941	2.7307	3.1421	5.0367	5.4826	4.1084	5.359	2.03829	-0.371083	-2.40335	-0.484684	-1.63132	-1.13967	0.850337
Vitvi02g01475	4.3023	5.8452	5.6125	15.9229	15.1794	15.7819	16.1622	11.966	14.4846	10.4788	11.1686	6.6422	15.5939	16.3281	14.5729	7.3778	7.0825	9.3241	7.6652	7.4638	6.3114	2.1677	3.5191	2.6265	6.2103	5.8902	6.0699	4.9476	4.1776	5.5167	2.2674	2.5673	4.658	5.1762	5.0774	3.0374	4.1182	5.6838	4.2833	3.3643	3.7781	3.8277	1.42213	1.22841	0.883499	1.29254	0.503499	0.474789	0.856651
Vitvi02g01479	6.1875	5.7743	6.4617	14.1457	11.1267	14.1609	11.3415	12.5315	9.9775	6.4407	7.4691	6.7103	9.2669	11.807	13.4678	8.9852	9.3323	5.6507	6.6172	7.9711	9.9062	2.6768	4.7645	2.9262	17.6143	16.0093	16.0352	9.836	8.5409	10.6174	4.2487	2.8376	3.5569	6.5577	6.6611	5.9881	5.4038	5.4874	5.7557	5.1231	4.1213	4.2645	0.953649	0.676516	0.200515	0.641318	0.275964	0.449637	1.99211
Vitvi02g01513	23.1564	18.1302	43.9964	22.9211	23.2563	20.4561	33.0572	42.6573	24.7247	22.4888	87.0653	50.2909	18.5441	21.9232	36.4403	32.0481	43.8356	23.9582	15.7924	34.7821	33.9652	32.8411	45.617	32.0192	37.148	36.3236	35.8298	45.4632	45.1777	36.0651	50.5838	28.0654	34.183	32.9074	27.7975	29.7998	26.5082	18.2359	17.6844	21.2116	16.8384	22.9836	-0.492735	0.0390427	0.972476	-0.414499	0.124169	0.0259447	-0.284526
Vitvi02g01529	15.2787	15.96	16.3482	5.2232	4.3239	4.3768	7.0475	5.4906	6.4769	14.2277	15.6569	19.7538	4.2054	4.984	3.6296	20.0367	18.9303	14.3164	18.0836	16.819	17.1081	18.7352	18.0298	15.6497	7.2021	6.3365	6.0945	9.7437	8.7748	7.8257	20.4153	17.1513	17.3153	7.2466	8.6742	7.0179	13.804	12.4224	13.1493	15.2583	14.6131	14.2422	-1.91525	-1.52212	0.08817	-2.14785	0.0635443	0.165546	-1.69741
Vitvi02g01537	2.1733	1.9288	1.4368	3.0052	2.3512	2.2291	2.5885	1.7316	2.4009	2.8299	1.9736	2.1545	2.7542	4.5917	7.4027	1.2674	1.0193	1.7805	1.1822	1.8293	2.0557	1.0302	1.1521	0.8845	1.9665	1.0027	1.1085	1.6409	1.1732	1.212	1.9766	1.4322	1.3249	2.0515	1.0358	2.1245	0.9835	0.6626	1.4147	1.9609	1.3338	1.4873	0.31289	0.0829499	0.353272	1.13834	-0.52422	-0.0881223	0.131881
Vitvi02g01615	17.275	16.1634	13.733	171.357	160.812	152.079	119.97	88.1822	109.898	73.4432	33.4293	37.8103	88.491	68.9645	100.64	30.9554	32.2371	30.9366	65.3441	78.847	91.604	23.2683	13.7011	18.0377	130.071	144.486	128.216	82.6767	94.1954	104.103	42.2706	64.2075	69.3748	64.4539	74.979	69.0878	48.9411	56.8854	60.992	50.624	54.3489	52.2862	3.21991	2.55142	1.63559	2.18664	0.903222	2.35678	2.57734
Vitvi02g01621	0.5144	0.4387	0.1579	3.3997	1.5514	2.0495	1.6938	1.1544	3.2435	1.8794	0.4899	0.9116	2.9832	1.908	2.1079	0.8078	1.104	0.8409	5.9219	5.9036	9.5882	14.8811	7.9711	10.8308	81.4175	95.3235	71.9655	61.1287	61.3295	59.7606	28.0064	46.28	49.2424	63.0978	68.2961	58.6734	35.1929	51.046	42.9933	56.4197	48.1976	62.9941	2.5001	2.25491	1.56459	2.3926	1.20673	4.29958	2.58716
Vitvi02g01640	3.1244	2.7047	2.1642	39.536	25.7377	37.6854	25.8008	28.6627	36.2424	11.0712	5.6945	5.6347	20.2254	18.0119	14.4181	12.5098	8.1929	8.6082	13.0959	18.1313	31.4587	1.2538	1.126	1.2603	12.438	15.8554	13.6219	10.705	14.3661	24.545	3.0563	9.8427	12.1346	9.6763	10.1107	15.2013	9.0862	22.0527	12.4697	24.0146	22.2766	24.599	3.53886	3.30536	1.50898	2.46236	1.7835	3.00225	3.25227
Vitvi02g01648	5.5896	5.7693	4.4867	4.5703	4.9274	3.886	3.1413	3.1596	2.7204	2.9277	5.3589	2.7294	2.4449	2.5083	2.2313	4.0784	4.2887	4.8334	3.9049	3.4854	2.574	6.7465	4.3852	5.5162	2.6664	2.4187	2.8265	2.1921	1.7292	2.2615	2.7951	3.2448	3.7018	3.4066	2.5707	2.7957	6.7351	7.8208	7.6087	4.7714	4.6913	7.0561	-0.380977	-1.01693	-0.471761	-1.40154	-0.35416	-0.633058	-1.3654
Vitvi02g01653	5.5704	5.3982	3.4196	4.9532	6.388	5.6135	12.0097	12.9674	11.7667	9.3739	10.0478	5.9146	12.8149	11.353	10.4591	7.1986	5.3106	5.6442	4.414	7.5687	6.4893	3.1795	3.7014	4.6716	6.677	4.7541	4.1438	6.1024	4.962	5.7692	4.0381	4.4032	4.8029	6.9456	7.4917	4.5725	6.5261	6.9432	6.0499	4.3326	5.1076	6.2574	0.100059	1.14736	0.856419	1.00468	0.240252	0.398579	0.16189
Vitvi02g01680	83.9028	86.8095	90.5774	18.7357	19.4924	18.5851	23.6083	19.8428	22.0058	41.2584	37.0476	49.4079	20.3577	19.8085	20.8474	45.7802	51.8538	53.567	55.9264	54.8807	47.2675	53.545	55.0885	53.7222	11.4621	15.4568	17.4423	23.6893	24.1553	21.0659	35.349	33.7703	32.4135	27.7143	31.3048	29.6887	38.3755	31.524	34.0929	43.1553	43.3462	34.3388	-2.341	-2.19626	-1.00848	-2.36154	-0.879649	-0.686145	-2.14929
Vitvi02g01682	6.6918	5.8501	7.1265	13.5564	8.9873	10.0606	4.5714	3.861	3.6436	6.1348	4.1524	6.5913	4.9691	5.2879	5.42	10.7129	9.5194	5.4867	8.1096	9.5365	10.0083	4.4332	6.6169	6.5162	11.6883	12.0119	12.3812	2.6599	3.0461	2.143	6.999	6.2507	5.4102	2.6601	3.6629	3.8703	8.1605	5.4074	6.7727	8.4653	9.2989	8.054	0.582869	-0.900858	-0.200869	-0.587559	0.283055	0.531587	0.772452
Vitvi02g01683	36.6959	37.8442	40.9198	23.3419	28.1414	24.9541	24.3259	29.006	24.4056	25.4176	26.0474	25.226	22.4603	21.737	24.2199	28.2971	23.9798	31.4876	27.604	28.1343	24.7517	18.8145	18.9121	16.0397	7.7977	9.694	9.468	10.6692	10.6831	10.7992	9.2264	10.7214	10.2079	11.866	12.261	11.4986	11.5552	12.713	11.767	12.1949	13.031	11.8366	-0.730291	-0.772438	-0.557276	-1.01878	-0.546534	-0.481658	-1.27431
Vitvi02g01701	6.7292	6.125	6.3243	4.5849	2.5952	3.7002	2.5427	2.6347	2.8189	4.7142	6.1116	7.5252	2.7979	2.5894	3.1178	6.1236	10.1683	5.9796	7.3703	7.9802	12.1586	4.6784	5.0707	3.5764	2.1164	1.8453	2.075	1.0382	1.433	1.088	6.562	4.1515	3.6593	1.1618	1.421	2.0261	3.7122	2.8387	2.5209	3.6953	4.0938	3.1957	-0.966791	-1.46285	-0.0336408	-1.43934	0.109477	0.555898	-1.42153
Vitvi02g01703	0.754	0.5296	0.5555	0.8372	2.2741	2.2289	0.9754	2.5166	1.4087	1.3958	0.6882	0.6884	2.8622	3.1508	3.8373	1.1433	1.324	2.2411	1.7361	1.5295	1.9911	1.7885	1.6377	2.0459	8.4994	5.5844	6.5531	6.8881	6.2301	6.1136	5.1834	5.0136	5.4468	8.709	6.2545	10.9271	5.1122	6.5584	6.2307	5.2026	4.041	4.9791	1.41849	1.21209	NA	2.16536	1.28826	1.56209	1.63985
Vitvi02g01706	4.245	4.6745	4.2903	7.3079	8.1966	9.3812	7.3054	7.1495	8.8494	6.5061	8.1352	6.6719	9.0065	9.7709	9.9564	6.7281	8.863	11.0783	7.6624	6.632	4.905	5.0561	5.9029	5.0566	5.2197	4.617	4.7328	2.9582	4.1128	3.2169	3.4163	3.0979	2.5827	5.6504	4.006	2.6315	4.0899	5.39	3.4016	4.0291	4.2083	4.7285	0.768467	0.614659	0.727552	0.853717	0.92668	0.572866	-0.411836
Vitvi02g01711	27.1539	28.1189	24.8259	60.9648	73.2313	62.818	56.0343	41.4633	52.8585	43.5087	38.5613	31.0381	56.7004	57.0064	52.8142	33.8207	33.4903	38.72	36.4914	33.9587	32.5371	26.0248	24.0603	31.8911	39.7144	44.6615	44.604	38.6781	37.7015	44.7669	23.6262	31.497	34.5229	44.8041	44.4879	40.7342	34.5593	43.7957	43.9298	36.0795	37.0815	42.2196	1.16298	0.70677	0.530668	0.793465	0.315828	0.399261	0.375651
Vitvi02g01722	3.2205	3.2786	3.6633	8.5261	6.551	9.0389	8.8833	6.2545	9.058	6.6788	5.5254	4.5778	8.3145	8.2384	8.2165	4.5395	4.8858	4.3636	5.0471	6.6361	3.5678	3.2379	3.0858	3.084	9.0362	7.6696	8.6997	7.4284	6.2083	7.5677	3.9849	6.2496	6.9407	5.2102	5.4255	5.8601	4.4979	6.1181	6.047	4.7447	4.406	4.6349	1.09948	1.0535	0.757734	1.02372	0.345695	0.626804	1.15474
Vitvi02g01727	51.2849	59.7013	51.6168	27.6184	23.6715	24.3002	36.815	30.9555	36.1046	27.9329	19.8365	32.0629	31.7518	34.3441	25.5072	35.9103	34.8353	29.2198	35.6158	33.4264	33.6621	33.4842	42.3109	38.0353	19.4782	28.5229	27.8841	46.0384	40.6833	37.3673	29.9802	27.7061	29.1405	39.6116	44.9771	44.2822	35.0712	30.5879	32.3779	38.2116	39.0448	34.1249	-1.24938	-0.84918	-1.00928	-1.08847	-0.799905	-0.625923	-0.854198
Vitvi02g01728	37.3753	31.5039	32.4183	19.9744	10.4506	14.0847	12.1383	12.7867	11.7221	18.1266	15.9384	20.7549	13.6707	17.0623	11.1835	26.0549	21.0862	18.9582	23.7569	21.1765	23.0493	23.944	32.0174	38.7834	12.3313	11.2734	14.5268	18.9531	12.3907	14.2036	20.4431	13.437	13.5545	15.1717	14.8	14.7019	19.0472	14.9868	22.2543	27.6862	19.1474	17.483	-1.33884	-1.66718	-0.86064	-1.52952	-0.709951	-0.536789	-1.58316
Vitvi02g01733	31.9665	32.3869	23.1999	21.8218	19.4354	22.068	23.5672	20.5701	20.9778	19.4517	10.4712	14.5986	18.2564	17.0684	13.9348	16.4343	16.2674	15.9512	18.388	14.6307	18.8721	15.734	18.0394	15.3243	18.533	22.7424	20.4798	24.7738	22.9093	23.7078	20.9586	21.6329	23.0098	16.1977	18.7585	27.2493	22.7323	20.5586	18.7484	24.9863	27.4883	21.1326	-0.610233	-0.629743	-0.959581	-1.0902	-0.941875	-0.71911	0.0573267
Vitvi02g01739	23.3972	22.856	22.1039	17.0821	18.6064	17.6915	30.7926	32.9283	33.7665	31.3937	15.9813	19.1825	31.6976	31.6738	26.8046	24.8889	19.4769	20.0903	23.9481	23.2276	21.1164	23.9947	21.6198	22.9341	19.7352	24.03	21.6358	46.9423	36.484	36.7605	28.2471	32.4099	31.4525	52.3944	64.3572	53.2882	28.302	28.0032	26.078	29.1056	30.5524	30.6113	-0.494897	0.310606	-0.0185467	0.140293	-0.176462	0.0366936	-0.348329
Vitvi02g01747	5.9933	5.0088	2.8886	7.5444	6.1237	5.8017	8.4727	4.7329	8.5942	8.889	3.3398	2.4652	10.0036	12.537	9.532	6.2978	2.8363	6.121	3.8001	4.1453	4.5358	2.1529	1.3422	3.6329	2.611	4.3496	4.4689	6.0971	5.106	4.845	1.7041	1.3892	1.173	5.2138	5.3596	4.8615	1.329	1.4096	2.8565	0.908	0.9675	1.6639	0.346187	0.449437	0.0996681	0.946146	0.0596342	-0.117771	0.399431
Vitvi02g01748	0.6427	1.3817	0.7609	1.5291	2.1167	1.8143	2.3754	1.6246	1.9297	2.0797	1.9401	1.5161	2.868	2.4248	2.3666	1.8645	1.6458	1.6373	1.6761	1.2865	1.854	2.434	2.042	2.3915	2.1007	1.7598	1.9042	3.2389	2.0059	3.2602	1.8177	3.3107	3.3281	3.7778	3.8659	3.4696	4.0898	5.1927	4.2504	3.0408	3.8562	3.7302	0.815387	0.869141	1.00741	1.17549	0.772696	0.806581	-0.5326
Vitvi02g01755	14.3819	13.3817	13.2745	7.2923	8.2338	6.9477	11.546	12.1232	10.0758	10.4103	11.6083	12.7241	10.8673	10.9826	14.7922	14.473	12.765	12.4884	13.4603	14.0505	13.6285	11.9366	14.5181	13.4612	10.9718	10.4873	10.5493	14.7294	12.5499	12.0795	12.1694	13.1012	11.4737	12.6918	13.6453	13.2012	10.9553	10.8884	9.7328	9.8442	8.8529	10.0285	-1.00443	-0.484029	-0.20915	-0.431465	-0.13947	0.0422347	-0.591119
Vitvi02g01780	15.8811	13.293	10.9345	123.811	143.832	130.154	84.0206	73.2872	88.4725	66.1916	39.9595	35.8241	84.8591	71.4166	63.988	36.0079	28.2223	39.6234	54.6682	78.7738	102.349	28.7653	18.3249	17.7597	36.7827	48.5571	43.2906	39.8439	49.8896	57.6534	16.7962	28.4482	33.6186	45.4045	41.2853	47.872	32.6344	43.9172	44.4407	54.1347	48.6919	57.7695	3.17707	2.41556	1.84944	2.19841	1.29034	2.58896	0.694227
Vitvi02g01805	102.231	117.305	132.716	50.9635	52.2562	52.9877	98.0287	101.009	109.375	68.6032	124.552	95.0605	98.1054	113.665	154.193	113.225	135.275	106.287	116.496	104.133	88.6078	121.688	157.199	117.168	65.3701	88.3747	88.9445	126.95	128.511	132.747	113.086	79.5048	83.9106	120.59	129.596	94.8284	79.4034	79.8763	67.6465	77.8119	70.8322	74.2762	-1.31363	-0.39296	-0.244545	-0.212287	-0.0880431	-0.147706	-0.975277
Vitvi02g01808	133.301	99.9423	265.152	120.905	103.635	94.8731	119.52	148.165	88.929	113.544	643.186	275.544	124.62	127.181	200.084	200.309	266.014	174.091	95.7489	201.387	181.837	208.68	260.967	214.962	172.798	114.747	139.783	88.2062	132.72	101.667	197.55	161.53	161.623	65.8914	56.4499	71.9128	157.758	136.347	156.769	120.601	136.249	147.276	-0.783267	-0.679603	1.12785	-0.40384	0.263444	-0.0184281	-0.953424
Vitvi02g01811	59.4976	72.742	61.3507	22.3326	19.1187	18.9095	17.974	19.2478	21.2591	38.3938	42.3189	39.7444	14.3746	15.9494	15.4355	47.7648	44.4761	42.5121	55.1569	49.5677	46.6326	65.1719	60.7526	54.514	22.8229	24.8858	26.9905	23.3261	22.4115	22.5511	40.0466	36.6357	39.8375	31.793	31.9326	28.0855	44.8094	46.4104	44.7966	50.6195	45.8453	47.1015	-1.8257	-1.92986	-0.652488	-2.34527	-0.617397	-0.317414	-1.55373
Vitvi02g01817	0.8686	0.9185	1.3835	5.9017	3.8394	5.838	4.6655	3.4649	5.9042	3.7908	4.0104	3.0065	4.1027	2.7775	2.7927	2.2501	4.0019	2.3897	10.6786	18.9652	24.5762	1.867	1.1913	1.6051	1.8753	1.9834	1.9673	2.984	3.7673	4.6263	2.1301	2.7015	2.4155	1.6065	1.7097	10.4569	3.3146	4.9637	4.943	12.0507	10.2836	11.8071	2.14731	1.9486	1.8113	1.35314	1.34301	4.13051	0.0340747
Vitvi02g01828	10.6732	11.1402	12.1534	7.2814	4.4929	6.0844	10.7296	10.7977	8.4424	7.7988	10.9304	13.6817	6.9884	8.81	10.695	12.1191	10.0762	11.4271	7.7008	10.9351	10.785	11.6094	10.6416	10.8364	8.5452	8.7091	7.092	12.5138	10.0296	9.6787	9.8459	11.3584	9.5726	11.3335	10.9707	7.9831	8.8741	7.081	9.2549	9.7874	7.3599	9.5979	-1.0747	-0.383793	-0.0382115	-0.629437	-0.105113	-0.166297	-0.720813
Vitvi02g01829	55.5644	51.5527	48.3512	29.6987	27.7677	26.6498	22.1776	24.0193	20.9755	44.2137	32.8072	41.3533	16.1401	12.9174	12.4789	34.1067	36.5093	41.0532	37.5284	40.3864	43.5726	39.2342	42.4446	36.1534	29.951	34.1145	33.0697	26.4487	30.8225	23.0667	40.6439	41.9741	45.6622	32.6337	40.6201	38.6072	43.0733	42.6744	37.058	41.4277	40.4425	38.8225	-1.02571	-1.41263	-0.370082	-2.16297	-0.565555	-0.318233	-0.554716
Vitvi02g01830	3.4394	3.3248	8.1144	4.1015	3.7347	3.3879	4.4433	3.9439	3.4825	4.6227	9.3997	11.6884	3.3949	3.5538	4.704	5.8119	13.7026	5.6709	3.27	5.6284	6.2977	7.5837	11.6078	6.9479	4.9068	3.3978	5.1004	3.6157	6.4024	4.3904	12.7156	9.0141	9.4524	2.24	2.2856	2.6027	6.7099	5.502	6.3172	4.7393	5.805	4.4671	-0.546919	-0.523548	0.829411	-0.614678	0.645707	0.0696406	-1.23132
Vitvi02g01840	3.1464	4.0894	3.5119	6.4273	7.5481	9.2823	10.1472	6.3369	8.6168	7.733	5.5051	5.376	9.5003	10.7436	8.2235	5.8086	5.8597	5.6676	6.1153	5.9546	5.1093	2.9932	3.0465	3.8028	10.205	9.846	9.5238	7.4496	6.7416	8.9718	5.1909	8.1927	7.581	6.3596	7.6675	7.5249	4.7279	6.3116	6.5496	4.8944	4.2198	6.1075	0.9642	1.01916	0.813732	1.14004	0.589034	0.706385	1.31808
Vitvi02g01843	3.6725	3.3852	9.3845	4.3689	4.5129	4.6463	4.5078	3.9625	4.3418	4.8973	7.2687	11.3152	3.3762	4.1383	5.3248	7.7935	15.3159	6.8904	3.8957	6.5795	7.5584	8.3908	11.6482	7.8471	5.3052	3.771	4.8575	4.4969	7.5131	5.2571	14.428	11.376	10.3062	2.4655	2.0897	2.8555	8.1025	6.7269	6.3756	5.5874	5.9709	5.5545	-0.419809	-0.555702	0.547452	-0.619129	0.758641	0.173633	-1.27285
Vitvi02g01845	6.4428	4.444	6.0811	10.3896	22.1866	19.4591	19.3837	27.5742	14.5192	18.0854	11.5692	8.044	31.4618	33.7284	35.3962	11.9934	13.5917	20.9844	15.258	17.4536	19.8482	10.3379	9.4522	9.7894	38.7689	28.7303	31.8145	38.1308	30.4559	32.4579	24.3592	25.2092	21.9311	40.556	35.0711	48.8381	18.8623	24.3962	27.6617	19.3375	17.0702	19.7437	1.49745	1.66121	1.18755	2.31399	1.3839	1.67569	1.46601
Vitvi02g01847	4.0287	3.8443	2.1775	11.368	6.8827	7.7667	7.9305	4.5106	7.9765	9.6845	3.9099	4.7971	7.734	7.71	5.9331	4.387	4.1864	3.5792	5.3005	5.2594	5.8043	3.3197	2.1948	2.9228	9.2155	10.346	10.6759	7.0813	6.5174	6.9455	4.7201	6.3833	7.0775	8.8006	9.9667	7.0489	6.5758	8.2368	6.6485	7.2515	8.0688	8.2248	1.22161	0.820423	0.885074	0.828041	0.174488	0.738244	1.55576
Vitvi03g00004	48.6794	47.4684	35.8797	29.4784	29.8184	29.1067	31.0616	30.5786	28.2936	34.5431	28.5231	28.3178	27.0116	23.9601	22.5191	28.8591	27.641	29.191	28.5771	31.0218	31.4572	30.6897	29.141	31.0959	27.1092	25.742	25.3178	26.0257	24.9717	25.2733	31.7926	34.854	33.1972	29.1046	26.4787	28.359	31.4394	29.8939	29.0304	28.8416	32.778	31.4228	-0.71729	-0.755946	-0.503627	-1.10669	-0.71513	-0.49946	-0.498424
Vitvi03g00009	2.2251	1.6015	4.6705	2.3236	1.2745	2.3446	1.7715	2.3977	1.8299	1.9591	2.3281	4.3861	2.2733	2.1802	3.2061	1.7625	12.7102	1.8074	1.0501	1.8701	2.1145	1.2341	3.6193	1.7099	1.7258	1.2974	1.3103	1.3135	1.4713	1.5826	8.7327	3.2657	3.1566	0.6345	0.5976	0.6193	1.3706	0.6573	0.8668	2.0826	0.9362	0.7951	-0.667895	-0.698089	0.0571682	-0.410583	0.792445	-0.714044	-0.84562
Vitvi03g00015	14.7959	10.0494	10.2975	14.1102	17.607	17.282	38.5379	38.3731	37.8104	36.0765	9.9235	13.0786	28.8993	23.353	25.6414	11.5171	11.8628	12.0646	14.7129	12.616	16.4641	6.8442	8.9547	7.0921	10.0213	10.2335	8.9243	15.5479	18.6226	16.1596	9.4322	12.2814	10.2682	15.3527	18.9805	19.2112	9.3027	10.0385	10.3477	11.8909	13.6121	10.3221	0.349186	1.50975	0.762832	0.889878	-0.0766387	0.356305	0.0791425
Vitvi03g00016	16.1981	15.0695	15.377	37.9084	47.7073	44.1158	95.1231	67.7982	86.9064	58.1462	30.2232	40.4002	69.079	61.6228	53.548	29.9756	27.4952	25.7352	19.471	21.8598	19.6479	29.5865	24.7436	31.596	52.5833	56.7258	47.6676	75.7486	78.6646	73.6233	46.9614	75.4227	79.0449	50.259	68.1705	53.2051	63.5657	79.1013	56.2081	35.7238	36.2842	34.8664	1.34241	2.22017	1.48428	1.72311	0.741803	0.425804	0.586466
Vitvi03g00017	3.2601	3.2658	3.6835	38.9097	37.6188	41.3151	44.6069	32.9222	42.5831	22.2138	12.2745	16.0623	33.8321	36.4682	29.3063	13.777	12.2629	12.7958	14.5454	14.6852	16.5742	10.5207	12.4681	10.3379	74.4141	70.6939	63.8124	40.876	53.756	49.9276	17.0763	30.0449	30.7303	15.5238	20.2268	17.5779	18.676	22.4439	19.9072	14.9041	15.9337	17.2961	3.38806	3.3554	2.3285	3.02695	1.83731	2.20339	2.37394
Vitvi03g00025	8.1305	8.9758	9.8444	4.6743	3.4143	4.0949	5.4589	5.9981	6.4155	4.4711	5.8026	7.331	6.0404	6.2511	9.9291	7.4499	9.0054	8.1109	10.1882	8.1432	6.2927	10.2746	12.1355	9.2516	6.1097	7.9344	6.9778	7.5213	6.3924	6.1313	7.4264	6.1731	5.1537	4.7035	5.2399	4.8265	6.8453	5.334	6.0079	6.9648	5.8064	5.4565	-1.29248	-0.794796	-0.585269	-0.548544	-0.228247	-0.0896807	-0.863387
Vitvi03g00026	6.13	5.525	3.6288	7.0252	6.9445	6.8828	7.7832	6.0471	8.0937	4.8483	4.2704	2.9029	17.5528	20.7318	19.3668	8.8644	3.795	12.5135	4.52	4.5576	4.3946	4.723	3.8405	6.7717	5.0157	6.7719	7.1564	3.8297	2.89	3.2591	0.9447	0.5685	0.9977	2.1299	1.7376	3.8072	2.6893	2.3162	3.5209	1.9242	2.3121	1.718	0.309244	0.320083	-0.311206	1.65159	0.656339	-0.145106	0.0260047
Vitvi03g00028	9.0342	8.5738	14.6569	6.2594	5.2619	6.2111	7.016	7.4474	5.3987	8.8871	11.3106	18.3208	6.0332	5.8986	9.3698	11.9751	18.2232	8.075	6.3799	10.8899	11.6797	9.6798	13.8441	10.1325	8.3096	9.0944	9.19	8.5193	9.8286	8.6241	19.8489	14.5022	13.0922	3.4042	3.4228	5.6754	10.8959	7.4219	7.9997	9.3887	7.9518	7.0512	-1.00748	-0.89942	0.282817	-0.864675	0.134582	-0.119527	-0.606828
Vitvi03g00029	11.9817	14.3232	17.9612	8.2041	5.8936	7.4031	11.8376	13.6493	15.1413	8.6277	11.5172	14.2665	9.0897	9.5544	11.2224	13.4391	12.7929	8.476	11.909	12.6614	13.255	14.3243	15.5154	12.2762	6.9833	9.5917	9.7594	12.8254	11.6776	13.0483	12.4267	9.6334	11.4444	9.4741	9.4205	8.5498	9.763	8.9319	7.9453	10.2667	8.2426	8.1602	-1.19086	-0.324614	-0.332321	-0.832767	-0.452779	-0.189196	-0.952895
Vitvi03g00032	25.2612	30.6676	32.9692	15.8694	14.7259	14.4756	15.0055	15.6752	16.5828	18.1238	19.8793	21.3252	14.5028	14.0503	19.2854	23.7025	28.2474	20.736	28.5382	27.5206	26.8485	32.3183	30.008	26.1155	14.1005	16.5414	15.8274	17.9654	19.5162	18.4521	21.0351	17.8851	21.1804	17.8507	18.7272	22.4302	23.7223	22.4099	20.5552	21.2944	22.0622	19.0885	-1.12279	-1.11357	-0.552391	-1.16154	-0.391294	-0.0628758	-1.20953
Vitvi03g00033	11.4711	10.9072	19.1672	25.5721	32.1702	31.9453	23.546	26.4098	20.3688	18.5314	22.6696	22.5623	19.9902	18.2285	21.8554	20.3808	15.6259	29.4296	12.5129	22.3441	25.3662	11.9312	34.5228	22.0529	34.4234	22.6639	22.8106	17.4635	18.5915	17.4411	17.9446	19.4576	19.6238	10.5692	8.4654	19.0694	14.8825	13.2034	14.9658	17.7004	18.6877	16.5022	0.975985	0.560532	0.656544	0.271385	0.586072	0.571751	-0.0255463
Vitvi03g00034	21.2726	23.5748	24.2293	62.8573	54.624	53.0818	31.3335	27.8387	32.7962	34.7696	26.5761	34.3739	35.0697	33.9804	34.4402	29.6646	32.3834	24.0127	24.6306	30.9406	31.0273	33.5259	47.5737	38.0348	81.4145	69.8402	69.5613	49.2277	43.1543	44.9454	41.1635	38.8929	40.2699	33.084	37.614	33.5479	41.003	39.4722	38.8771	36.4871	34.4965	33.3365	1.16042	0.211242	0.493708	0.320233	0.21662	0.362806	0.622148
Vitvi03g00036	4.7897	5.4126	9.1056	1.5385	1.0305	1.1418	1.1507	1.5559	1.0584	3.989	8.3079	9.5691	1.5748	1.8256	2.8592	6.5123	9.8599	6.7225	5.7257	5.7457	6.2264	3.7127	4.9691	3.1022	1.478	1.5445	1.6131	0.5906	1.4594	1.0363	8.3128	3.9644	4.3225	0.342	0.2735	0.2526	1.7603	1.0923	1.4998	1.464	1.3025	0.7229	-2.52613	-2.56265	0.218606	-1.89539	0.158226	-0.086323	-1.61783
Vitvi03g00037	34.6922	29.8026	23.2254	60.6795	66.0814	67.979	44.07	40.9567	46.5805	45.2055	38.4342	32.4797	47.5865	43.6165	42.9432	37.5386	36.5737	44.3257	44.9588	41.0412	40.4658	36.985	26.4248	35.5237	42.6833	45.1158	46.6683	31.5195	32.9659	32.7907	25.8528	36.4786	41.1998	54.8609	57.084	39.4203	55.6354	65.3005	64.2255	52.6793	52.9407	63.3902	1.01456	0.384756	0.435708	0.351474	0.346551	0.566189	0.154163
Vitvi03g00044	2.3323	2.7861	4.1612	2.3122	1.3189	1.7986	2.6914	2.3403	2.1651	2.4498	4.6336	4.4854	1.7983	1.6631	2.4857	2.7234	4.3941	1.9497	1.0644	2.0309	3.0341	3.7831	3.4887	2.468	1.5602	1.551	1.4314	1.598	2.4552	2.5363	8.6098	4.1827	5.0681	2.3487	2.1012	2.0865	2.3278	1.7801	1.5891	2.6553	2.4753	2.1788	-0.924415	-0.566723	0.360005	-0.912685	-0.145218	-0.561323	-1.38372
Vitvi03g00048	6141.16	6483.16	6865.65	1365.09	2156.27	1804.28	1268.57	1491.43	1372.91	4684.54	5940.5	5462.69	812.281	847.573	1082.19	4919.04	4402.18	6146.14	6689.06	5529.31	4467.45	7438	5642.23	7153.66	1256.04	1541.11	1717.12	1090.87	1239.5	1053.14	3278.95	3293.31	3263.4	1310.93	1242.7	1064.44	3837.69	3333.3	3936.33	3823.74	3426.81	3709.91	-2.00013	-2.438	-0.240625	-3.09485	-0.414709	-0.182493	-2.45113
Vitvi03g00049	63.8623	66.1019	47.3651	16.9303	13.4496	17.2001	11.4054	12.409	13.5387	51.2033	37.7131	37.2716	12.0259	11.1422	8.5228	45.4787	36.3914	37.0927	47.1557	39.4205	38.0683	43.6707	38.2681	33.5771	10.73	9.608	10.3962	8.1088	6.1986	7.4713	23.7778	23.8604	26.4964	13.267	14.6063	11.21	36.2183	42.5533	33.1744	36.9358	34.0941	40.3633	-2.04398	-2.44968	-0.465607	-2.74274	-0.669226	-0.470821	-2.1947
Vitvi03g00050	40.3699	40.4706	52.231	37.9453	34.2192	37.4618	29.2885	28.7062	24.7958	30.528	31.2139	39.3399	24.974	25.3172	28.9153	48.3209	57.0103	35.9565	33.2278	30.9726	38.8926	35.8153	57.53	40.8754	58.7702	59.4721	58.972	39.0764	45.5976	39.9711	65.3079	47.3594	47.2627	24.2758	23.408	35.3373	53.8659	40.1953	46.3475	47.1579	49.8238	43.2833	-0.421955	-0.885264	-0.367841	-1.01139	-0.0169131	-0.330943	0.138336
Vitvi03g00052	21.2533	24.7639	32.2025	14.1246	9.6991	11.0186	14.4054	15.5433	18.0536	10.848	19.1866	21.0073	13.4816	14.153	19.5871	17.8371	26.722	15.0792	21.139	20.2716	20.1231	29.7723	33.2623	27.4775	11.9089	16.7596	16.7726	15.322	14.0598	12.9539	22.2585	16.8904	17.7998	11.7848	12.5054	10.7039	17.9578	15.147	14.4785	18.4619	13.5626	13.1582	-1.31572	-0.905038	-0.578927	-0.995217	-0.498619	-0.307453	-1.26819
Vitvi03g00054	88.4261	103.164	113.611	225.845	210.794	201.388	121.002	124.144	156.906	117.908	157.503	139.915	116.528	123.787	162.282	97.4114	134.493	95.2211	189.593	200.561	230.712	289.541	282.736	275.985	192.27	178.71	184.729	168.686	211.653	205.431	216.934	224.858	221.166	230.149	199.799	239.765	231.65	237.252	292.836	376.298	361.81	323.733	0.921828	0.196779	0.482154	0.133364	-0.0018747	1.06075	-0.890372
Vitvi03g00064	14.4413	11.6055	31.7028	2.5197	0.9046	1.6147	5.91	5.2354	5.4229	11.7761	54.2935	46.809	5.5731	5.6955	12.8279	13.1852	36.3891	7.6402	12.3121	16.0031	15.3879	22.8898	20.4116	10.6264	5.3763	6.9595	7.0414	6.9385	9.5916	7.0766	34.6423	21.1839	19.0926	5.154	6.8366	4.134	6.6028	5.9772	4.2269	11.7179	5.8437	6.8181	-3.67276	-1.99736	1.02366	-1.53074	-0.143378	-0.359956	-1.76139
Vitvi03g00077	11.4432	13.3229	14.443	15.1932	12.2335	11.5516	14.6454	14.0789	16.4127	10.3374	13.5215	15.9128	17.4234	20.9695	22.6327	18.8217	20.8268	14.7425	15.0556	19.6012	17.9514	8.2413	14.1068	10.7511	10.5974	13.6957	12.5784	11.353	11.1945	10.4617	11.1068	7.7529	7.8774	11.2936	12.0937	9.4434	6.7228	5.4702	5.8451	6.7878	4.9365	4.7274	-0.153492	0.00104748	0.0511203	0.372115	0.370318	0.461422	-0.105346
Vitvi03g00080	222.334	238.073	174.173	95.7916	98.7099	98.8814	66.4124	73.9489	65.4515	205.547	81.9465	98.842	56.0348	62.9847	50.3512	162.107	158.364	195.712	241.233	218.066	261.776	230.399	225.186	230.964	34.9384	38.1614	34.6572	60.0325	62.8636	54.2876	129.099	145.312	128.063	97.2937	95.4258	129.255	164.618	198.011	173.816	213.16	238.137	224.406	-1.25218	-1.82685	-0.70095	-2.16774	-0.384882	0.219949	-2.95062
Vitvi03g00083	15.1526	16.0885	11.2139	20.4463	17.5224	17.981	13.9202	8.1845	16.0863	12.0228	5.9208	5.9405	14.9724	11.7844	10.3833	4.128	8.003	7.7593	12.2306	9.18	7.1956	19.6503	10.5999	19.8755	39.9917	30.666	28.7226	27.1563	27.6955	28.7182	15.4902	18.0202	19.1068	32.6673	29.5505	20.7876	16.5898	21.7475	26.9549	19.935	18.3324	19.353	0.254191	-0.35487	-0.810562	-0.453386	-1.18795	-0.5312	0.690361
Vitvi03g00088	19.5338	15.2274	23.7901	21.7193	20.9787	23.4545	18.1122	23.1157	15.366	11.2804	16.8066	22.6647	13.7226	16.3343	21.8883	19.8045	21.8812	21.1056	12.8422	15.7764	21.3634	13.8642	22.7759	18.6028	19.2671	14.3528	15.5098	11.3193	14.6527	12.2848	28.5887	16.4182	18.3256	7.8308	7.5386	11.6062	11.8957	9.5326	10.0796	13.1034	13.1561	10.5941	0.037513	-0.247313	-0.174008	-0.437202	0.011837	-0.191286	-0.433559
Vitvi03g00104	114.572	102.115	86.2119	181.728	161.042	198.181	142.639	194.108	180.472	231.575	184.237	133.877	250.555	329.088	271.463	181.841	112.786	129.834	262.606	165.734	124.977	239.788	282.885	261.971	301.528	196.018	259.572	244.684	205.909	255.506	175.718	94.6565	105.426	183.802	138.541	109.366	93.1785	102.947	127.908	126.714	77.9489	133.821	0.694663	0.572047	0.892534	1.22841	0.397964	0.912739	-0.327133
Vitvi03g00105	21.3293	20.9461	10.9856	37.2719	40.2566	38.6801	23.3825	34.949	30.3925	47.5478	32.7091	27.6639	44.5985	58.0491	62.3612	37.0006	19.3086	23.1015	48.8716	28.946	23.3036	46.6579	57.7558	40.02	58.8821	32.5246	49.5761	35.6243	32.1678	42.3621	28.9269	12.2036	18.0359	30.0635	24.4099	15.2332	18.8383	16.7288	19.7053	22.7486	14.0409	17.3681	0.985017	0.528879	1.04346	1.36121	0.482469	0.961223	-0.311581
Vitvi03g00110	34.9679	38.6541	45.501	16.2189	19.0184	19.6424	17.5869	20.3598	17.0191	35.3499	43.0913	45.0608	21.8839	20.2254	27.8923	66.4577	47.8859	48.3971	50.1257	49.6202	44.995	35.3369	33.5931	36.3114	22.9814	20.5744	22.674	22.7289	19.667	20.378	22.8175	22.8445	21.3159	18.6212	18.9836	18.9154	25.6904	22.9818	22.9324	24.9459	22.9524	24.6993	-1.25556	-1.31706	0.0858219	-1.03255	0.359509	0.32038	-0.949027
Vitvi03g00119	3.7723	4.5984	2.64	17.2323	7.2199	7.7815	11.268	15.1084	15.9627	17.8614	20.2991	13.4914	17.3024	23.0602	23.3364	10.3571	7.452	3.9803	14.7406	9.4842	9.7853	15.3165	8.0356	2.6407	125.576	117.516	83.2814	80.8131	80.2597	100.33	36.0971	28.4784	37.7578	100.255	150.652	72.2109	12.1748	20.1716	13.8582	17.9282	11.3122	12.4402	1.3867	1.73233	2.26292	2.25739	0.871788	1.65778	3.34079
Vitvi03g00122	3.2441	1.6749	4.2085	2.1785	2.9253	3.5836	2.9797	4.8442	3.4175	3.5297	5.5677	4.3298	6.9287	9.2724	9.719	7.1747	5.6654	6.176	3.0844	2.9957	2.8874	2.8249	4.3766	3.8743	2.3509	1.9452	2.0246	5.7715	4.6656	5.2343	8.2628	5.7772	4.7071	6.0923	4.3835	5.1949	3.6023	2.9373	5.0745	5.0977	4.4488	4.5506	-0.20156	0.107034	0.608996	1.2501	0.978326	0.0203127	-1.07551
Vitvi03g00123	27.5395	24.5691	27.692	5.9898	5.3285	5.4157	8.3132	11.7663	7.2916	16.2531	30.9766	21.6266	9.7603	9.4057	10.9574	20.2379	13.2082	14.1326	20.4039	23.4518	21.0307	20.4334	15.3785	16.3064	8.001	6.4491	7.7968	12.1375	10.5738	10.7929	14.094	11.5889	11.5597	15.8775	15.5477	12.6289	11.8441	11.7504	13.3076	18.3789	14.4339	19.3116	-2.39288	-1.74752	-0.164351	-1.66999	-0.835958	-0.25836	-1.51738
Vitvi03g00124	6.2339	4.7677	10.1869	5.7747	3.2673	4.8022	5.9639	6.704	4.4747	6.2725	23.4505	12.9856	6.142	6.1356	10.8912	5.7278	16.3	5.4674	3.5799	7.1598	6.667	7.6463	11.4927	8.6304	8.5802	5.1768	6.553	6.7931	7.1245	7.0082	31.065	13.2111	12.328	2.7443	1.5313	2.4436	4.8099	2.463	4.2732	5.9653	2.5615	3.2125	-0.764178	-0.503166	1.07745	-0.136779	0.254843	-0.243121	-0.719752
Vitvi03g00129	4.776	4.013	5.644	2.3989	2.0082	1.6113	2.9018	4.9469	3.2902	4.0714	9.5237	6.6041	3.3362	3.1954	4.0246	5.8192	5.1832	3.3713	3.9273	3.1867	3.9565	4.8312	5.2364	3.3044	9.3841	5.9782	4.3124	6.0802	5.8813	7.5609	6.2379	3.2367	4.0333	2.4823	2.5364	1.2777	2.8098	2.1998	1.9614	2.0431	1.2222	1.6996	-1.39441	-0.580484	0.540218	-0.715524	-0.104539	-0.342645	0.276827
Vitvi03g00130	54.1901	49.6622	88.776	32.0765	19.4339	23.4456	32.2685	39.9086	33.0468	58.5913	120.972	96.1783	54.5922	53.7002	74.4058	76.1662	98.3523	71.4037	53.9258	61.906	55.8816	98.7803	89.4294	92.8253	69.1892	48.6818	58.5069	64.5629	63.9925	61.3847	97.1428	62.4381	60.2831	57.8254	49.387	51.2736	44.8148	40.2777	47.3698	47.0544	35.3469	42.988	-1.5131	-1.07051	0.566704	-0.339324	0.254721	-0.125151	-0.956318
Vitvi03g00134	15.1975	11.9411	18.2213	8.7233	3.8715	4.5324	7.7183	8.6487	7.902	7.5463	15.6937	18.1708	11.7085	7.0566	9.4617	10.6853	13.6994	9.8368	9.4728	6.1627	4.5647	14.4489	12.2745	13.4185	6.534	5.6273	9.0031	4.9775	3.491	6.4351	8.2423	3.9939	5.2799	2.4487	1.9747	1.4789	6.4689	3.8854	9.1325	5.0055	2.1488	4.5983	-1.55932	-1.10063	-0.0928802	-0.942757	-0.503904	-1.12353	-1.20902
Vitvi03g00147	12.632	11.8257	11.6321	18.5546	21.1791	18.4358	22.7185	25.5949	23.724	10.7901	10.0962	9.6496	30.2029	31.6172	34.2474	10.2127	13.0605	15.1589	10.241	8.666	7.3924	8.0057	9.2146	9.2926	18.5598	20.4375	22.0388	23.1687	21.2965	20.9534	18.3944	15.174	13.453	24.094	19.9768	20.3684	13.1838	14.1789	13.9709	15.1729	12.2935	13.6127	0.553443	0.795962	-0.208817	1.14908	0.00432338	-0.418262	0.929883
Vitvi03g00152	12.2443	9.9317	10.8204	22.2666	20.7029	25.0327	24.5598	22.3024	27.1411	21.6935	15.1646	18.3734	30.5063	30.8071	24.8975	23.9291	18.9525	17.9761	17.2788	20.1348	17.9708	6.2688	5.341	8.2251	13.9132	15.3213	13.1233	13.7608	12.9703	13.5285	10.7521	12.0959	14.0863	12.0323	14.5833	10.1709	10.6506	13.031	11.5019	11.7731	11.5649	13.0995	0.904173	0.9681	0.768701	1.12924	0.791681	0.788313	0.816535
Vitvi03g00154	537.003	645.186	562.501	226.817	232.889	220.439	405.331	412.695	469.499	384.774	361.008	419.039	351.489	358.516	319.873	408.072	410.205	364.486	488.32	470.259	395.985	706.298	683.264	665.426	298.507	383.125	375.819	614.635	523.838	641.666	448.085	452.786	448.184	656.377	730.818	534.201	528.036	484.424	518.786	560.907	464.454	490.698	-1.49897	-0.64051	-0.556555	-1.02308	-0.65701	-0.326164	-1.23736
Vitvi03g00155	177.597	123.564	195.281	89.9528	65.719	81.5472	129.352	190.455	129.457	268.486	603.882	362.879	128.033	120.013	170.54	224.3	332.158	156.078	178.14	229.023	213.886	350.946	283.096	262.346	404.986	264.423	291.735	424.055	367.467	392.923	676.484	498.227	552.398	569.981	473.93	379.385	266.601	268.302	247.583	340.82	288.198	371.473	-1.2101	-0.340803	1.37098	-0.50864	0.410744	0.362798	-0.188762
Vitvi03g00167	20.4777	16.8476	17.7966	49.2592	44.609	45.7998	55.1992	52.0685	52.4739	36.0552	27.1569	30.8699	48.8909	47.7975	48.9391	30.195	30.0553	23.3739	28.0377	36.6448	41.5641	25.3448	22.5549	23.1116	61.6807	52.3557	51.5515	60.0494	63.508	67.0749	53.628	53.9148	55.1656	58.9694	63.3131	66.9008	48.2808	50.9	45.3644	51.41	53.0003	52.4001	1.20233	1.33621	0.798087	1.14135	0.503897	0.983366	0.938108
Vitvi03g00170	33.9074	51.9666	37.1927	13.0501	9.3661	11.2515	9.0092	7.9038	10.8771	29.9264	18.6589	31.6211	7.5819	8.0132	5.9995	32.9005	34.4597	19.8056	34.8675	29.3452	34.2025	52.7811	55.4234	44.5733	22.8883	25.6757	25.9018	15.727	13.9735	14.5674	46.4805	34.013	45.5669	23.4822	30.075	29.5462	52.3295	43.002	42.8342	52.6398	45.653	36.8079	-2.02123	-2.35105	-0.604625	-2.77247	-0.607409	-0.287781	-1.3139
Vitvi03g00171	1.9868	2.0536	2.2785	2.7358	1.8551	2.2799	2.7301	2.519	2.5442	2.5578	2.1053	2.9486	2.728	2.9317	2.8499	2.7134	3.3652	2.3793	1.8168	2.0511	2.2439	1.8582	1.9104	2.1266	3.8947	3.547	3.9489	4.1119	4.186	4.1024	4.8027	4.7068	4.5612	3.7069	3.6219	4.6583	3.6455	3.6155	3.13	3.6094	3.8191	3.8762	-0.0271333	0.101875	0.29089	0.167435	0.319794	-0.00967767	0.674333
Vitvi03g00185	11.2807	10.7956	21.2636	12.6391	10.6372	10.3994	11.5744	13.0372	10.5021	12.779	40.83	28.5711	12.8126	12.5568	20.7533	16.4509	32.1555	18.7332	12.5882	18.8224	16.9342	12.5178	17.4554	13.188	13.6819	9.4175	11.6962	8.9174	13.0524	10.5183	23.7636	16.0314	14.2529	6.9191	6.2608	6.8868	9.1312	7.907	8.5644	8.9641	6.9409	8.3972	-0.506495	-0.502237	0.980789	-0.175801	0.531258	0.198028	-0.581463
Vitvi03g00192	13.7835	16.4955	13.26	7.7653	6.6171	6.3865	3.5417	3.325	2.8655	6.6427	6.1535	6.296	2.3484	2.3972	2.0414	8.6361	7.9427	8.8471	7.9201	8.4006	8.5182	4.0066	4.6864	5.1309	1.8252	2.104	2.3952	1.6172	1.3132	1.343	2.4612	2.1923	1.8891	1.808	1.9554	2.3703	3.2494	2.1426	3.5666	3.5954	3.8716	3.074	-1.21218	-2.36509	-1.16163	-2.94124	-0.867055	-0.773988	-1.4014
Vitvi03g00199	14.1444	12.5757	10.4417	9.1652	9.0914	8.9498	13.9621	12.8399	15.4315	13.9872	8.443	11.6002	15.6848	14.2605	12.2404	11.6178	11.2304	10.7449	11.4036	8.8261	10.1107	8.5446	8.4533	9.3586	8.3351	9.9683	9.6155	15.4352	13.2149	15.3974	14.1775	13.5798	16.3389	24.4882	22.9906	24.8139	14.694	14.347	13.8065	15.5223	17.0046	14.8103	-0.588226	-0.0156444	-0.108144	-0.0761879	-0.239229	-0.255143	-0.193885
Vitvi03g00203	54.9427	62.6353	76.5495	43.7483	34.1724	35.4219	55.0788	55.6215	50.6413	44.571	75.3716	66.7171	33.327	31.9673	38.6142	49.4146	60.7815	41.4796	48.2396	53.3149	45.6851	82.7667	81.0203	67.1955	38.9843	57.067	55.5972	55.3416	59.3087	55.5673	75.3638	62.046	60.4035	40.5123	42.268	42.0689	50.3423	39.876	44.6832	50.1406	42.2171	40.457	-0.92251	-0.468225	-0.0153128	-1.16588	-0.457896	-0.359566	-0.88521
Vitvi03g00206	21.2547	11.1574	10.3568	193.941	129.117	198.683	211.893	286.09	296.303	179.29	68.4787	50.0678	315.512	454.597	290.587	73.5724	51.12	111.44	296.706	196.796	229.747	22.5143	21.0243	25.5216	102.792	79.0826	93.4202	98.5581	81.9148	139.21	28.6287	35.1845	35.213	76.0337	44.0919	75.8703	26.5067	61.8995	43.3267	58.0784	62.4867	104.447	3.46654	4.02111	2.82292	4.37655	2.39819	4.12283	1.71445
Vitvi03g00207	97.3986	83.1087	72.7112	113.453	140.005	136.51	119.683	119.01	137.526	149.494	94.3788	122.895	155.21	146.576	141.093	143.228	109.811	119.216	112.335	111.461	96.7558	139.486	128.246	150.303	72.9106	65.4962	72.0837	84.2702	64.8452	67.7981	105.972	138.231	150.351	145.893	160.075	98.0445	242.584	242.231	255.533	189.125	185.997	232.26	0.490014	0.371198	0.555303	0.545545	0.466228	0.379671	-1.27174
Vitvi03g00209	2.7803	2.0614	2.485	4.4749	4.4463	4.6506	5.8421	5.9997	4.6405	4.6905	6.7417	5.1378	4.5915	4.8089	5.2696	3.2216	4.1283	3.342	1.9366	3.0446	3.4613	3.3944	5.5076	5.9574	6.8182	4.5422	4.9495	8.0344	7.0815	7.5498	4.351	4.7995	4.0479	7.0129	8.0962	5.4148	3.7114	4.5724	5.9533	4.1979	4.2471	4.8017	0.756528	0.975212	1.22574	0.744863	0.455068	0.249772	-0.130405
Vitvi03g00210	44.3638	50.0583	41.2932	25.2628	19.5624	20.47	35.6274	30.13	30.3072	23.8451	12.9018	20.9833	25.2485	25.1666	18.4215	24.042	26.5253	20.9067	22.1566	20.468	24.9474	19.2382	27.7132	21.7791	18.0638	27.4482	22.5052	39.2873	34.3881	32.5658	27.6162	26.4754	23.9962	28.6628	32.4503	37.7463	30.5389	22.0693	24.1729	31.2476	32.5114	23.6794	-1.20185	-0.701626	-1.21857	-1.23944	-1.02507	-0.970557	-0.279181
Vitvi03g00213	46.8279	44.855	34.447	223.938	249.375	236.765	157.077	151.26	157.859	137.599	90.399	77.8289	119.767	99.1437	100.779	85.9505	71.7476	78.2819	96.7027	120.712	169.66	72.5067	37.3338	57.4645	103.921	107.323	101.7	138.156	153.145	172.104	66.3685	113.02	104.301	138.232	146.829	149.967	141.315	151.502	141.156	114.605	150.415	138.799	2.35706	1.68435	1.30426	1.07996	0.813264	1.64993	0.603487
Vitvi03g00214	1.4003	1.0735	2.3112	7.6478	9.2857	9.2954	12.8628	8.5062	12.4383	11.7566	9.3573	11.875	13.2254	11.2942	15.8463	13.6705	11.9074	10.9739	6.1265	15.2522	10.28	3.4836	4.1712	2.5376	2.7049	2.4803	2.9074	1.4635	2.4138	2.5096	2.9858	4.9255	5.0458	0.6179	0.7416	0.9719	4.5299	4.7714	4.3795	2.0344	2.5057	2.0058	2.32518	2.62769	2.81947	2.82005	2.84871	2.76967	-0.610307
Vitvi03g00227	1.9065	1.4908	4.2856	2.2087	1.3496	1.5314	1.7804	1.5649	1.3226	2.95	5.0956	9.3645	1.8181	1.7771	3.1315	3.9475	6.6051	1.6944	0.7562	3.5917	3.7597	3.5728	6.0541	4.1839	5.3928	3.5679	3.2593	5.2749	3.9202	4.7288	11.795	7.1986	6.8771	1.522	2.1837	2.0627	5.8595	4.1203	6.2663	5.9426	4.2206	3.6251	-0.741547	-0.914478	1.21044	-0.456479	0.552835	0.114816	-0.440644
Vitvi03g00231	17.4139	19.8819	20.9478	11.949	10.2019	10.463	11.9849	11.7717	11.4719	10.2498	7.2178	12.1661	10.7703	10.2385	9.124	14.1754	15.0012	10.1957	10.8941	11.7294	13.6757	14.8863	17.6119	13.9782	11.0166	12.5492	11.9295	12.5611	13.7833	12.2797	17.3572	16.079	15.2091	16.4591	16.0408	17.9517	14.402	13.4279	12.4761	16.3771	18.5193	17.0968	-0.980781	-0.9274	-0.957182	-1.21124	-0.667415	-0.645989	-0.66174
Vitvi03g00238	10.9152	10.29	9.8227	35.2164	29.4317	31.6836	33.7678	29.4691	38.3002	29.5913	16.0586	16.5353	32.5165	29.8752	20.6277	18.9921	16.1083	14.4699	15.8194	18.969	26.8524	14.4292	13.1719	18.9305	30.833	32.3618	28.5594	41.1162	34.7858	38.511	26.2703	38.0645	36.4038	45.5573	51.8738	37.3117	41.4651	47.3525	43.4829	46.0861	50.2191	47.9666	1.4917	1.5102	1.02598	1.16319	0.580886	1.02477	0.700829
Vitvi03g00239	7.1268	8.3581	6.6612	4.3961	2.9418	4.0847	4.0018	4.1565	4.0633	5.4264	6.4971	6.3613	4.2481	4.2203	4.6466	6.6931	5.919	5.6931	6.9269	7.3	5.4685	6.5397	6.5434	6.3586	4.349	3.8175	4.7648	4.9542	4.3868	5.2817	5.7201	4.9916	5.1385	5.3023	5.2283	5.053	4.6768	5.0206	4.7302	7.0881	6.2439	5.9027	-1.10615	-1.06323	-0.245103	-1.02379	-0.371366	-0.132414	-0.867877
Vitvi03g00242	23.1792	18.6245	56.3949	50.8513	28.3418	39.2049	30.4839	49.7731	24.2062	24.8553	89.9324	59.9192	20.2612	20.9413	39.8244	35.13	47.3287	26.4687	14.5221	63.0428	51.8758	20.4642	36.3158	27.5252	31.2083	15.3339	19.0835	16.3825	13.8712	16.9841	20.5831	14.6526	12.9064	10.7204	7.9172	7.3825	27.8027	19.6696	23.1266	20.9642	12.3865	15.2558	0.116252	-0.106291	0.894476	-0.54193	0.0479367	0.435869	-0.625042
Vitvi03g00246	130.471	139.41	108.25	57.3225	63.022	58.5076	68.7864	68.3669	62.4834	68.6739	40.999	61.4123	43.0544	42.0944	41.8161	64.4374	55.1781	67.3151	71.9351	70.0086	76.7266	75.8639	81.4291	80.5812	30.7633	33.6996	37.2231	47.6923	48.085	42.6614	46.8015	44.3717	39.0976	46.2971	43.3678	55.3673	50.7151	37.7076	45.2685	59.1199	61.982	59.4841	-1.21727	-1.12399	-1.12757	-1.83788	-1.10372	-0.753893	-1.50217
Vitvi03g00248	8.9755	12.954	10.6136	4.2787	2.6241	2.3402	2.062	1.1642	2.4225	3.3867	3.0071	3.7334	2.4242	1.8653	1.4101	4.6414	4.8444	4.6648	4.7187	6.519	6.0946	3.0453	3.9947	3.9324	0.3424	0.6523	0.5605	0.3289	0.2143	0.4136	1.0924	1.0724	1.4146	0.8497	1.2837	1.0497	3.1741	2.9631	2.8931	2.6396	2.9681	2.6618	-1.96606	-2.72445	-1.66262	-2.76922	-1.2981	-0.873481	-3.0891
Vitvi03g00249	40.2829	43.5977	36.6097	142.472	123.547	127.008	142.083	115.179	139.715	94.768	51.1935	71.5832	116.914	108.607	83.8901	67.6595	71.8216	64.7734	71.1915	73.4806	84.9262	42.0251	52.1851	48.5259	103.556	108.098	94.8265	112.579	109.59	106.658	76.0089	97.0969	97.6693	79.4975	97.0215	92.9515	98.1961	95.493	101.062	91.427	92.8195	85.1559	1.56203	1.51738	0.869577	1.10053	0.665391	0.965585	0.831182
Vitvi03g00250	70.0848	70.3822	63.3935	27.0642	23.9255	21.9201	42.0615	48.4466	45.2469	39.8878	38.8665	41.8993	31.4068	33.3637	31.3983	48.7144	39.6373	44.4957	44.879	47.8289	47.1504	40.7035	44.9652	35.6728	16.9725	14.8988	14.6692	29.3819	24.6921	22.5238	27.9798	26.0453	22.3144	30.0994	25.374	20.2535	23.5618	20.032	21.8819	28.0838	22.3297	23.959	-1.62449	-0.78826	-0.727958	-1.34607	-0.707071	-0.506205	-1.65884
Vitvi03g00251	18.2713	15.8992	34.496	20.6969	13.3498	15.3163	14.4046	20.2939	13.3727	23.6434	58.9169	53.4162	8.395	8.7463	17.6079	33.2764	32.5118	20.883	10.4752	39.8296	37.0744	35.9614	43.4015	31.379	15.8338	7.5331	11.7514	9.4833	11.2722	9.5749	41.68	25.0599	24.5872	3.5074	2.349	3.4591	20.7328	12.2459	16.3866	17.889	12.8461	12.1892	-0.625193	-0.71199	1.03493	-1.251	0.237444	0.38302	-1.93324
Vitvi03g00253	12.3851	11.9278	28.6669	17.5094	7.7882	15.8961	17.4936	19.1729	16.717	13.4762	36.9014	33.0191	16.6609	18.9144	23.022	29.7437	34.2517	12.6038	6.4095	20.2375	25.6937	12.5378	22.6037	18.2449	16.1578	18.22	20.3985	14.5414	15.5349	16.9102	27.3739	16.4219	20.3586	9.1835	6.7918	6.5955	12.7572	12.1562	15.9071	13.069	11.8555	9.0227	-0.522041	-0.186644	0.705808	-0.115788	0.420531	0.0157008	-0.222997
Vitvi03g00267	21.9291	26.9364	15.7237	31.0022	21.0759	26.4851	21.0997	15.8984	22.4376	24.0985	12.1763	11.3454	18.5413	16.0544	11.9442	9.0473	10.0516	10.3048	12.9576	13.2556	12.3189	18.8965	15.8297	17.7794	12.7394	16.1726	17.5361	22.0355	17.5254	20.4674	11.2255	12.535	15.2702	24.3647	20.2865	20.0587	17.7024	22.8399	24.82	21.9963	19.9638	19.5357	0.131102	-0.324446	-0.420859	-0.733738	-1.23041	-0.71039	-0.459875
Vitvi03g00272	142.735	140.954	123.302	32.4465	28.1289	29.9822	51.4185	51.4648	49.1137	56.544	39.9007	59.7651	33.7382	32.8138	28.5377	83.5576	70.6052	63.0566	77.4122	75.9866	83.7888	119.239	125.967	113.135	45.2192	49.5295	47.9794	96.9091	83.3822	78.7202	122.095	105.256	91.1948	79.8487	80.3104	99.8719	103.82	76.8041	81.5778	128.548	127.269	105.714	-2.31069	-1.62247	-1.36243	-2.35838	-1.00128	-0.742175	-1.60469
Vitvi03g00274	122.442	114.309	177.266	90.573	67.7323	75.7419	81.0231	100.008	68.5833	82.4628	121.956	142.529	72.4241	72.6855	104.064	147.93	133.907	107.569	82.3224	118.527	119.677	161.875	212.453	172.905	104.99	90.4898	112.854	109.107	108.207	99.3353	137.334	100.48	90.1502	66.3995	61.2387	75.3799	95.0344	69.7464	88.2809	98.9155	85.5291	85.9314	-0.96929	-0.928976	-0.219542	-0.996816	-0.183323	-0.331806	-1.09804
Vitvi03g00275	31.3647	39.9567	32.7237	12.1915	10.5069	10.4468	13.8028	13.0732	13.989	23.2824	19.1738	21.3194	12.7424	11.9228	10.7294	27.9208	28.1569	21.1603	26.1915	24.4235	27.6579	40.9468	37.7668	42.3003	19.3909	28.298	23.6077	37.1674	30.0943	34.1232	42.993	46.3058	45.5179	43.6288	46.3523	50.4689	42.0002	41.6957	39.3334	54.0035	54.9802	50.8246	-1.79506	-1.5517	-0.681317	-1.8179	-0.53147	-0.375156	-1.04253
Vitvi03g00292	19.4433	18.9829	14.4389	15.3095	13.0046	12.8304	21.6563	17.8053	21.3358	15.9893	12.7559	15.7458	15.2382	19.8528	19.7939	14.4917	9.7897	14.9134	12.0342	14.0615	17.9149	10.1611	14.5829	14.3233	4.7835	6.188	6.7252	10.8089	9.6891	8.1971	7.7608	5.5872	7.6598	5.8859	8.2743	8.693	9.1958	7.6142	6.5305	7.7319	7.3332	7.3782	-0.50389	0.00015075	-0.22632	-0.211523	-0.51399	-0.229585	-1.40951
Vitvi03g00297	12.6883	11.7988	14.5717	15.1227	12.2457	15.8266	21.1208	20.8151	22.9049	21.2553	13.7858	23.9396	34.7057	41.3666	32.2692	25.4005	26.716	25.5788	23.9201	16.6388	16.797	29.2964	30.0925	34.8863	33.0039	30.2445	32.7105	33.7131	34.5944	34.6711	29.1996	27.6134	29.9959	25.0582	29.0426	27.8463	25.5243	25.4025	29.62	24.8761	23.214	22.9191	0.000687323	0.532031	0.612873	1.21302	0.901087	0.595317	-0.252147
Vitvi03g00298	34.7098	34.7618	33.3935	65.63	76.4021	76.164	104.138	93.205	104.18	106.814	72.7494	78.1974	108.709	107.821	81.2145	71.2275	69.1987	75.3815	58.8099	60.2184	58.0951	16.5308	19.9822	19.471	35.2541	32.0532	28.5623	29.2485	32.8013	31.6526	31.531	38.7952	36.6794	22.653	23.394	24.7973	29.2863	31.79	29.264	19.8804	23.9456	24.8488	0.948603	1.3501	1.35033	1.27411	0.979607	0.821892	0.503477
Vitvi03g00302	16.8336	14.9949	11.5493	16.4373	18.494	15.3284	18.9159	14.1856	19.275	17.1376	10.2381	10.1026	25.1248	17.5253	18.3706	10.7013	11.0506	9.6655	12.8028	11.4274	8.9914	7.1716	6.8156	6.0117	11.4049	10.3586	9.7158	17.1481	15.3826	16.3613	8.672	10.5667	11.4367	22.3344	20.9992	17.8455	8.2205	9.5789	11.8987	8.7043	9.0447	8.6229	0.0781087	0.0715785	-0.187305	0.232379	-0.561813	-0.345708	0.373708
Vitvi03g00304	108.223	62.9814	54.1108	37.3025	64.1964	55.6577	29.045	47.5675	15.6378	13.1387	10.7509	11.7465	5.1353	5.8542	5.4887	10.8736	13.8214	61.8137	7.1949	8.3037	26.0465	2.1371	3.0488	1.987	1.782	2.6961	2.8768	2.8561	2.1169	2.3087	2.1585	2.1544	1.9402	2.3634	1.9972	2.5611	3.0172	2.1739	2.466	4.7425	5.8509	2.8958	-0.640997	-1.48574	-2.6331	-4.03342	-1.42311	-2.41334	-0.232253
Vitvi03g00306	35.7252	35.4788	29.1454	29.3571	20.492	22.8976	19.7379	18.4353	17.8642	20.3832	12.214	19.9174	19.0487	18.3894	19.537	24.4226	23.2741	20.9159	22.3628	27.0482	29.2452	19.1267	22.007	19.325	24.0837	26.3447	22.7462	18.7192	19.9726	18.8536	23.2202	22.2804	21.673	21.9732	23.3861	25.3285	27.2172	25.6135	24.4284	28.4992	31.703	29.6478	-0.611746	-1.04248	-0.918689	-1.08032	-0.644339	-0.315765	0.00174123
Vitvi03g00310	45.0162	46.2998	47.3969	30.9477	34.0577	34.3823	31.8174	36.2514	29.1592	23.6131	23.0785	27.1786	29.5003	33.9764	33.1596	35.1365	26.5267	35.3803	36.4378	22.3849	25.2283	52.7217	53.9383	56.9083	35.5324	40.3329	40.2002	46.6558	42.5574	39.7017	29.9426	29.2309	29.5371	45.6036	49.3524	47.294	35.5804	33.5115	36.4608	37.6541	42.7425	38.6082	-0.619659	-0.71507	-0.881442	-0.784512	-0.599417	-0.683632	-0.771987
Vitvi03g00312	9.5086	8.0776	4.3502	3.8741	4.3197	4.2049	3.0615	2.2904	3.8026	5.4936	1.8189	1.846	2.2256	2.5484	1.7139	1.8942	2.5445	4.8098	3.9276	3.4445	4.2622	0.0421	0	0	0.0468	0.1258	0	0.0469	0.0319	0.0714	0.0829	0.1542	0.1254	0.801	1.0523	0.9412	0.4393	1.2274	0.1951	0.6491	0.7445	0.6319	-0.95845	-1.46067	-1.2468	-2.01474	-1.31852	-0.879402	NA
Vitvi03g00315	18.6085	17.3821	41.045	11.5773	6.3399	7.7315	25.9528	28.9197	21.3213	16.3935	35.0581	35.3131	26.115	26.8562	38.2139	29.7658	38.1619	12.8394	14.5631	22.1109	23.191	32.1831	34.9755	26.0222	47.0132	41.0384	39.2837	56.7107	56.4411	55.2541	47.0151	34.7596	34.3712	36.2295	30.0087	33.0008	37.5012	26.6	27.2416	34.7045	26.5365	28.0549	-1.74029	-0.213742	0.217434	-0.0190877	-0.0461211	-0.324965	0.173261
Vitvi03g00318	14.3279	22.5608	16.9808	53.9746	22.4481	29.9876	69.1528	48.7247	55.859	38.2903	43.749	49.5306	27.3299	14.5753	23.0821	24.5162	22.1307	10.6463	20.2909	31.9733	33.898	16.0115	12.8416	12.2025	8.5403	25.6875	22.0113	38.2524	30.1968	34.2124	14.4457	21.3742	21.5624	41.9465	45.6443	28.7937	25.0879	23.9166	23.2293	34.9852	33.7915	33.914	0.816981	1.48126	1.3132	0.0027431	-0.0246604	0.709146	0.171931
Vitvi03g00322	25.0879	26.6103	32.6861	76.2131	69.9633	66.6159	54.3694	48.8332	63.7913	53.5505	44.0727	55.7283	49.6962	46.829	49.109	38.4186	38.8868	31.7032	38.2944	44.5152	44.2454	32.024	30.0209	31.9721	39.0041	41.6982	38.3959	39.6934	47.0854	43.3061	41.7787	43.4047	45.7011	40.4488	45.2775	37.9657	35.4488	35.393	36.7768	37.3837	37.1609	36.8377	1.19278	0.784334	0.887897	0.525641	0.272998	0.628345	0.0610175
Vitvi03g00325	464.261	774.021	793.247	526.618	304.594	305.938	918.258	518.366	927.667	407.245	809.824	685.792	234.864	186.152	374.424	148.237	162.266	118.835	229.592	394.179	336.546	1040.66	644.762	1283.76	135.101	1113.58	850.385	483.804	460.671	362.997	255.812	758.439	756.974	181.695	265.534	223.512	442.894	312.959	493.88	921.038	565.746	490.344	-0.993855	0.0140021	-0.0523604	-1.62348	-2.3437	-1.04577	-0.784503
Vitvi03g00327	550.39	599.88	459.497	1368.95	1517.38	1435.76	1637.42	1337.93	1463.86	513.305	651.171	452.162	2099.21	1882.61	1911.25	418.134	587.739	507.021	432.659	356.292	333.974	406.857	492.171	492.191	1103.26	1125.24	1202.68	1384.2	1111.38	1277.55	318.239	361.806	443.082	1847.64	1700.37	1587.14	645.973	804.404	775.538	558.999	502.585	591.929	1.28765	1.26024	0.0454708	1.609	-0.187466	-0.48077	1.03002
Vitvi03g00328	3.4067	3.1771	3.7378	8.1916	8.0242	7.4235	5.5406	4.4109	5.04	5.1242	3.9047	5.9116	5.3308	5.0282	6.0002	4.4895	5.1707	4.0798	2.9146	3.4967	4.2783	3.1352	4.8364	4.7348	7.3928	7.3718	8.4061	3.8461	5.4851	5.0994	6.4277	6.1866	6.399	2.7941	3.3407	4.0966	4.8584	5.4738	4.6951	4.8012	6.5797	4.9763	1.0579	0.341452	0.55483	0.400851	0.316761	0.0900713	0.601173
Vitvi03g00334	13.0448	12.5551	14.0566	9.0988	5.3864	7.0447	4.8162	3.9635	4.8786	16.0407	10.7281	16.028	6.4666	6.7203	4.484	19.8932	17.5146	12.8693	14.8995	15.6452	16.5247	22.6551	21.4859	22.4038	22.2673	21.2629	20.6961	10.7582	9.6407	11.1151	29.8709	28.6066	36.8594	17.1413	20.6617	20.7425	28.499	32.2328	23.6506	31.9228	34.9366	34.7763	-1.03188	-1.73567	0.130248	-1.42144	0.24318	0.285569	-0.331538
Vitvi03g00335	26.4378	21.2779	18.5098	22.5883	24.8969	23.6449	25.5349	27.3292	27.6874	29.541	32.326	20.3443	27.6608	23.8819	23.5529	21.4937	16.9004	19.9146	23.7569	22.8961	19.1039	21.4704	13.2908	18.0441	28.8377	28.5725	26.7828	33.6785	30.225	30.0628	25.5373	32.2546	30.1523	55.7395	56.864	39.8015	24.9119	31.5453	27.898	29.5626	28.3518	35.2818	-0.0315099	0.0830004	0.35274	-0.0785333	-0.270945	0.0298735	0.379248
Vitvi03g00340	156.096	160.933	275.473	83.8106	64.8947	80.7081	74.9492	95.7308	69.4007	196.724	414.013	356.563	106.442	100.681	159.999	368.433	304.341	254.759	183.268	275.529	250.283	347.479	359.862	358.609	260.588	177.168	190.965	114.337	125.784	115.218	402.831	354.173	326.046	98.8138	87.3496	102.397	263.312	212.969	247.424	257.018	223.558	239.903	-1.51569	-1.5022	0.75414	-0.95549	0.553479	0.297637	-1.04151
Vitvi03g00354	0.3331	0.5012	0.2684	0.2311	0.1449	0.1204	0.2203	0.1437	0.175	0.8822	0.3469	0.1006	1.3828	1.1728	1.6097	0.1353	0.8834	0.8971	0.5751	1.0001	2.3604	3.4273	1.5389	3.5922	1.5177	1.5634	1.5154	1.9178	1.8523	1.9219	1.6485	2.2359	2.499	5.4818	4.9589	4.4275	2.5894	4.8164	4.1656	3.6539	4.6253	5.3338	NA	NA	NA	1.62669	NA	1.85488	-1.19088
Vitvi03g00359	1059.55	883.835	707.348	334.147	368.87	317.948	412.819	448.882	425.088	871.573	687.768	507.604	451.961	425.323	476.081	710.155	508.862	735.299	714.096	785.468	731.997	820.63	673.843	1049.38	357.692	336.259	351.604	566.312	494.301	481.966	518.378	625.54	517.971	761.195	734.158	724.596	603.973	631.858	664.457	606.733	672.403	731.68	-1.51058	-1.24284	-0.326875	-1.23295	-0.521687	-0.210428	-1.56744
Vitvi03g00364	1.4438	1.3192	2.2158	1.7993	1.1663	1.4579	2.0819	2.4627	1.7099	1.9089	1.6983	2.7966	2.8815	2.8083	3.9872	1.815	2.9426	1.7113	1.1533	1.3762	1.2548	1.2231	2.2398	1.8188	2.2129	1.6136	1.7168	1.7839	1.9117	1.3427	3.3461	2.2417	2.4921	1.1018	0.8345	0.9197	2.3691	1.0163	1.9251	1.7077	0.8383	1.3864	-0.314194	0.12922	0.386717	0.694125	0.277119	-0.351785	-0.194248
Vitvi03g00369	2.1652	1.862	2.8483	2.0851	1.6482	1.4535	2.2735	1.7354	1.7336	2.3449	2.2325	2.6473	2.2321	2.5052	3.1048	3.4862	2.9703	2.2409	2.3655	2.0432	3.183	3.7224	4.1907	3.7452	2.1891	2.2989	1.7674	1.6458	1.4437	1.4073	3.1576	2.2248	3.1044	1.8756	1.8773	2.0688	3.3796	2.7583	2.9159	2.497	3.0732	2.385	-0.54279	-0.451355	0.104217	-0.0741959	0.244357	0.183961	-1.1712
Vitvi03g00373	28.0736	29.4595	37.2054	28.0106	24.9603	22.5448	40.7661	38.6366	41.1297	18.5096	20.2779	24.7781	34.8953	32.496	38.9572	22.9811	24.4727	17.7432	22.4698	21.6495	19.2646	14.2138	16.0982	13.7463	26.5485	32.3192	34.9553	37.6624	37.2931	33.8523	20.8514	16.4951	18.3171	39.3412	41.1506	40.8817	13.2628	12.2076	11.8234	16.5988	18.3208	16.5649	-0.468943	0.14687	-0.545852	-0.0963907	-0.638563	-0.539973	0.816365
Vitvi03g00374	422.715	470.455	293.445	265.348	257.824	234.291	209.945	174.861	199.811	377.966	241.03	249.197	206.52	256.57	230.067	265.949	241.472	306.688	286.363	280.83	280.057	339.811	396.961	352.352	174.551	228.066	204.752	154.593	154.689	131.806	250.546	252.404	258.072	126.685	143.354	170.336	314.415	303.879	310.937	256.106	281.254	257.481	-0.787693	-1.22497	-0.429144	-1.04087	-0.630711	-0.449712	-1.11463
Vitvi03g00375	70.9539	76.2841	96.9577	42.3309	39.8565	40.0261	56.2558	62.1226	53.1791	43.2341	61.5434	68.3027	41.3183	44.9718	56.2476	58.3001	66.6995	56.616	62.6836	58.8302	57.0806	123.881	125.132	105.215	68.7	87.8047	83.5907	82.6675	97.5293	90.9387	104.914	78.5078	73.9949	69.7767	62.2849	72.6277	84.4627	61.3333	71.0747	78.8312	68.9411	64.051	-1.14012	-0.709969	-0.462001	-1.04172	-0.522301	-0.411897	-0.83862
Vitvi03g00379	0.9723	1.9509	1.4922	8.2248	3.3834	5.6677	6.9419	6.8337	9.2442	5.3113	3.6654	3.4683	7.3226	10.1406	7.9865	6.2429	7.7572	8.4285	8.5889	8.1555	9.241	6.6537	5.1052	4.7484	19.4269	13.8	11.6009	18.0334	16.8833	20.7557	8.364	10.7982	8.8423	14.4783	12.6802	14.1826	11.4403	12.7058	13.3786	12.1519	13.3401	10.4625	1.79468	2.16266	1.50914	2.24759	2.23946	2.57477	1.15232
Vitvi03g00381	19.8735	21.6151	25.6421	53.2345	31.6715	39.8386	46.7075	47.8693	54.994	48.276	61.2423	41.2716	46.7311	46.2411	43.7051	49.8103	28.7377	30.4487	32.6839	41.6822	31.6887	19.672	24.902	19.2306	51.6525	40.4513	45.3579	37.191	36.3285	40.2284	38.0588	33.4626	44.1911	24.3251	21.7043	19.0954	30.2036	26.0728	39.6148	25.9199	19.486	20.5497	0.74153	0.954791	1.21095	0.764639	0.609161	0.699264	0.833587
Vitvi03g00384	21.315	18.8663	14.9096	3.1967	2.6151	2.8975	2.8923	3.774	3.2068	15.0755	26.7583	17.2243	1.9449	2.3095	3.8605	16.6482	16.1949	12.6908	17.6622	19.6377	19.3132	18.54	17.3348	15.793	3.4442	3.7947	2.9494	4.6209	3.528	4.306	13.9762	13.1034	12.4618	4.7344	5.0275	3.8383	13.5509	15.0164	12.9569	12.5009	10.8604	14.871	-2.80194	-2.6896	0.147649	-3.04731	-0.374015	0.0774309	-2.62105
Vitvi03g00386	8.2154	7.6109	9.6283	4.6031	3.62	4.6074	6.2233	7.478	6.1742	8.6691	18.9766	13.9569	5.9231	6.1014	8.2927	11.128	10.1481	7.6742	9.2016	10.371	9.7612	11.82	8.115	9.0668	8.209	6.2435	6.9183	6.7438	8.5782	8.3349	13.1667	9.8882	9.7809	8.7987	6.1842	6.0657	7.4429	6.7475	6.5167	7.7916	8.2878	10.3403	-1.13276	-0.558183	0.758116	-0.592036	0.0882033	0.244807	-0.732946
Vitvi03g00388	7.2335	7.8539	18.9331	9.0884	2.7703	4.8315	9.8357	10.9944	7.3124	11.8492	38.3308	49.0988	5.1763	6.3818	14.8101	13.2205	46.812	8.0477	3.084	17.1708	21.2197	22.1465	29.1127	16.7679	33.22	26.3575	23.1287	10.3267	30.7176	18.8804	72.8852	48.333	43.9764	1.8049	1.8492	4.6672	28.4982	14.9576	18.9187	17.935	13.511	10.8308	-1.19579	-0.472264	1.58685	-0.638015	0.863063	0.31728	0.0111082
Vitvi03g00389	50.2919	43.7651	46.4878	83.8047	81.9521	90.7101	70.8529	84.0034	71.5434	64.3438	53.0456	59.7989	79.5427	73.9132	97.1004	61.5897	48.2421	54.1285	51.9937	59.1343	49.4199	29.7624	25.2851	32.1087	85.3455	61.7579	65.6058	67.0718	57.6077	71.2284	37.884	45.5796	38.7927	77.2789	69.0647	57.8065	38.3568	34.2657	37.6595	45.1768	35.066	39.5066	0.728771	0.488033	0.36212	0.569891	0.134467	0.231947	1.00281
Vitvi03g00398	9.9327	10.0366	6.949	35.3153	36.3939	35.4749	22.5121	17.3698	21.1744	13.8086	3.87	6.4318	16.4545	15.8257	10.3331	7.5863	8.1733	10.0548	9.203	10.7418	17.6825	9.0443	8.1788	10.5106	9.985	11.4946	11.4111	10.5679	11.181	11.8178	6.7784	10.7577	11.9361	12.0795	12.7225	14.3741	15.6556	17.2776	17.7806	17.4842	20.693	17.498	1.85457	0.978592	-0.151304	0.403934	-0.147737	0.513984	-0.0337799
Vitvi03g00403	6.1415	8.4444	10.4882	10.7155	8.5487	9.4181	6.4345	6.6505	9.5441	7.2617	10.2361	8.5898	6.7553	9.5549	8.1919	6.304	10.049	10.33	8.4292	5.901	5.8105	10.0103	12.4528	13.543	5.5429	4.2806	5.6242	4.9158	3.8591	6.0468	2.8094	2.9984	3.6124	5.0783	5.3371	3.3609	6.7104	8.0379	7.504	5.5011	4.5387	6.2257	0.0456607	-0.350248	0.0972954	-0.296804	-0.000621166	-0.280219	-1.49332
Vitvi03g00410	3.3694	2.1812	2.8518	5.482	3.8366	4.9196	4.1664	5.4746	3.2805	4.3809	4.2473	4.9891	4.5455	4.8856	7.4668	4.991	3.6616	3.2032	2.2736	3.4914	3.906	0.4494	1.4125	0.726	2.2483	0.6784	1.1115	1.3291	1.0826	1.0557	0.7153	0.1901	0.2897	0.279	0.1316	0.232	0.2915	0.1752	0.37	0.7795	0.4476	0.4702	0.622016	0.424198	0.731132	0.74401	0.406406	0.246291	0.388524
Vitvi03g00413	2.6878	1.8203	2.7968	3.6238	3.2503	3.2645	3.066	3.5496	2.6928	3.6923	4.0478	4.3951	2.6782	3.1423	4.6099	4.1701	2.6745	2.4965	1.9096	2.3028	2.171	2.9252	2.9975	2.6035	3.7107	2.1028	3.0944	3.2285	3.8437	2.911	4.5231	2.7632	2.9543	1.9558	1.2643	1.3663	2.0557	1.7102	1.2644	1.5578	1.0439	0.8928	0.339983	0.154473	0.771086	0.249142	0.265976	-0.148203	-0.218006
Vitvi03g00414	2.7013	2.8006	1.8242	1.825	1.3752	1.9095	1.8825	1.5717	2.2991	1.6229	1.2626	1.7407	1.6299	1.7052	1.8251	1.918	2.0057	1.7693	1.7376	1.6823	1.8804	1.6193	1.4166	1.3519	0.7139	0.7827	1.0841	1.0034	0.9062	0.8704	0.8088	0.8751	1.0139	1.1614	1.0171	1.4856	1.3622	1.3503	1.4045	1.4745	1.4097	1.3649	-0.668728	-0.550091	-0.64627	-0.773337	-0.462826	-0.432533	-1.05098
Vitvi03g00415	45.1644	61.0757	74.7423	28.926	21.0244	24.56	54.8163	55.2276	68.0882	46.0823	95.2738	63.2261	42.2958	48.9497	65.3953	60.662	77.1581	51.4798	61.3033	64.8508	56.9418	60.6673	60.5637	44.1397	22.4697	26.1514	31.5877	41.2349	35.7442	49.5676	32.8242	26.8237	30.4395	35.22	33.0625	22.3248	32.7568	36.9523	23.7395	28.6613	21.0009	27.6398	-1.43006	-0.224261	0.226942	-0.475709	-0.0381431	0.0556979	-1.32299
Vitvi03g00426	16.4972	13.6515	8.2233	61.9883	47.7993	56.5404	48.2803	42.6382	52.4542	18.3048	9.6801	7.9125	43.8961	38.6288	32.7101	6.6812	5.674	5.7624	7.7452	7.4513	5.9864	11.5091	8.2156	8.3019	82.3857	106.854	98.4718	103.648	78.9383	104.184	16.7492	25.7102	28.3582	100.768	122.77	72.0831	30.6147	44.8579	34.9541	28.8752	24.8772	33.8707	1.97235	1.70089	-0.0729694	1.32671	-1.17627	-0.818861	3.07182
Vitvi03g00452	39.268	39.2075	33.8739	71.9408	60.2615	68.433	52.9068	54.9946	49.2739	36.3799	26.5407	29.7833	46.9262	44.3381	40.9218	35.5651	32.3801	32.463	33.476	34.3566	32.7923	29.3904	29.3861	30.7126	80.6609	77.2175	77.9489	56.1873	55.0321	58.5746	35.9614	38.4519	39.6594	62.0521	65.107	55.0426	42.9784	45.3091	45.1373	44.7274	43.0061	43.4825	0.692512	0.282459	-0.252944	-0.026797	-0.254748	-0.121436	1.11959
Vitvi03g00454	43.2781	51.8944	41.6866	28.1475	29.3013	29.1991	18.5417	21.9492	19.3011	25.1774	20.8185	26.1715	31.238	36.7464	28.3384	39	39.9921	47.0161	38.2125	28.9977	29.4529	40.8761	56.595	45.7348	42.3144	41.1231	44.6939	41.7064	34.8765	41.6801	21.9367	23.8357	25.4487	43.7866	41.94	43.186	36.9612	39.1868	36.3905	33.67	36.3799	35.7036	-0.800165	-1.39843	-0.900922	-0.768944	-0.207755	-0.46398	-0.428933
Vitvi03g00457	10.5886	11.2246	16.2583	10.1818	8.1693	8.6037	7.9228	8.5276	8.1378	8.5411	13.8868	15.4234	10.2494	11.78	12.0974	12.991	22.3827	14.809	10.7863	10.0642	10.1228	8.9736	12.8389	11.4455	10.6024	10.3308	9.6465	7.1152	6.2364	6.5343	15.8152	12.2887	10.5798	5.423	5.7698	5.0867	8.7967	7.764	9.0019	8.1597	7.6203	7.0201	-0.64275	-0.831111	0.028517	-0.419938	0.296125	-0.258252	-0.388681
Vitvi03g00473	8.5325	7.3847	7.8284	59.0187	64.8496	62.8149	45.8522	34.6396	52.4424	38.2072	29.5625	23.7659	31.217	29.4516	31.5121	20.5136	18.7971	24.6405	28.2195	43.8193	47.5523	38.9863	24.4574	24.8047	43.1495	43.6215	39.8715	40.95	55.5471	59.7365	26.6847	45.8236	43.9285	42.1821	44.8393	42.5408	55.9001	70.5671	64.7144	50.126	56.4608	61.935	2.84035	2.2861	1.9798	1.69691	1.347	2.36877	0.225488
Vitvi03g00477	1.7465	1.717	2.1271	5.0267	3.676	4.6976	3.8759	3.7202	4.026	1.8937	1.6768	2.7683	3.0297	3.0155	3.7702	2.128	2.7824	1.9676	2.3071	2.1879	3.1504	1.2774	1.8355	1.5822	3.6706	4.4737	3.5054	4.6649	4.5656	4.4763	2.9512	2.9609	2.7449	3.2699	3.8683	3.448	2.4386	2.4079	2.2927	2.4257	2.4426	2.2222	1.11581	0.857095	0.200482	0.545771	0.200792	0.490392	1.04272
Vitvi03g00480	75.8427	66.6984	67.1439	177.441	222.199	201.449	174.762	165.329	161.164	144.014	135.66	92.287	171.503	160.082	143.756	101.326	80.9976	113.742	100.797	102.703	105.36	75.6614	51.1138	68.7602	134.704	133.377	130.31	135.645	152.441	171.134	72.9958	120.664	125.001	161.631	158.582	136.695	100.552	123.127	118.613	86.2551	104.061	111.603	1.38695	1.05717	0.864609	0.921211	0.41627	0.59717	0.735531
Vitvi03g00482	5.6819	5.836	10.3859	11.288	10.8501	9.8585	9.2043	10.4464	7.3842	6.1861	20.1409	13.41	10.8514	10.4842	16.8144	11.8616	12.2429	9.3516	6.4758	10.0771	9.8627	10.9008	16.9625	11.1	17.2972	12.6464	13.5156	8.995	10.9017	9.861	14.9049	10.375	8.7478	4.1591	3.233	5.5485	7.0917	5.7698	5.5154	7.5272	5.7223	6.4874	0.407129	0.10405	0.917745	0.534738	0.51566	0.309489	-0.108948
Vitvi03g00485	121.315	138.051	132.414	103.691	91.9413	93.7346	50.3717	52.6677	45.0932	76.912	83.7562	85.5271	39.061	38.3562	46.5956	92.9037	95.1772	94.7506	85.2073	82.4299	89.2288	91.2625	106.656	98.0574	81.804	116.932	109.131	52.7353	52.8783	48.6934	99.7143	100.608	91.022	52.0802	53.4555	69.7478	95.3736	79.6361	83.3395	94.5604	98.5983	90.7561	-0.580437	-1.60533	-0.638898	-1.92502	-0.562328	-0.572068	-0.214859
Vitvi03g00496	22.5506	23.7338	17.463	15.0789	13.6345	13.1179	19.3839	16.1146	21.9597	17.4467	19.1552	13.8905	14.4919	11.8333	14.3197	16.7214	14.7737	18.5815	17.9373	17.5839	19.6505	20.1878	16.2521	20.5552	7.8497	10.0317	10.7715	17.0736	13.7003	13.215	7.3355	11.044	9.1533	19.9601	15.9156	11.3039	14.0394	15.3142	13.94	12.773	12.2033	12.8798	-0.749883	-0.351782	-0.299514	-0.915483	-0.435984	-0.173102	-1.276
Vitvi03g00502	0	0.0488	0	0	0	0	0.1144	0.056	0.0454	0	0.0386	0.0522	0	0.0913	0	0	0	0.0964	0	0	0.0504	9.2287	7.4347	7.8647	11.4671	12.6319	12.0763	7.8268	9.1702	11.8584	10.9123	23.3327	30.8855	8.4259	12.4958	9.9755	30.0845	33.0909	25.5652	15.6776	17.2198	16.1537	NA	NA	NA	NA	NA	NA	0.277545
Vitvi03g00505	3.1981	2.8521	5.3991	2.3485	1.8806	2.0551	2.8903	2.9138	2.531	2.3152	3.4901	4.6751	3.1614	3.7747	4.0512	3.0789	6.218	3.2345	3.3895	3.5565	3.1277	2.1898	3.3394	2.6032	2.825	2.8031	2.5819	2.331	2.4702	2.4973	3.6397	2.4309	2.3776	1.2056	1.2581	1.6637	3.0115	1.3322	1.592	2.0105	2.1665	1.651	-1.00712	-0.655545	-0.0934701	-0.319702	0.024052	-0.142092	-0.254516
Vitvi03g00508	9.1198	12.2248	11.7709	4.5452	3.1216	2.9543	3.8826	2.9896	5.0974	6.3179	6.3482	6.5031	6.7194	6.8089	8.4731	4.6958	5.9615	4.7584	5.2618	5.4068	5.109	2.7292	5.0737	2.4339	4.4837	3.041	2.8054	1.4965	2.3162	2.3668	1.6033	2.6573	2.7971	1.5325	2.363	1.3833	2.3246	2.5623	1.8047	1.9393	1.8455	2.2612	-1.78807	-1.66906	-0.759462	-0.859541	-1.20279	-1.03405	-0.248768
Vitvi03g00509	315.341	638.789	540.5	54.4936	37.635	41.0914	14.7514	15.8954	15.6892	85.1321	53.0179	56.3441	58.3097	59.4639	45.846	207.017	266.187	376.936	159.809	103.953	65.6504	387.6	429.197	388.746	32.7813	22.6827	34.0119	13.2136	12.9342	15.3355	35.1855	33.1151	34.328	25.7886	17.5421	19.9117	105.06	125.56	148.265	128.167	127.479	116.521	-3.64169	-5.21664	-2.92	-3.45452	-0.896202	-2.13904	-4.02957
Vitvi03g00513	12.4766	12.1749	11.3063	10.4368	8.7639	9.3279	12.4819	11.0167	12.5245	8.7783	5.5372	8.008	12.4989	13.3666	11.5387	10.4212	8.7898	7.3216	8.2656	8.7014	9.1934	5.4901	6.3114	6.2621	11.113	13.4513	11.1027	17.6605	15.7091	16.3398	9.6738	9.5045	9.5713	17.1666	19.7005	19.6533	8.226	9.3646	7.8182	9.29	8.8602	7.6355	-0.476656	-0.197699	-0.669411	-0.203149	-0.536077	-0.421233	0.709281
Vitvi03g00519	43.8516	40.9653	43.8941	40.9174	42.5032	36.7792	33.6044	34.0087	35.7	48.2044	69.2069	53.9415	31.7046	30.8248	37.0321	55.1825	33.1764	44.2122	59.3681	54.4605	49.7757	69.3442	50.0104	58.4929	36.3489	31.4728	34.5463	26.569	25.3055	25.7477	50.4515	43.1254	41.749	33.9628	34.0449	28.5532	47.6853	41.4044	41.4967	62.5204	61.5603	65.9089	-0.235587	-0.517296	0.454455	-0.634789	-0.0412441	0.385759	-1.08747
Vitvi03g00524	42.2821	45.1904	46.3596	64.4137	70.4995	79.0404	75.7433	68.92	86.6844	135.196	79.8412	57.4158	87.0525	70.2667	79.3395	52.1324	74.5406	62.2227	91.2648	91.111	114.667	31.8625	41.1563	42.7694	22.8458	23.7965	25.1283	21.8763	26.8591	29.1578	28.8328	25.129	24.2828	17.8969	17.5856	21.2638	28.6453	40.1586	27.6719	35.5396	29.874	33.6372	0.537325	0.588387	1.05457	0.559878	0.399928	1.18589	-0.960152
Vitvi03g00525	124.045	126.455	144.148	199.195	190.24	209.302	233.83	229.346	277.007	214.1	296.438	218.572	336.304	382.765	359.603	191.984	217.509	246.44	232.993	178.103	138.974	226.805	171.79	235.304	241.497	199.574	212.714	211.071	173.415	200.095	174.274	197.028	171.309	245.575	204.177	145.421	193.565	223.93	228.661	196.445	132.998	198	0.460062	0.707002	0.928088	1.1886	0.646125	0.5216	-0.243834
Vitvi03g00527	88.8447	97.586	68.3949	68.6486	67.4427	69.0007	53.2253	42.1561	59.3978	86.6933	58.5512	55.9839	43.5607	37.9354	32.0104	55.0127	60.1743	61.8475	77.048	67.3972	66.0828	39.668	33.9223	44.7131	29.9062	39.6382	35.5627	48.0744	41.8063	46.06	31.8074	45.9219	46.2837	65.8355	74.741	67.42	51.0968	63.9525	55.516	57.672	62.5473	58.8686	-0.453923	-0.922113	-0.316353	-1.4278	-0.618421	-0.238067	-0.452205
Vitvi03g00528	10.7333	13.2283	14.0959	7.137	4.8899	6.5996	10.0556	10.9678	12.5256	9.5248	9.0407	10.2351	10.3322	11.1175	12.0635	11.4872	14.6123	11.1966	12.2138	12.0412	10.7043	17.8334	20.08	16.5486	7.6291	10.1278	12.7303	14.6089	13.2066	14.5976	13.7372	11.4459	12.9816	12.6646	12.7702	10.4384	13.9965	12.7013	11.8987	13.2685	10.5318	11.0831	-1.18135	-0.384876	-0.374659	-0.449686	-0.129295	-0.0854474	-1.11192
Vitvi03g00532	9.3193	10.3556	8.9142	114.1	90.4705	96.7591	76.0147	55.9341	91.0256	36.2118	17.889	21.6472	29.4791	28.3898	28.2182	14.0837	16.8611	15.245	38.2449	44.1348	51.3655	13.6077	10.0932	10.3201	27.4834	29.8977	29.9349	21.6937	31.4236	31.9055	10.4587	15.4081	15.2051	17.7415	18.5799	23.2898	18.2154	23.8187	21.3611	23.4176	21.7615	21.8099	3.24962	2.76022	1.42366	1.32527	0.595105	2.25973	1.07189
Vitvi03g00535	7.1071	5.4803	13.9963	5.7202	4.4689	5.2567	5.7305	6.8331	4.8805	7.5583	19.0583	15.3322	7.0394	7.1363	12.9058	10.1172	12.3048	7.7123	4.4092	10.6487	9.1266	12.3709	13.1818	10.6823	4.3116	3.2205	4.9441	3.5491	3.55	3.4357	13.0605	8.5569	7.515	2.4078	1.8151	1.9767	5.5594	4.2964	5.8847	6.9041	4.1313	4.7162	-0.926736	-0.80474	0.712404	-0.238492	0.0826023	-0.095805	-1.81846
Vitvi03g00537	92.5884	78.775	204.143	66.8002	35.5157	49.8281	121.902	168.259	96.4862	102.345	421.329	231.084	105.729	107.45	272.202	226.32	188.743	144.264	82.6469	224.811	220.727	237.673	241.304	180.414	194.388	185.533	195.201	188.804	228.334	191.82	242.336	238.847	204.178	74.1537	57.4167	84.7185	199.84	149.862	143.908	149.362	114.771	116.644	-1.45838	-0.1545	1.07547	0.101498	0.482085	0.528701	-0.47634
Vitvi03g00541	27.903	25.6184	25.0872	47.6713	51.7197	52.1199	63.5867	59.9425	65.6478	62.9152	48.4232	42.6875	57.5253	48.2968	54.6026	39.4673	40.8051	39.0942	47.088	56.8823	64.9581	37.6975	34.0066	36.1028	50.8472	49.0889	49.6495	47.6564	51.2019	52.6215	56.8853	71.3847	75.318	58.1128	58.5311	60.422	58.4545	69.1904	62.6336	59.2806	61.4402	66.2201	0.809621	1.06693	1.00079	0.76727	0.510103	1.14005	0.190696
Vitvi03g00542	6.7704	4.1909	10.9633	2.9582	2.3338	3.497	3.1397	3.8813	2.8996	6.2538	13.6262	15.5169	4.5257	5.4159	13.956	5.9146	39.9088	8.9604	3.1261	6.0347	5.4963	5.0619	9.9401	6.4468	2.0806	1.7389	2.7467	2.0856	3.9378	3.1299	40.2328	16.3669	19.2389	1.2836	0.9691	1.4867	4.2517	3.8587	5.4941	6.7057	4.5691	5.8492	-1.46227	-1.34018	0.734832	-0.146175	1.1846	-0.538968	-1.96809
Vitvi03g00545	1151.15	916.971	1291.64	555.326	589.049	538.744	758.711	979.773	647.926	780.576	1691.85	1351.98	704.462	703.111	1123.42	1490.04	1329.23	1140.1	1138.54	1176.65	1185.29	1378.19	1369.72	1200.86	906.982	782.794	809.616	775.444	906.831	768.333	1018.58	728.099	715.759	698.213	715.478	657.082	652.636	612.365	591.912	658.161	569.894	712.698	-1.13301	-0.691865	0.234533	-0.674123	0.1434	0.0987791	-0.93999
Vitvi03g00547	37.9656	33.3361	31.3198	45.9161	56.7286	53.3015	56.7485	63.4841	51.8304	44.9557	32.6575	30.1887	59.7046	56.9468	57.2899	41.5737	30.7098	40.6454	31.1034	33.1307	27.9715	26.1462	23.0735	34.6505	55.028	53.2596	53.1819	57.7593	58.4321	58.7041	41.8172	60.0418	58.811	72.3439	80.7397	70.3836	53.3489	62.4111	65.2293	45.9636	51.7069	51.8466	0.470357	0.545032	0.0998313	0.5004	0.0539667	-0.115005	0.66483
Vitvi03g00548	9.39	7.9135	16.6593	14.2236	10.8919	12.6415	14.1344	14.9133	10.5255	14.4999	41.6223	26.0693	12.5989	11.2642	19.1456	17.899	16.7861	16.1406	8.4008	17.2924	15.1201	18.4077	26.1791	19.6177	19.0569	13.1249	14.7051	13.3229	12.707	10.1696	16.9118	14.6002	11.0773	6.3175	5.6753	7.2644	11.8906	8.6098	11.1713	9.6406	8.9337	8.5954	0.00829557	0.0226541	1.33526	0.0765239	0.494095	0.304728	-0.722774
Vitvi03g00549	137.761	148.076	156.095	72.6052	84.3902	66.2712	121.368	117	111.8	107.015	218.408	152.17	109.919	101.442	138.665	133.639	156.14	130.927	152.796	128.022	111.108	130.141	126.449	89.8503	49.253	61.6372	62.4683	105.922	115.703	102.696	99.2072	73.3166	78.2252	108.815	104.085	108.593	72.36	69.8522	67.8968	75.5874	74.0448	82.3805	-1.12015	-0.537435	0.159826	-0.602303	-0.167755	-0.132937	-1.27847
Vitvi03g00551	25.9403	20.868	33.5865	59.0185	60.1326	59.8902	37.5991	43.1821	39.6203	36.2016	44.5008	40.6868	42.1904	43.6014	43.4669	26.928	41.1413	40.9742	32.5725	27.0915	30.0162	23.7733	21.1099	26.7871	27.4299	22.6416	26.2892	19.2827	20.8329	22.1161	26.4988	20.5506	20.394	17.7778	14.5156	16.0569	19.1108	21.6812	26.0611	16.9089	18.1366	22.8875	1.01796	0.384938	0.634204	0.426018	0.351502	0.198474	-0.191242
Vitvi03g00552	17.0872	18.1317	20.3558	13.9132	13.6746	14.3919	18.4117	21.336	17.9856	19.7888	27.3289	21.8483	23.4505	21.4975	20.3937	22.3695	23.183	24.6228	18.7026	22.0498	19.1973	24.1596	21.3328	25.2854	10.5508	8.5658	10.4973	9.3346	9.3907	11.6343	17.3113	14.8913	14.2253	12.2151	11.4847	7.6284	20.2523	20.6578	21.1509	19.5047	15.1341	18.1295	-0.546551	-0.147812	0.352451	-0.0267031	0.246774	0.148044	-1.53989
Vitvi03g00553	5.6352	3.7372	12.7706	2.636	1.5788	2.3753	3.3696	4.6497	2.2483	4.327	14.3271	13.0943	2.7796	2.7444	8.5599	5.4619	13.7946	4.7266	2.1865	5.0015	4.2727	5.5971	7.3723	4.7113	3.1854	1.9278	3.0239	2.7178	2.2309	2.6285	10.0535	5.1441	4.8991	0.7281	0.2609	1.0093	3.2913	2.0994	3.0524	2.6888	1.2423	1.6542	-1.89826	-1.3049	0.574477	-0.922977	-0.00216951	-0.908393	-1.39312
Vitvi03g00557	242.642	204.95	200.888	188.276	264.379	240.576	223.776	280.625	245.238	292.272	235.601	221.526	226.25	212.142	200.34	257.336	222.126	412.652	268.173	288.174	268.159	328.557	370.438	488.067	217.563	183.245	198.215	379.75	325.796	277.82	220.048	318.732	247.988	344.442	317.173	310.74	212.494	209.928	237.35	283.776	277.488	260.592	-0.0333616	0.00982136	0.238567	-0.282169	0.387897	0.385225	-1.26239
Vitvi03g00564	68.2265	74.5367	58.1491	112.733	95.8289	111.417	94.9565	90.7232	106.362	178.514	156.093	110.643	98.1357	92.0665	84.8608	145.685	112.38	120.814	139.53	137.516	118.462	33.7627	26.1861	35.2328	44.3356	40.2405	41.6797	37.8581	29.4537	37.3623	33.2507	40.1824	38.6088	48.6487	49.2824	30.8115	39.4792	60.0665	50.0497	47.1419	41.2876	55.3562	0.526635	0.337228	1.18147	0.190748	0.823771	1.01531	0.121284
Vitvi03g00568	3.4554	2.9796	5.3186	6.0408	7.4165	9.5059	12.0422	16.2408	8.3049	7.685	10.3892	8.4312	5.9837	6.6611	6.8762	6.3716	4.3366	10.2139	2.439	7.6942	8.423	3.3784	6.0837	4.4961	7.5901	5.5249	4.4196	4.8091	4.9895	3.9854	5.0558	7.895	5.5641	7.8218	4.5924	20.7832	3.4765	6.095	3.9172	11.5483	16.8126	10.5166	0.830115	1.4403	1.21861	0.473253	0.768968	0.694597	0.0669131
Vitvi03g00569	19.5205	14.0931	30.6288	41.4798	40.87	40.6143	39.1999	66.6523	21.7737	28.0888	97.0681	79.5075	34.8755	31.9539	64.0004	37.9853	23.1427	67.3916	10.0333	46.8128	51.404	35.568	138.165	84.9903	75.8683	53.9755	55.1353	86.4851	63.1582	42.2153	36.6761	52.049	37.8179	35.0035	22.5419	78.9146	25.5772	24.9838	22.0425	53.6699	58.8298	36.4694	0.799155	0.794025	1.72613	0.760673	0.944356	0.785871	-0.723495
Vitvi03g00580	205.938	205.902	143.893	19.9262	23.5396	18.8816	7.0643	4.9822	6.6055	74.3512	73.2246	65.9748	2.5818	1.4715	1.4759	55.1387	66.4612	84.206	115.149	107.593	82.5768	147.314	110.795	149.475	8.6295	7.9687	8.0035	0.7614	0.747	0.3942	57.7616	55.9454	46.7661	4.8643	6.1624	4.3847	86.8394	71.3568	85.0466	96.3388	96.1548	98.5537	-3.28997	-5.09702	-1.34919	-6.90816	-1.51882	-0.824356	-4.33829
Vitvi03g00581	7.9054	7.0033	22.2132	2.9458	2.1705	2.6211	2.8681	3.678	2.5924	3.9534	7.1754	11.0759	5.5866	6.1697	11.339	8.8581	25.6895	8.0717	4.3568	6.9246	6.9126	15.7532	34.6524	22.0428	5.8597	4.9894	5.7309	6.4321	7.0045	6.2215	19.1359	9.8826	8.9269	3.1569	2.2863	4.3125	8.6941	5.324	6.9913	10.677	6.8746	6.1022	-2.40934	-2.21906	-0.705794	-0.949417	0.0775891	-0.988349	-2.38091
Vitvi03g00586	0.9524	0.3656	0.5906	21.3026	24.4333	23.9245	23.1539	30.7011	24.2514	7.2287	4.6509	4.4463	34.7677	38.7651	32.3136	12.8514	4.4226	7.8131	9.7045	14.1462	27.8804	4.2305	4.2985	4.414	14.1552	12.3469	12.4549	29.1826	25.1543	26.9336	5.5314	4.3989	4.3787	21.5678	16.2349	20.3967	7.6124	7.1952	9.9702	10.589	10.4279	9.8219	5.08406	5.18209	3.14008	5.56167	3.64969	4.80364	1.31292
Vitvi03g00598	16.2875	11.2613	33.9699	12.3931	7.7443	10.9787	13.4398	16.7766	9.2866	14.8551	75.826	34.9752	14.8477	13.3871	22.0819	22.2294	35.0677	16.8972	7.288	22.6588	22.8236	21.1527	30.2722	26.5155	17.547	11.5866	16.1568	14.0303	14.5768	16.909	34.4712	22.9937	20.2722	6.0275	4.3647	7.2539	13.6566	9.7435	16.1961	17.3801	11.9728	13.4878	-1.13258	-0.835381	1.10627	-0.551581	0.164115	-0.183775	-1.05263
Vitvi03g00601	12.1819	8.3092	9.5229	19.7857	14.7658	14.868	25.8173	21.6603	25.7876	25.9565	21.1279	17.1778	41.3527	42.1969	39.6192	21.9975	21.2883	18.8198	16.3446	17.8237	16.9254	8.1317	9.3709	8.6555	22.1367	17.9178	17.4836	17.613	17.3604	18.1793	18.7725	18.849	22.431	22.9526	24.9557	21.962	13.8479	18.3998	14.6583	14.1499	13.4834	14.9878	0.579485	1.09162	1.13356	1.78034	0.957584	0.809477	0.86234
Vitvi03g00605	10.042	9.4303	8.6307	27.2903	28.585	27.542	20.7057	18.3991	20.1866	14.0491	8.8627	9.2968	19.5886	18.6519	13.6722	9.4622	10.4037	10.924	12.8422	12.5861	16.1181	7.2672	7.7679	8.5664	9.7618	10.4121	10.9036	11.5078	10.7864	12.1952	7.1793	10.067	11.7526	11.3434	11.4786	12.4839	12.1987	14.3193	12.2571	11.6404	11.2956	12.2617	1.43179	0.876788	0.221106	0.628019	0.0413369	0.600544	0.122477
Vitvi03g00606	11.433	12.0747	12.5321	30.1934	34.7617	37.5648	48.747	37.9713	49.0142	33.2251	30.2621	26.4592	27.3535	25.5861	25.143	19.6818	18.7044	18.4136	14.8036	15.381	15.5727	22.8148	19.6527	22.0138	23.7441	22.1793	18.9633	27.1904	29.7856	32.1226	21.8067	30.6112	35.3329	39.9171	47.9484	32.5867	38.7049	49.3845	47.7541	30.5371	30.6132	32.9076	1.36978	1.71142	1.3522	0.85346	0.563327	0.381655	-0.273958
Vitvi03g00614	165.719	149.915	122.347	240.486	339.436	289.205	329.13	298.767	329.585	347.69	223.816	246.021	471.065	458.066	432.164	307.35	229.947	326.127	264.461	259.056	240.409	152.792	130.042	200.909	261.35	265.813	277.335	279.323	272.866	261.05	250.103	385.864	413.981	309.793	355.412	312.277	348.611	410.665	362.701	287.279	318.225	359.733	0.859288	0.927202	0.923522	1.37432	0.896711	0.841108	0.450994
Vitvi03g00626	2.6252	1.963	4.9255	2.121	1.6843	1.9928	2.3444	3.399	1.7357	2.146	5.02	4.8372	2.3485	2.4266	4.1153	4.1316	5.318	3.3161	2.1695	3.2449	3.2749	3.2623	5.0987	3.2053	2.8633	2.9523	3.3473	2.717	3.8715	3.2772	7.3223	4.2799	4.6429	1.5066	0.9958	1.6571	2.6753	1.508	2.1807	2.6083	1.7043	1.8879	-0.856878	-0.544547	0.384196	-0.362557	0.325884	-0.0887761	-0.602972
Vitvi03g00630	7.4991	7.1848	7.4275	39.799	39.8267	41.6483	26.3542	19.1554	27.2158	20.8031	14.3519	11.765	17.2395	16.4275	14.5664	16.7162	17.3853	15.2264	46.9804	89.7179	114.079	11.7408	10.2707	13.9473	6.7632	10.1646	7.8982	14.3891	18.5317	21.2101	6.0422	9.3325	10.0602	20.9614	21.6658	28.4907	20.5941	25.3874	27.7694	41.5865	39.1444	42.2808	2.31595	1.51813	1.11589	0.86692	1.06276	3.53577	-0.812888
Vitvi03g00649	9.9649	10.1485	10.7582	6.1656	6.6139	6.2104	4.6218	6.3768	4.8147	4.9588	6.852	5.3281	4.5855	4.4467	5.4079	7.2222	5.6567	7.4363	7.9681	7.3597	4.8703	6.7421	6.9697	8.7755	6.0298	7.1574	7.5991	3.7066	2.8323	4.118	3.862	3.6908	3.5157	6.3625	4.6598	3.4474	3.9349	4.5273	3.8486	4.1965	3.6856	3.5666	-0.840634	-1.17288	-0.806093	-1.36492	-0.689527	-0.573293	-0.387754
Vitvi03g00650	5.8469	5.4262	3.9694	5.2826	3.0719	4.0115	4.6446	4.463	4.6424	4.1047	1.8698	2.7981	4.0526	4.4084	3.6597	4.4235	3.7578	3.0752	3.2807	2.8273	4.069	1.9755	2.32	2.221	4.7305	5.5608	4.1731	5.9963	5.2646	5.0887	4.0004	3.8349	4.1557	5.5217	5.7927	6.9318	5.5019	3.8167	4.4	4.8506	5.4364	4.1275	-0.452381	-0.350179	-0.783474	-0.59117	-0.536216	-0.547776	0.878579
Vitvi03g00651	12.6149	12.9247	9.4148	11.9506	9.1136	9.8249	15.7044	13.3869	16.0888	12.2289	11.404	12.746	11.2448	10.2801	9.637	10.2982	9.9663	8.0178	8.7539	9.9495	11.532	9.5249	10.0715	8.9368	11.7606	13.0931	12.6493	18.1598	13.9212	20.1352	10.3283	10.3541	11.9673	24.1173	25.251	21.1041	11.9774	14.9011	13.2247	12.2421	14.5767	15.1323	-0.324016	0.167896	0.0831961	-0.427825	-0.405749	-0.173854	0.117521
Vitvi03g00666	8.5038	6.9862	10.1004	8.2754	3.0736	5.821	6.1596	7.3047	6.7059	5.7634	10.1971	10.0927	6.7574	6.0468	7.8196	7.308	7.8749	5.0977	4.7023	5.9866	6.9873	4.2703	5.9197	2.4411	1.8799	1.1891	1.9127	2.6828	0.8486	2.4069	1.8977	1.0716	1.7613	1.5658	1.122	1.209	1.6228	2.2706	1.9325	1.8368	1.4842	1.7544	-0.733599	-0.542372	0.0676041	-0.574111	-0.434841	-0.492056	-1.61606
Vitvi03g00675	6.7725	4.9552	17.8471	6.881	7.0594	7.5209	6.533	6.3846	7.5653	7.4115	38.1585	25.0138	6.3677	5.9566	10.2723	10.9012	27.1732	10.1574	3.9728	12.4947	15.5371	8.5568	8.8381	5.8938	2.227	1.172	1.638	1.1465	1.9836	1.7178	17.9959	9.0749	9.4397	0.8922	0.6156	1.2942	4.1183	3.0088	3.0994	2.429	2.3398	2.1103	-0.600722	-0.724796	1.32274	-0.650353	0.590819	0.149275	-2.49039
Vitvi03g00676	11.497	11.8752	10.2582	6.4845	5.3738	6.2983	3.9889	4.0065	5.3531	11.5837	15.3663	12.4245	3.8118	2.9169	3.3273	10.3831	13.4797	12.2571	11.7324	13.8083	12.1458	20.5998	18.0524	18.6876	10.8279	8.3241	8.8256	4.9966	7.1484	5.5469	21.3832	18.0521	17.6184	6.6189	8.0181	4.7046	18.1255	19.5973	16.1561	19.0385	18.1568	18.742	-1.03445	-1.53463	0.265883	-2.00604	0.00755028	0.20169	-1.3189
Vitvi03g00707	5.1835	4.5605	3.6717	2.4665	2.22	2.1523	5.1579	4.8872	4.1343	4.3119	1.3766	3.5972	3.6577	3.3136	2.767	4.7935	4.1425	2.9627	3.0689	2.6179	3.9018	4.7288	5.9954	5.128	5.5666	6.9874	5.9405	8.6023	8.2362	7.858	6.8414	7.7089	8.1435	7.5988	6.776	11.6809	8.7802	7.3291	7.7408	9.3759	8.8596	7.5678	-1.11045	-0.120256	-0.52966	-0.716343	-0.274378	-0.446964	-0.0492327
Vitvi03g00708	66.9189	47.6928	106.91	35.2711	53.3753	48.9612	46.7955	74.8457	33.1621	63.9861	111.172	129.217	70.0117	59.0895	91.0691	124.878	104.811	178.663	40.1382	93.2101	109.479	57.5353	206.142	126.195	84.4602	49.5448	52.6407	86.7745	72.671	46.0147	69.0187	83.506	63.5191	48.1684	29.7749	92.1958	42.7784	46.4856	41.0923	77.609	85.2976	52.7106	-0.815047	-0.713272	0.498267	-0.270047	0.812081	0.167647	-1.30493
Vitvi03g00710	1.5103	1.5199	2.4297	1.0391	1.0607	1.3155	1.1877	1.5707	1.6828	1.1302	1.8089	1.8908	1.5829	1.6788	2.0025	1.8624	2.5829	1.9335	1.7417	1.5299	1.4133	2.4501	2.9072	1.733	1.2985	1.3809	1.2939	1.634	1.5903	1.6962	2.1766	1.5497	1.305	1.3556	1.4358	1.1197	1.6518	1.4853	1.4131	1.4313	1.3642	1.3599	-0.819574	-0.498818	-0.137017	-0.316537	0.128593	-0.181259	-1.11167
Vitvi03g00712	81.3701	92.623	67.9984	13.5363	9.0227	9.0831	25.0551	26.9586	30.0188	54.8228	50.9757	37.3308	45.5546	29.1331	29.4356	40.5341	46.873	50.2455	74.2109	67.8569	63.2415	80.3747	74.5943	48.0954	5.1482	4.3582	4.6155	15.3085	14.1252	16.2567	13.1997	26.1442	20.3736	37.5281	52.6955	48.0818	54.5921	74.8835	58.1909	62.9562	65.574	64.1155	-3.08148	-1.76381	-0.724104	-1.47711	-0.905582	-0.200065	-4.1292
Vitvi03g00713	8.3511	7.9016	11.497	3.0602	1.8942	2.2051	6.531	7.7793	6.6809	6.3236	8.7608	12.277	3.5527	5.0661	5.1096	8.597	10.2641	5.8366	5.9016	8.1652	8.6906	5.9222	11.1549	6.5957	4.3822	5.9727	4.6895	9.7871	10.6637	9.1017	10.3902	8.0141	7.2619	3.7961	3.8474	5.475	6.185	4.0387	3.6837	5.0889	4.1325	3.6291	-2.09991	-0.603011	0.00952539	-1.27823	-0.272407	-0.246722	-0.911188
Vitvi03g00717	8.1388	10.5296	11.7368	4.2321	4.1581	4.2927	1.9865	1.7729	1.8693	14.2643	13.0029	17.5802	1.4117	1.433	1.3702	8.529	10.786	7.8162	12.0088	12.9258	9.6753	10.3248	9.6089	6.953	9.4688	7.884	7.2309	1.746	1.7233	1.5677	11.765	9.3957	10.4744	2.0785	1.9514	1.8745	9.4379	8.093	8.2987	7.2632	6.4324	7.1044	-1.40495	-2.63445	0.584633	-3.11209	-0.265777	0.225857	-0.412495
Vitvi03g00721	139.315	105.682	201.521	131.22	116.46	134.059	119.032	139.296	117.565	112.043	266.684	214.748	161.667	151.796	299.637	124.46	233.618	179.735	143.347	129.381	116.338	161.273	159.829	137.103	90.7565	84.6953	106.968	116.199	126.437	136.494	207.175	115.633	137.474	93.2393	77.2545	97.004	88.6379	91.4325	95.9539	122.203	114.674	133.898	-0.367353	-0.445653	0.461234	0.191261	0.172123	-0.15586	-0.978154
Vitvi03g00735	19.0071	17.3962	33.849	23.5288	19.8341	21.6913	30.7053	38.3166	29.3403	26.3914	74.0688	43.4518	20.0154	18.8307	27.6304	32.2588	40.9091	30.8809	23.08	38.3427	34.7437	14.4281	21.7341	17.0346	18.2938	11.0176	13.026	17.7153	22.6706	19.8456	21.5081	17.548	17.4653	12.626	10.4041	10.8356	16.4924	15.1116	13.8981	14.3716	12.7648	14.6614	-0.254183	0.287675	1.09529	-0.342811	0.470903	0.492059	-0.597378
Vitvi03g00743	0.9376	1.5522	1.1512	13.5339	12.5077	12.0508	18.3776	15.917	18.3494	7.034	12.0929	8.308	12.5066	9.9493	11.7744	6.6009	4.8479	5.5273	4.2561	6.1562	6.0684	3.5759	2.2323	2.0353	8.1936	10.3674	11.6413	11.7	11.5216	16.37	4.8986	8.0569	8.7711	6.6062	8.0146	6.1878	8.4586	10.4856	8.3081	6.8318	7.0576	8.2308	3.22184	3.6273	2.9458	2.94727	2.11452	2.20054	1.65224
Vitvi03g00752	276.906	189.777	216.611	226.801	561.889	651.573	872.611	1228.33	867.539	996.042	1400.59	850.664	3566.82	3890.05	3933.2	2481.96	965.74	1651.11	701.578	964.098	701.533	14.349	48.9001	35.3849	95.9947	48.2028	89.5646	105.999	55.944	85.394	71.2754	76.1436	102.362	106.825	78.0217	81.7602	78.131	121.281	194.286	96.5274	32.5315	64.7259	0.954529	1.92182	2.29573	3.79863	2.82143	1.83335	0.998774
Vitvi03g00757	13.0792	10.5563	8.5063	10.2359	26.2494	32.4961	53.5798	41.5066	35.4125	41.2554	73.2293	24.8606	106.845	138.017	88.9682	57.6091	31.3611	59.9789	20.2749	28.0301	20.2152	0.5119	0.9736	1.0892	0.1339	0.4052	1.1693	0.5034	0.5144	0.4598	0.2136	0.0331	0.1009	0.7478	0.5567	0.3753	0.2177	0.2497	0.0967	0	0	0.128	0.978222	1.82077	2.17488	3.11824	2.13744	1.13224	-0.856324
Vitvi03g00780	8.267	10.7653	14.4307	8.1318	6.0224	6.1699	11.5034	13.8904	10.9649	13.4594	28.5701	28.4788	5.6173	6.4157	10.8812	17.4237	15.6352	10.4218	15.7409	17.6246	17.9369	29.9426	23.9484	28.5663	19.8893	20.5955	20.3488	20.627	22.3181	20.8765	23.9676	22.3065	20.7253	15.5219	12.5133	13.7294	22.3455	17.4613	18.1888	23.658	25.2647	24.588	-0.867395	-0.0821531	1.11616	-0.817406	0.276528	0.654013	-0.724238
Vitvi03g00783	7.2584	5.9169	4.6761	56.4712	50.3207	57.1924	45.8386	37.7367	52.9405	30.3315	10.1148	11.9312	38.1555	36.9023	28.0164	14.6371	13.4618	16.295	16.948	21.1857	35.1341	10.4611	6.4511	7.7745	21.4821	23.2861	19.7428	23.9092	29.1236	28.6335	8.9813	16.6953	15.856	16.6451	18.9854	22.9377	16.5636	18.8407	16.9208	15.9911	20.0366	16.7866	3.05955	2.73508	1.56739	2.27128	1.22811	2.06869	1.09166
Vitvi03g00785	398.408	422.918	374.873	169.262	180.407	180.974	402.772	454.456	468.906	281.22	292.479	287.311	368.828	336.074	346.546	282.57	247.539	257.345	335.939	358.608	283.918	476.786	386.075	369.277	214.098	278.078	294.528	638.475	627.748	616.466	349.456	333.751	338.098	793.397	728.291	566.685	344.425	323.24	346.886	424.479	329.638	390.224	-1.31111	-0.0523832	-0.443232	-0.44877	-0.694494	-0.250628	-0.932674
Vitvi03g00786	4.5177	4.5701	5.4274	7.8063	7.7043	8.6517	6.3507	6.7143	6.2881	9.9249	9.0469	8.1696	4.3297	4.4248	3.7076	6.6589	7.3112	6.4692	7.8824	8.6958	7.1334	8.0358	5.6795	7.2328	8.1681	7.724	7.8765	2.6342	3.6129	4.037	9.2303	10.5586	9.9586	2.3584	2.406	2.7815	7.7197	7.0569	4.7583	6.7131	6.4586	6.7609	0.593595	0.213328	0.936965	-0.476247	0.399739	0.747569	-0.105455
Vitvi03g00790	9.7924	10.24	11.2715	15.5607	17.1633	17.1083	12.4471	12.9272	12.611	18.0984	20.7441	18.4144	9.025	8.3416	8.5659	11.405	12.9858	13.1881	15.2401	13.8652	13.0854	16.1746	12.4957	14.7108	16.8933	16.561	15.9997	6.9274	7.9514	7.5744	18.3533	19.1134	22.5356	5.9878	5.4626	5.4419	15.5225	16.3123	17.3923	12.0425	13.5924	15.6519	0.53162	0.0767654	0.907342	-0.5335	0.172582	0.468165	-0.096714
Vitvi03g00803	58.0018	70.0406	65.2143	28.3813	25.1207	24.6677	28.8341	32.4644	32.2141	41.648	36.3449	55.5759	20.7968	21.605	24.873	45.021	49.5626	41.861	52.3049	52.3401	48.8729	74.4998	64.004	64.7011	30.3565	41.2903	35.5066	39.2064	40.5359	39.24	57.4795	49.9765	48.7169	35.3073	34.3657	34.1413	48.9599	39.0075	43.8027	51.6311	45.426	41.0715	-1.44947	-1.24985	-0.512581	-1.78867	-0.599836	-0.294583	-1.20579
Vitvi03g00811	3.1986	3.042	2.2909	7.9274	7.4399	7.1514	6.5697	5.2343	6.3804	6.265	3.9931	5.7793	6.236	5.4909	4.8887	5.5754	5.1519	5.2817	4.866	6.2605	6.7798	0.1395	0.2366	0.3074	0.1206	0.278	0.1692	0.3108	0.3	0.2169	0.2749	0.3408	0.329	0.0577	0.118	0.2971	0.4854	0.2712	0.2488	0.3494	0.2408	0.1713	1.25944	0.890943	0.927515	0.701614	0.814814	1.10593	NA
Vitvi03g00842	120.685	114.695	105.929	219.278	238.795	214.994	258.993	246.976	248.539	267.347	295.112	207.143	293.529	238.838	297.597	205.317	168.107	201.101	144.355	192.461	187.5	96.1705	82.7812	111.204	270.118	276.532	271.214	240.618	272.769	251.227	204.404	317.406	316.846	277.834	298.231	292.368	257.693	276.906	233.608	206.201	229.159	270.372	0.843516	0.943297	1.21174	1.01876	0.664516	0.655712	1.21204
Vitvi03g00860	0.0599	0.1353	0.5518	0.3802	0.6255	0.9241	2.4663	0.6724	1.2594	1.0508	2.996	1.5445	0.9951	1.0972	1.9009	0.3894	1.5782	0.4898	0.0591	0.7676	1.7218	2.2991	1.5767	1.2193	10.3171	6.6565	3.8042	2.5505	5.3793	3.7234	3.2623	2.9421	3.1295	10.2253	3.364	32.1416	2.0144	12.2077	1.387	4.9612	6.0616	12.5454	NA	NA	2.97706	NA	NA	NA	1.7332
Vitvi03g00882	2.4435	2.3307	1.5688	9.2938	8.8326	8.9571	6.7185	4.2778	6.0038	6.4755	2.2637	3.2712	4.1641	5.0294	4.862	4.0117	3.6386	4.1045	3.3112	3.2379	5.6265	19.8923	15.9237	17.929	34.5278	32.2963	27.779	26.3389	28.3134	27.8025	19.8022	29.3088	34.0186	17.709	25.9407	20.6827	36.3165	37.7576	32.0453	26.1021	31.4279	26.7716	1.95274	1.22036	0.931921	0.882696	0.798947	0.973097	0.529682
Vitvi03g00900	15.9202	15.4141	18.2652	13.6118	13.0106	11.5898	17.9583	17.025	16.1842	17.2322	15.2309	17.9353	15.143	15.0801	15.0288	15.7353	16.2773	13.1944	13.8419	14.4705	14.353	21.2163	18.3791	19.9365	10.2754	11.9323	12.0159	17.0511	15.6259	17.1142	18.1685	18.2927	20.0908	20.9435	21.4112	19.0128	18.0278	20.4161	18.2327	21.2779	21.7539	24.2008	-0.515312	-0.155302	0.0511615	-0.39312	-0.230173	-0.17834	-1.08132
Vitvi03g00919	9.1769	9.1024	9.1419	11.4242	13.3544	12.947	17.9048	15.5782	14.3195	14.3253	14.9641	13.104	20.8039	15.9615	19.7394	11.9495	15.8904	11.2408	11.0585	13.8941	13.4984	0.6402	0.2265	0.6338	0.3451	0.6527	0.565	0.4864	0.4198	0.2962	0.5506	2.0908	2.2978	0.6986	0.8228	0.7068	1.8932	2.5915	2.4294	1.1282	2.4867	2.0947	0.32298	0.600752	0.663571	0.779724	0.409854	0.526085	NA
Vitvi03g00995	10.2531	7.7151	4.5515	30.5821	39.4463	36.8157	44.0988	45.4492	42.6124	6.5367	3.0394	2.7639	59.0512	52.4738	50.9856	4.4463	4.3037	8.3774	6.9733	4.1865	4.4732	1.1684	1.1773	2.394	21.4808	25.9174	21.3699	46.7321	35.2768	41.5934	3.5719	5.3591	4.9675	70.488	77.291	54.6433	6.6605	8.9787	7.5033	6.4938	6.5306	5.9117	2.11671	2.35349	-0.847287	2.59094	-0.467168	-0.488404	3.60041
Vitvi03g01020	14.0596	12.327	20.9668	8.4861	4.2575	7.2759	7.4866	8.5559	6.1599	11.5763	22.7617	16.2693	5.6084	7.1561	8.3055	18.192	17.7817	11.7721	13.4642	18.7291	18.5531	13.3095	26.2178	14.9889	5.5328	4.3802	5.512	3.7725	2.5701	4.4549	8.1425	3.341	3.912	1.7604	0.6608	2.3301	8.4356	6.104	6.9987	6.9022	5.9937	5.5594	-1.39572	-1.29241	0.147458	-1.43203	-0.0870111	0.139841	-2.07962
Vitvi03g01059	44.5756	58.3486	61.9373	42.5589	26.1991	36.4455	19.3066	19.5242	22.3064	35.576	43.4331	46.3247	20.3007	21.3024	24.0028	54.4206	64.1111	48.7956	39.9272	57.3077	59.0382	76.9109	98.7013	81.2063	53.0427	50.0258	50.087	30.7876	34.6763	38.5699	92.0912	63.003	61.6365	25.5701	26.0681	29.9916	88.2538	66.2928	67.0628	90.4563	64.1679	61.8477	-0.801708	-1.63382	-0.363557	-1.59582	-0.0788957	-0.0417803	-1.01692
Vitvi03g01065	0.1195	0.3597	0.11	0.0948	0.3119	0.2304	0.0703	0	0.2512	0.0873	0.2846	0.2888	0.0945	0.1683	0.4739	0.7766	0.4372	0.0888	0.1179	0.2871	0.5569	3.7518	4.4924	4.6693	2.2246	1.5894	1.3151	1.9512	2.1838	2.4401	9.464	5.4096	5.776	1.967	1.8133	3.4371	6.7297	5.3766	3.4802	5.3433	4.2098	5.458	NA	NA	NA	NA	NA	NA	-1.60055
Vitvi03g01081	3.4894	2.7321	3.1263	7.417	7.8489	7.8027	7.6617	5.8746	7.2347	5.1223	2.7507	4.5199	7.719	7.6048	6.6226	5.4518	5.336	5.2673	3.6913	3.9895	3.7965	2.5001	3.555	3.3265	7.6437	8.2633	7.3978	7.3136	7.6548	7.4092	5.705	6.8012	6.9595	5.5552	5.867	6.7808	6.8299	7.132	7.077	5.9474	6.843	6.0318	1.16946	0.956372	0.424554	0.976367	0.691914	0.338333	1.04523
Vitvi03g01085	3.9217	2.7451	2.2115	2.5557	3.3324	3.3113	3.8253	4.146	3.216	3.7985	1.9001	2.1304	4.7601	4.282	3.0741	2.7658	1.6237	2.5526	3.4798	2.921	3.0457	0.403	0.3428	0.2722	0.4244	0.4281	0.5662	0.8331	0.8453	0.8636	0.2508	0.4198	0.6636	0.869	0.7611	1.037	0.4088	0.7229	0.6583	0.5286	0.659	0.9016	-0.0793389	0.135597	-0.159737	0.196713	-0.435644	0.129657	NA
Vitvi03g01088	50.1443	54.7818	56.7878	25.4199	30.2681	26.2427	26.595	31.6831	26.0659	39.2458	68.8483	45.3307	32.0195	30.5981	46.4354	42.1451	42.7497	53.2235	49.5448	41.2121	38.0829	72.4681	57.1104	63.7736	30.7966	31.8973	36.4837	34.0187	36.7632	36.5228	45.2032	47.6134	48.4122	41.3845	38.4058	40.2873	46.4765	46.6925	45.203	40.276	41.7371	45.3477	-1.11665	-1.14108	-0.0287259	-0.836248	-0.312425	-0.288377	-1.25001
Vitvi03g01092	10.7131	13.7909	18.1122	59.654	45.7621	52.6347	45.2948	36.3526	51.7308	25.6929	18.3775	24.5186	29.5252	30.8981	24.8568	25.5388	28.2288	16.9597	35.4241	46.1118	69.3797	25.3215	24.5039	21.0856	30.0272	34.5004	28.6619	40.8405	48.4408	50.1348	25.1873	27.2959	28.2499	28.5938	32.3102	40.3387	37.414	38.8955	40.2081	44.2416	41.5218	36.0519	1.74247	1.44445	0.710432	0.740957	0.626132	1.85675	0.114692
Vitvi03g01094	0.7893	0.8184	0.5584	1.0992	0.7201	0.7794	0.7641	0.6397	0.7822	0.5275	0.2636	0.4574	0.7992	0.705	0.5439	0.5864	0.5282	0.5221	0.5699	0.5241	0.6653	1.5042	1.2845	1.7315	1.8589	2.7561	2.1837	4.3104	3.4335	3.9818	2.8187	3.0277	3.3465	5.328	6.1049	7.3199	3.4463	3.1921	2.6305	4.7658	6.1727	4.6757	0.114595	-0.18871	-0.787265	-0.338491	-0.501438	-0.26609	0.310955
Vitvi03g01095	19.7991	19.121	13.3256	68.0096	63.8792	62.0256	53.7228	43.024	63.6564	44.7834	25.4289	27.2999	44.6035	37.7683	36.4128	26.5827	22.6748	26.3546	32.4476	34.9119	34.9407	18.5634	13.1156	19.1956	35.4808	35.2213	36.5095	31.2883	32.7372	36.5519	22.9123	36.1852	39.1013	38.3987	38.6766	35.4892	37.0971	44.5372	40.8669	32.7864	38.7282	40.5593	1.75165	1.41641	0.920907	0.923095	0.443853	1.00577	0.787585
Vitvi03g01127	55.0457	64.8477	50.8951	27.8583	30.6764	30.8758	61.9635	54.5222	46.2645	41.7293	85.9875	48.8203	43.4597	42.8741	47.2773	37.0607	42.0138	47.8353	65.3397	52.5876	43.6916	2.7855	2.4172	1.6067	0.8351	0.3159	2.0887	1.5695	2.2811	1.832	1.4433	1.6521	0.8743	1.7099	1.0551	0.4201	1.2443	1.7011	1.9429	0.7429	0.2431	0.9845	-1.07359	-0.27358	0.0979946	-0.620279	-0.517979	-0.0405401	-1.36541
Vitvi03g01144	3.2628	4.1086	5.0586	4.7528	3.0992	3.7869	3.8174	4.0233	3.2422	2.9436	2.834	3.2718	3.3174	3.8454	3.0696	2.5962	3.4347	2.9687	4.5008	2.7724	3.4649	3.6466	4.6307	4.4174	2.04	1.8493	2.8183	2.679	2.7244	2.7782	2.5542	1.4049	1.9206	2.2784	2.1217	1.9151	1.9868	1.4551	2.1628	1.7918	1.6239	1.5798	-0.245423	-0.370225	-0.430319	-0.539655	-0.561464	-0.176468	-1.1946
Vitvi03g01149	1.774	1.5978	1.0643	5.521	4.4194	5.4149	8.8188	7.6329	8.3796	6.5793	3.3759	3.096	10.9254	9.7108	7.5144	3.013	2.1632	2.9958	3.1296	2.8838	2.7972	1.2938	0.5725	1.2471	5.2951	5.4672	5.6427	7.8989	6.0005	7.3252	3.0598	3.8768	4.9867	9.4298	9.0743	6.7056	2.4172	4.2323	2.8699	3.5162	3.4717	4.7348	1.64654	2.28332	1.57855	2.40723	0.795459	1.02644	2.1105
Vitvi03g01162	3.6226	3.3567	2.8121	27.4241	26.9315	23.4045	25.9483	17.2109	25.4844	14.9633	8.5007	7.7171	25.0729	24.0791	28.0188	5.3746	6.44	7.9419	8.2128	8.0066	7.7196	0.4386	0.3939	0.1218	0.418	0.7027	0.4055	0.8554	1.4985	1.2226	0.4198	0.4824	0.1634	0.5187	0.477	0.4806	0.7801	1.0583	0.4695	0.1735	0.1893	0.3374	2.85112	2.60851	1.69569	2.71385	0.927241	1.32741	NA
Vitvi03g01169	92.9685	82.5546	51.1186	221.592	231.331	230.044	263.677	287.354	257.533	219.663	240.792	143.513	300.625	344.164	315.131	262.269	110.252	354.976	201.321	199.011	193.382	72.1123	59.3144	88.7345	194.619	135.798	141.379	192.176	165.643	180.893	81.8095	120.049	112.652	200.391	179.766	142.629	108.538	143.233	115.209	83.3171	92.5061	104.862	1.45467	1.63357	1.45301	1.81887	1.61869	1.42664	0.813429
Vitvi03g01170	196.068	133.773	90.4698	87.3613	216.453	186.124	149.048	161.896	103.692	91.5217	110.76	133.952	101.743	95.7001	99.9297	153.565	95.2203	77.1103	105.759	142.006	115.94	2.9671	5.196	3.1157	11.7104	13.8084	9.1808	9.9197	19.9359	14.1585	12.1041	10.2785	10.9409	1.8421	2.7427	5.1204	12.5112	5.6036	11.7501	2.8172	3.0732	2.5226	0.104767	-0.219482	-0.293987	-0.760442	-0.464536	-0.169846	1.3498
Vitvi03g01171	142.246	87.5495	78.6697	67.754	165.648	156.301	132.948	157.615	86.9386	83.822	116.87	115.554	78.996	77.9783	75.8783	139.382	81.7186	61.8618	88.9579	109.147	105.117	2.3215	2.9188	0.788	4.6927	7.8102	5.4803	4.4452	10.6233	8.755	6.2887	4.9669	5.3768	2.5158	1.1476	2.7518	7.4753	4.2775	5.3761	2.4547	2.186	1.579	0.220284	0.0928558	0.0716127	-0.665207	-0.221836	0.0138549	1.29933
Vitvi03g01173	18.7392	19.963	19.1837	56.2889	36.8747	50.6163	64.2749	59.4563	77.7605	43.0588	27.1509	25.4892	48.9086	53.4179	44.4368	27.2375	30.3841	29.8885	88.6963	78.8686	108.539	16.3055	17.3095	14.7226	62.8484	68.844	67.4611	50.3105	56.9062	65.6881	20.0163	24.883	26.2192	24.7953	22.7053	42.2608	20.3652	25.3226	26.5237	33.8161	32.4258	30.555	1.16164	1.59782	0.7512	1.08087	0.503196	2.28887	1.76564
Vitvi03g01188	15.1792	17.2534	23.2335	11.5068	10.1385	11.43	11.8547	13.253	14.0022	11.8364	12.3132	17.1317	15.2525	14.4656	18.9188	18.1045	24.1941	17.5137	19.2906	16.2128	14.8435	14.7563	16.6288	14.2053	9.7845	10.1657	11.049	12.2654	11.7354	13.6819	14.0115	10.975	11.651	10.1457	10.1676	9.2172	9.2071	7.284	7.7228	8.8531	7.5526	7.7762	-0.895253	-0.71001	-0.404639	-0.459897	0.00393965	-0.104872	-0.832292
Vitvi03g01190	72.3918	80.6447	88.2721	142.318	111.26	125.523	122.507	108.938	157.452	115.651	147.976	117.763	190.031	251.847	182.754	103.139	150.255	124.934	123.141	89.8217	83.8589	64.5288	75.3595	77.1259	84.5174	83.4264	102.727	75.1728	62.6452	77.8364	52.2443	49.7334	64.834	58.8689	55.5013	45.4023	59.8155	91.1364	72.4044	60.4767	55.099	69.2571	0.505125	0.487573	0.699845	1.11122	0.551617	0.339455	0.0450299
Vitvi03g01199	4.8018	3.6132	2.4396	28.3643	15.1971	20.7486	25.6055	22.8674	38.3386	32.4849	9.5111	7.8024	38.8895	24.6633	25.6076	9.2804	18.7775	16.9786	69.9294	60.3888	71.0489	0.231	0.3631	0.2696	0.2568	0.3238	0.4205	0.2414	0.7235	1.0289	0.2049	0.6352	0.5163	1.7929	1.1934	2.4364	1.1133	2.2348	2.04	3.1532	4.5615	2.6025	2.41865	2.80345	2.21406	2.78261	1.95991	4.2555	NA
Vitvi03g01203	3.6363	2.8634	1.4795	10.127	5.1498	6.4396	13.5248	8.2482	12.3229	15.5094	4.48	3.6102	22.4698	11.9112	10.228	4.3276	8.3527	6.3464	27.4534	22.0057	25.0227	2.7728	1.6954	2.065	9.7071	8.2697	5.9415	11.341	15.2508	19.3681	5.7202	13.4947	11.1406	36.4806	34.3236	58.9361	20.114	47.5559	43.5685	72.678	66.3757	75.3358	1.29512	1.89711	1.57888	2.22884	1.15384	3.26168	1.58574
Vitvi03g01213	1.6736	1.3309	1.1033	9.8192	8.4714	9.8262	10.087	7.6007	9.3536	5.2808	2.5925	3.4929	9.731	8.6259	6.6746	3.8004	2.5186	2.1339	3.5469	4.7664	5.2584	0.199	0.1192	0.2787	0.3835	0.5803	0.4025	1.2199	1.1181	1.5195	1.2237	2.4659	2.4759	2.7678	4.1699	3.5999	1.9182	2.8114	1.9455	2.1101	2.2332	2.0417	2.63675	2.52204	1.48687	2.35266	0.945543	1.76392	NA
Vitvi03g01226	7.8015	7.4915	8.2961	17.6296	18.0609	18.155	12.5334	14.933	13.2638	9.946	15.5443	10.8855	12.339	12.9657	15.0802	12.3561	11.7742	11.8363	11.2735	12.3102	9.2533	11.1129	10.5322	11.2658	21.0388	19.1528	19.7017	13.5517	15.2488	14.17	11.7401	11.7203	12.0104	13.6575	14.9578	12.2918	14.7875	13.7833	15.1115	12.7027	12.1768	12.9911	1.05195	0.586206	0.670861	0.510825	0.517541	0.517265	0.584795
Vitvi03g01231	10.4654	9.5414	12.956	8.4032	7.329	8.4972	7.6601	8.2087	8.488	9.5508	15.2508	13.8167	11.3325	12.0496	12.8722	13.0161	14.488	10.6481	9.1699	10.8134	11.2307	4.9381	5.8494	5.903	3.7385	3.2274	4.5582	3.2917	2.7945	3.084	4.9434	3.6648	3.8252	3.9498	3.0639	2.1203	4.5987	4.605	4.6043	4.3505	3.4516	3.2453	-0.585786	-0.635765	0.270556	-0.123796	0.113689	-0.0379383	-0.809226
Vitvi03g01232	3.4222	3.0295	3.8001	4.8694	3.0648	3.6868	7.6939	6.6898	7.0516	6.325	11.2039	6.8915	4.3779	7.0887	8.6814	6.7043	7.7325	4.1135	4.7674	4.1102	4.0649	4.9856	5.1079	2.5398	15.5353	13.229	12.951	13.3813	9.2761	14.4751	9.6315	10.8111	9.7294	7.0625	10.4617	8.3479	6.9369	7.6981	5.6367	6.4171	3.6365	5.373	0.0388482	0.870112	1.30703	0.706893	0.751844	0.375391	1.43621
Vitvi03g01237	60.9931	51.4779	46.7369	119.675	103.57	110.255	162.181	161.312	148.319	94.0147	42.8961	56.9863	197.816	198.825	173.268	82.5114	61.9245	68.5394	61.8504	79.1303	71.6919	41.9705	38.7633	59.3358	195.625	193.362	163.405	267.467	241.369	246.434	116.261	145.986	124.946	283.037	305.591	273.476	118.222	121.299	111.707	116.119	93.7321	92.8054	0.925716	1.36699	0.301708	1.57964	0.330815	0.455589	1.69937
Vitvi03g01254	37.862	31.1495	26.2157	115.464	134.661	125.402	103.114	84.4191	112.649	94.0696	68.5346	47.9309	115.172	87.2919	95.9513	57.3022	58.7333	66.448	82.7001	94.8626	102.918	49.0786	28.1196	40.2775	44.3118	45.1506	45.33	57.225	65.546	76.0765	34.7874	60.7335	73.1829	84.1762	88.4883	83.355	88.5892	119.056	106.142	87.1915	99.7525	102.003	1.84632	1.45647	1.17677	1.38751	0.850434	1.59548	-0.0977808
Vitvi03g01255	2.2815	1.9828	6.0069	2.9818	1.6214	2.2922	3.3255	4.327	2.5665	2.8176	8.665	8.2053	2.897	2.4442	5.8618	5.0639	5.6897	2.6265	1.0147	4.2711	4.2427	4.4164	6.5431	4.2897	5.0346	5.7319	4.8148	3.4102	5.54	4.1934	10.8948	7.4455	7.2144	1.8372	1.9747	2.1708	4.5914	2.7675	4.3909	3.0065	2.0608	1.6201	-0.726322	-0.204299	0.991625	-0.142729	0.27753	-0.0692793	-0.237147
Vitvi03g01260	7.714	7.4137	5.4389	72.7468	68.7702	72.197	42.9477	42.6754	47.3188	16.3329	7.8499	7.8542	34.6086	31.6996	29.5552	10.4847	6.6498	8.21	6.7828	8.8672	14.3942	33.7457	6.5874	9.0973	25.8868	34.1777	29.6327	24.1078	33.0092	37.494	9.4085	24.7667	26.9308	20.4658	21.7676	16.1254	23.5371	31.4483	27.1266	26.6019	24.007	26.6366	3.23606	2.49035	0.659191	1.95862	0.212597	0.578287	0.525855
Vitvi03g01265	16.2617	15.6535	12.6151	82.7929	67.9109	78.0083	57.9677	41.9344	63.2733	51.7742	24.7508	22.3764	67.5097	52.4925	54.2249	27.3666	27.8422	31.0848	40.8296	49.9089	58.2221	14.2474	10.6015	12.9064	40.4353	34.673	31.3971	36.6265	44.4625	43.6684	17.6837	31.1028	31.8793	36.5685	39.9951	46.8152	33.0069	36.9306	35.7261	37.2212	44.1104	39.7394	2.21631	1.67177	1.17275	1.70676	0.864982	1.77681	1.20814
Vitvi03g01276	1.5293	1.3617	1.4083	12.7553	11.2202	11.2772	14.3127	9.3723	16.8212	10.9883	2.7917	2.977	16.5284	6.6956	10.4361	2.4224	6.2287	3.3523	9.0796	14.0206	20.2112	0.6224	0.016	0.0207	1.0082	1.336	1.3593	3.0616	4.8195	4.1407	0.778	4.263	3.1791	3.2899	3.9448	7.0067	4.8629	7.126	7.8031	13.3377	10.8665	11.3081	2.89724	3.0378	1.97662	2.71119	1.37158	3.36681	2.12236
Vitvi03g01288	216.531	204.882	148.662	508.604	533.365	508.514	477.383	414.771	496.154	323.086	184.554	213.709	561.392	548.325	491.01	311.895	242.437	350.453	261.335	276.273	251.763	292.2	210.727	321.818	458.762	469.272	505.406	581.957	528.853	532.885	279.581	392.312	426.094	622.345	732.404	556.23	579.896	640.303	645.922	449.818	492.037	492.325	1.30636	1.08223	0.359553	1.22757	0.583954	0.507225	0.508954
Vitvi03g01300	10.2579	7.1012	14.4952	12.0994	6.4253	9.6361	9.8918	11.3012	8.8852	9.7303	21.5154	17.3367	9.3215	8.4852	12.0555	9.5141	10.2616	7.0124	4.1593	6.7798	7.0397	4.4499	7.642	6.5887	7.146	4.9901	6.3468	5.8943	7.142	6.3578	8.7388	5.8381	6.1354	2.9404	3.2827	3.4679	4.0756	3.4762	5.5705	4.6636	2.0215	1.8363	-0.328483	-0.279119	0.660436	-0.354439	-0.346237	-0.783606	-0.280005
Vitvi03g01303	5.5723	5.6838	8.9322	9.1986	5.3864	6.2864	6.6258	4.8098	5.6679	6.0019	12.8746	10.307	5.9408	6.7151	8.2251	5.4317	9.3318	4.5699	2.9326	4.1643	4.8086	2.0733	3.4136	2.3519	5.4104	4.1656	5.346	3.8509	5.2469	5.6796	10.6915	6.2702	6.3709	1.9666	2.2234	3.8375	2.7407	2.308	2.5581	2.1189	3.0944	1.9096	-0.101955	-0.436242	0.580682	-0.216155	-0.171335	-0.721142	0.658356
Vitvi03g01304	1.5757	1.4265	1.3603	2.6165	2.9558	2.753	2.7361	2.6565	3.0013	2.2488	2.2863	1.8047	3.602	4.0574	4.1983	1.8599	1.9815	2.4697	2.5024	1.8728	1.3767	3.0402	1.9436	3.3668	4.4875	3.4285	3.7515	4.6083	4.4402	5.0707	3.1074	3.2112	3.4163	7.1448	5.9772	5.5495	3.7041	4.2408	3.6768	4.0567	4.3587	4.0742	0.79597	0.745302	0.578284	1.18016	0.448039	0.436281	0.195183
Vitvi03g01305	27.1012	26.6291	36.4602	18.3336	13.6285	13.5121	26.9831	27.4259	27.4807	17.754	18.1376	25.2373	22.0931	21.719	25.7949	27.4678	31.5422	20.2654	21.9618	23.1568	24.1994	27.3994	33.5888	26.4638	19.017	28.1476	24.9608	44.5106	45.8758	45.7591	41.4256	29.7544	29.0822	32.8074	36.14	39.6415	23.5633	18.556	17.0224	29.4845	28.988	22.8716	-1.13325	-0.339034	-0.53405	-0.636692	-0.288246	-0.340871	-0.548186
Vitvi03g01309	44.1417	42.5842	66.8611	39.7267	31.8571	36.6114	59.4625	72.0398	67.3042	36.9465	58.1212	61.421	59.2022	66.3655	83.3648	55.5302	77.4036	60.457	56.1021	53.7923	48.8585	54.7505	62.1263	50.2473	42.8566	50.3031	48.3279	60.1586	60.7259	59.2907	54.7059	46.3142	43.7276	41.3714	40.1509	34.6258	36.0646	28.6226	32.9794	38.3497	28.2455	29.353	-0.650354	0.173704	0.065554	0.180333	0.236041	0.088857	-0.514285
Vitvi03g01314	52.608	62.8239	54.5193	41.1974	39.1642	37.2186	35.2528	33.9442	34.7831	38.7582	29.3565	39.5433	27.4783	26.2979	25.922	38.0527	38.5161	36.2187	46.0195	43.0147	39.803	45.0204	46.8438	47.3422	32.4992	44.2619	42.2049	35.314	37.3007	33.0249	41.53	43.8338	44.4701	37.3683	44.1779	41.8933	41.4504	39.8081	39.2424	44.6536	44.0739	39.7006	-0.673369	-0.911713	-0.637637	-1.3558	-0.686391	-0.36175	-0.502535
Vitvi03g01318	0.6356	1.4349	1.6096	1.0082	0.2765	2.7571	1.2147	1.0973	1.002	1.1611	0.8513	1.024	1.3823	0.7834	2.3631	1.8071	1.744	1.0627	1.4112	0.7634	0.9873	3.9909	4.3805	2.5869	1.8487	1.9891	1.7487	3.3356	3.4087	5.9248	4.3258	3.6574	3.9639	5.3685	4.3401	3.6137	4.8081	5.6171	3.4409	5.2628	2.7271	5.5608	NA	NA	NA	NA	NA	NA	-1.25247
Vitvi03g01320	9.0212	12.5781	14.7819	7.6806	4.1549	5.8824	6.7866	5.0958	6.9708	6.0586	11.2531	9.671	5.1932	5.9796	7.168	9.6448	18.1025	9.9563	7.6582	8.551	10.664	13.7903	20.613	14.0383	12.5533	15.7239	15.1047	12.8024	12.3317	17.0768	18.276	12.4174	13.7028	9.4236	8.1526	9.7606	17.9518	14.9212	13.472	15.3232	12.8815	10.1112	-1.19272	-1.14866	-0.388724	-1.25846	-0.0584414	-0.401266	-0.426085
Vitvi03g01350	2.6515	2.0506	4.4085	1.3435	0.4485	0.568	2.5985	2.7973	1.3932	3.4981	10.4782	8.6025	1.3979	2.023	4.162	6.5811	5.9816	2.6269	4.7967	4.1871	5.663	7.7588	7.337	6.6547	4.113	2.881	3.7409	3.4357	3.2183	3.2692	4.3137	3.0514	3.043	2.0417	1.1176	1.2316	3.4666	3.1242	3.2447	4.0249	2.9271	3.8006	-2.08933	-0.622003	1.36534	-0.541223	0.633808	0.729209	-1.30103
[truncated: 5,513 more rows]
[truncated: 5 more columns]
