# Supplementary material for: Grapevine LysM-containing receptor-like kinase VvLYK6 enhances resistance to white rot in tomato
Source: Front Plant Sci. 2026 Jun 9;17:1869419. doi: 10.3389/fpls.2026.1869419 (PMC13286899; doi:10.3389/fpls.2026.1869419)
Supplement: Supplementary file 1 [file DataSheet1.zip › Supplementary files_R1/Supplementary Table 8.xlsx]

## Sheet: Sheet1
Species	Gene name	Gene ID	Sequence source and references
Vitis vinifera	VvLYK1-1	Vitvi12g00415	PN40024.v4
	VvLYK1-2	Vitvi10g00050	PN40024.v4
	VvLYK1-3	Vitvi10g01613	PN40024.v4
	VvLYK2	Vitvi14g02422	PN40024.v4
	VvLYK3-1	Vitvi09g00283	PN40024.v4
	VvLYK3-2	Vitvi04g00472	PN40024.v4
	VvLYK3-3	Vitvi01g02041	PN40024.v4
	VvLYK4-1	Vitvi04g01218	PN40024.v4
	VvLYK4-2	Vitvi04g01216	PN40024.v4
	VvLYK5-1	Vitvi18g00013	PN40024.v4
	VvLYK5-2	Vitvi18g00014	PN40024.v4
	VvLYK6	Vitvi05g00623	PN40024.v4
	VvLYK7	Vitvi04g01214	PN40024.v4
	VvLYK8	Vitvi18g00904	PN40024.v4
	VvLYK9	Vitvi17g00941	PN40024.v4
	VvLYK10	Vitvi06g00251	PN40024.v4
Arabidopsis thaliana	AtCERK1	AT3G21630	TAIR
	AtLYK2	AT3G01840	TAIR
	AtLYK3	AT1G51940	TAIR
	AtLYK4	AT2G23770	TAIR
	AtLYK5	AT2G33580	TAIR
Solanum lycopersicum	SlLYK1	Solyc07g049180.3.1	ITAG 4.0
	SlLYK12	Solyc02g081050.4.1	ITAG 4.0
	SlLYK11	Solyc02g081040.4.1/100736484	ITAG 4.0
	SlLYK13	Solyc01g098410.4.1	ITAG 4.0
	SlLYK2	Solyc02g094010.2.1	ITAG 4.0
	SlLYK3	Solyc03g121050.3.1	ITAG 4.0
	SlLYK14	Solyc06g069610.1.1	ITAG 4.0
	SlLYK4	Solyc02g089900.1.1	ITAG 4.0
	SlLYK10	Solyc02g065520.1.1	ITAG 4.0
	SlLYK9	Solyc09g083210.3.1	ITAG 4.0
	SlLYK15	Solyc11g069630.1.1	ITAG 4.0
	SlLYK6	Solyc12g089020.2.1	ITAG 4.0
	SlLYK7	Solyc02g089920.1.1	ITAG 4.0
Oryza sativa	OsLYK5	Os03G13080	Phytozome
	OsLYR8	Os02G45750	Phytozome
	OsLYK6	Os11G35330	Phytozome
	OsLYK3	Os06G41960	Phytozome
	OsLYK2	Os06G41980	Phytozome
	OsLYK4	Os02G09960	Phytozome
	OsCERK1	LOC_Os08g42580	Phytozome
	OsRLK10	Os09g33630	Phytozome
	OsLYK1	Os01G36550	Phytozome
	OsRLK4	Os01G53840	Phytozome
	OsRLK8	Os11g34624	Phytozome
